# Supplementary material for: Novel full-thickness biomimetic corneal model for studying pathogenesis and treatment of diabetic keratopathy
Source: Mater Today Bio. 2024 Dec 16;30:101409. doi: 10.1016/j.mtbio.2024.101409 (PMC11729032; doi:10.1016/j.mtbio.2024.101409)
Supplement: Multimedia component 2 [file mmc2.xlsx]

## Sheet: HG_vs_NC
proteinID	AveExp.HG	AveExp.NC	logFC	P.Value	adj.P.Val	foldchange	Regulation	entrezID	uniprotID	NG_1	NG_2	NG_3	NC_1	NC_2	NC_3	Threshold
IL-15	11.3295	10.4891	0.840332	0.00144893	0.0599393	1.79046	up	3570	P08887	2289.58	2764.08	2689.8	1292.53	1579.97	1450.91	TRUE
TNFb	12.7976	11.5486	1.24903	0.00149848	0.0599393	2.37682	up	7133	P20333	6617.06	8306.38	6563.47	2261.89	3408.73	3482.57	TRUE
CCL28	15.3911	14.6111	0.779916	0.00127983	0.0599393	1.71703	up	56477	Q9NRJ3	45169.2	39086.1	44937.7	27044.2	23309.8	24860.3	TRUE
I-309	10.1947	8.98065	1.21404	0.00515876	0.0687834	2.31987	up	6346	P22362	1135.74	1315.74	1074.39	342.812	688.356	542.963	TRUE
IL-6	17.9213	17.3071	0.614205	0.00296212	0.0687834	1.53071	up	3603	Q14005	236474	264916	244134	174526	156800	155822	TRUE
IL-8	14.5393	14.0321	0.507187	0.00459732	0.0687834	1.42128	up	3553	P01584	23944.2	24407.3	23096.6	16263.7	16748.3	17259.2	TRUE
IL-13	11.7933	10.633	1.16023	0.00342615	0.0687834	2.23493	up	3569	P05231	3402.02	4900.22	2679.54	1544.63	1493.22	1733.1	TRUE
RANTES	17.8994	16.9132	0.986176	0.00487367	0.0687834	1.98093	up	6352	P13501	323933	192563	234257	110687	126779	133958	TRUE
AR	13.663	13.0957	0.567343	0.00478044	0.0687834	1.48179	up	374	P15514	13355.6	11800.2	13844.9	9202.7	8595.96	8476.67	TRUE
MIP-1d	12.8364	12.1254	0.71101	0.00661773	0.0794128	1.63695	up	6359	Q16663	7779.7	7626.47	6590.9	3868.44	5376.51	4285.22	TRUE
IL-10	12.9225	11.9929	0.92968	0.00780384	0.0851328	1.90485	up	3557	P18510	6729.81	9371.47	7417.14	3544.04	3535.18	5400.03	TRUE
MIP-1b	15.6098	14.6602	0.949588	0.00947271	0.087548	1.93132	up	388372;6351	P13236	39502.7	70100.6	45149.4	22908.6	29067.5	26062	TRUE
NT-4	7.40314	8.09365	-0.690511	0.00948436	0.087548	0.619634	down	4909	P34130	172.729	144.961	190.245	231.434	316.908	274.861	TRUE
IL-2	12.0422	10.9586	1.08361	0.010403	0.0891686	2.11933	up	3593;3592	P29460/P29459	3552.83	6255.87	3372.93	1635.71	2046.07	2351.28	TRUE
TGFb1	13.2236	12.5467	0.676902	0.0139543	0.0985009	1.5987	up	7040	P01137	8114.35	9796.71	11006.9	7219.08	5786.76	5125.01	TRUE
HCC-1	14.9143	14.3699	0.544437	0.012543	0.0985009	1.45845	up	6358	Q16627	32331.9	27457.5	33163.8	18669.8	23290.7	21824.1	TRUE
MCP-2	16.259	15.7554	0.503644	0.0131923	0.0985009	1.41779	up	6355	P80075	82227.3	69905.3	83913.2	57331.5	50139.3	58876.6	TRUE
IL-12p70	11.189	10.1595	1.02948	0.0178538	0.112761	2.04129	up	3567	P05113	1811.38	2479.07	2830.18	1676.74	823.627	1080.39	TRUE
I-TAC	13.7304	13.2605	0.469891	0.0177341	0.112761	1.385	up	6373	O14625	14147.8	13273	13366.2	8937.03	9306.02	11358.4	TRUE
BDNF	14.7552	14.1093	0.645827	0.0212099	0.127259	1.56464	up	627	P23560	24757	23257	36723.2	18519.8	17621.2	16914.4	TRUE
IL-16	9.8081	9.26598	0.542119	0.0254137	0.145221	1.45611	up	3574	P13232	895.544	1062.18	754.814	542.271	621.896	688.572	TRUE
TNFa	12.9437	12.1697	0.773978	0.0268277	0.146333	1.70998	up	7132	P19438	6522.68	11570.4	6477.09	4330.63	4427.73	5097.26	TRUE
MCP-4	11.8369	11.2119	0.625005	0.0295474	0.154161	1.54222	up	6357	Q99616	3359.66	3970.97	3666.59	2643.59	1765.46	2856.02	TRUE
Axl	12.9454	12.5604	0.384942	0.0328499	0.164249	1.30581	up	558	P30530	8854	7914.75	7000.15	5850.12	6094.01	6179.17	TRUE
IL-1ra	9.06888	8.58976	0.47912	0.0407487	0.195594	1.39389	up	3593	P29460	493.166	600.438	520.139	320.691	381.113	464.262	TRUE
IFNg	11.1286	10.0133	1.11538	0.0451752	0.197753	2.16653	up	3458	P01579	1162.58	3844.14	2507.77	968.129	1145.46	992.424	TRUE
TNF RII	12.8334	12.0187	0.814684	0.044359	0.197753	1.75891	up	4049	P01374	7614.95	9525.68	5357.35	3285.51	5970.3	3639.49	TRUE
MCP-3	16.3634	15.9462	0.417195	0.0461424	0.197753	1.33533	up	6354	P80098	90695.1	80520.8	82063.5	58831.4	56059.6	76315.5	TRUE
PF4	12.3443	11.8471	0.49719	0.0493386	0.20416	1.41146	up	5196	P02776	4556.17	6090.14	5064.66	3375.67	3221.43	4594.69	TRUE
PARC	12.5252	13.2651	-0.739894	0.0567799	0.22712	0.598783	down	6362	P55774	5308.59	6190.43	6230.02	9859.31	6518.33	14841.6	FALSE
MSP	12.4044	11.858	0.546441	0.0595686	0.230588	1.46048	up	4485	P26927	4481.23	5986.54	5935.71	2921.55	3646.96	4796.25	FALSE
LIF	13.1471	12.5512	0.595847	0.0681918	0.255719	1.51136	up	3976	P15018	8964.35	11276.8	7381.1	5862.21	4597.53	8017.9	FALSE
GM-CSF	12.3781	11.8294	0.548669	0.0797843	0.273546	1.46274	up	1437	P04141	5342.45	6123.82	4607.73	2564.05	4546.77	4130.47	FALSE
IL-17	8.94808	8.63817	0.309907	0.0757682	0.273546	1.23963	up	3576	P10145	488.222	557.832	439.69	375.746	394.17	423.829	FALSE
TARC	11.5868	10.9997	0.587118	0.0776051	0.273546	1.50224	up	6361	Q92583	2076.45	3866.98	3620.48	2033.2	1817.44	2319.53	FALSE
EGF	9.14692	8.29443	0.85249	0.089653	0.298843	1.80561	up	1950	P01133	457.737	851.59	464.791	184.566	445.424	372.57	FALSE
ICAM-1	16.3955	15.9643	0.431265	0.112622	0.337998	1.34842	up	3383	P05362	75049.3	116913	73018.2	55963.2	72041.7	64815.3	FALSE
EGF R	16.0876	15.7615	0.326121	0.115405	0.337998	1.25364	up	1956	P00533	66913.9	66251.1	76178.1	46098.5	66476.7	55932.2	FALSE
SCF R	10.3799	10.5995	-0.219564	0.113003	0.337998	0.858825	down	3815	P10721	1276.75	1364.32	1355.12	1504.12	1510.01	1641.2	FALSE
IP-10	13.8142	14.4943	-0.680109	0.107911	0.337998	0.624118	down	3627	P02778	12846.5	16984.5	13694.9	24738	35513.6	13991.6	FALSE
LIGHT	11.6449	11.335	0.309901	0.115483	0.337998	1.23962	up	8740	O43557	3226.96	3823.56	2658.79	2528.53	2604.63	2614.38	FALSE
IL-1b	8.54742	7.68379	0.863634	0.129044	0.366169	1.81962	up	3589	P20809	436.986	614.086	193.399	305.862	172.559	162.215	FALSE
IL-7	12.5146	11.8994	0.615138	0.132314	0.366169	1.5317	up	3552	P01583	4465.65	9345.42	4797.91	3224.21	5137.5	3362.95	FALSE
IGFBP-3	14.0153	14.4439	-0.428577	0.134262	0.366169	0.742994	down	3486	P17936	13338.6	21099.9	16128.8	28555.9	18799.4	20616.5	FALSE
IL-4	10.0917	9.79937	0.292281	0.143391	0.367109	1.22458	up	3596	P35225	1122.26	1068.28	1080.69	924.382	1054.29	723.47	FALSE
MCSF	14.914	14.6134	0.300621	0.146289	0.367109	1.23167	up	1435	P09603	27428.9	38778	27658.1	23947.9	24738.6	26575.2	FALSE
MIG	8.07783	7.17617	0.901664	0.137835	0.367109	1.86822	up	4283	Q07325	175.282	615.749	180.424	127.35	129.978	178.942	FALSE
NGF R	9.59036	9.86609	-0.275724	0.146844	0.367109	0.826035	down	4804	P08138	810.868	782.192	719.457	799.655	1112.81	910.4	FALSE
TGFa	11.7226	11.9645	-0.241934	0.157601	0.370825	0.845611	down	7039	P01135	3275.82	3250.15	3621.69	3729.22	4656.04	3673.23	FALSE
6Ckine	13.1827	12.8142	0.368452	0.157366	0.370825	1.29097	up	6366	O00585	8804.36	10065.2	9067.3	8868.13	5251.28	8018.81	FALSE
GCP-2	17.0257	17.3776	-0.3519	0.151625	0.370825	0.783551	down	6372	P80162	117256	177331	114240	189310	158597	164464	FALSE
TIMP-1	16.8006	16.6135	0.187084	0.176626	0.378485	1.13846	up	7076	P01033	109294	123470	110217	96597.8	102894	101412	FALSE
Insulin	9.43909	10.9107	-1.4716	0.171936	0.378485	0.360583	down	3630	P01308	1305.68	544.255	468.44	7201.78	1593.06	620.337	FALSE
VEGF R2	11.8095	11.5805	0.229019	0.171933	0.378485	1.17204	up	3791	P35968	3363.07	3627.39	3787.53	3512.57	2728.66	2993.8	FALSE
CTACK	11.7553	11.3266	0.428728	0.175531	0.378485	1.34605	up	10850	Q9Y4X3	2420.55	4919.04	3466.92	2389.03	2458.64	2880.87	FALSE
MDC	14.3506	14.1023	0.248285	0.167151	0.378485	1.18779	up	6367	O00626	24362.7	17820.8	20997.8	18009.3	16709.2	18077.5	FALSE
HB-EGF	8.82035	9.29852	-0.478167	0.184131	0.387645	0.717889	down	1839	Q99075	537.903	371.649	459.003	921.511	635.945	423.938	FALSE
VEGF R3	7.92375	8.41805	-0.494293	0.196753	0.407076	0.70991	down	2324	P35916	345.457	146.55	279.076	293.748	361.25	373.796	FALSE
Eotaxin-2	10.0161	9.60959	0.406462	0.202926	0.412732	1.32543	up	6369	O00175	795.383	959.787	1449.94	951.446	616.721	809.391	FALSE
PDGF-BB	17.2108	16.79	0.420749	0.211191	0.422382	1.33862	up	5155	P01127	134194	188702	137842	75381.6	143695	134340	FALSE
BTC	11.8597	11.5094	0.350296	0.223549	0.429779	1.27482	up	685	P35070	3084.97	4759.75	3493.06	2828.4	2305.52	3795.62	FALSE
IL-18 BPa	11.2996	11.0417	0.257902	0.225634	0.429779	1.19574	up	282616	Q8IZJ0	2286.67	2792.74	2504.98	2408.99	1672.48	2321.81	FALSE
IL-29	12.1212	11.7226	0.398612	0.223311	0.429779	1.31824	up	386653	Q6EBC2	4326.54	4982.38	4099.09	2274.11	3511	4829.82	FALSE
OPN	16.0944	16.3783	-0.283934	0.262588	0.492352	0.821348	down	6696	P10451	59938.9	90760.2	62956.2	89610.7	69696.2	98968.1	FALSE
MCP-1	16.7342	16.5268	0.207338	0.271096	0.500484	1.15456	up	6347	P13500	99636.4	124475	104460	101576	79687.6	103997	FALSE
BMP-4	5.0975	7.66431	-2.56681	0.27897	0.507218	0.168777	down	652	P12644	239.553	0	165.835	230.51	293.359	121.493	FALSE
Eotaxin	15.1813	14.9274	0.253892	0.288831	0.51731	1.19242	up	6356	P51671	39260.3	38461	33969.8	37244.7	23135.8	35109.5	FALSE
SCF	11.772	11.6365	0.135471	0.309387	0.545977	1.09845	up	4254	P21583	3577.24	3344.84	3571.62	2953.06	3330.91	3277.73	FALSE
IL-5	11.8074	11.3892	0.418201	0.324045	0.563556	1.33626	up	3600	P40933	3701.6	4910.2	2531.12	2134.73	4365.39	2068.36	FALSE
HGF	15.0334	14.8554	0.177958	0.357664	0.613138	1.13128	up	3082	P14210	34609.5	31790.6	34273.8	34091.2	32295.3	23656.9	FALSE
IL-28A	11.8806	11.6764	0.204252	0.368455	0.622741	1.15209	up	282618	Q8IU54	4362.89	3709.93	3309.6	2574.43	3462.09	3929.9	FALSE
FGF-7	5.83375	8.08533	-2.25158	0.404139	0.664338	0.209994	down	2252	P21781	254.193	0	726	384.711	427.763	120.144	FALSE
GH	10.8072	10.5702	0.23698	0.402697	0.664338	1.17852	up	2688	P01241	2542.88	1427.87	1581.6	1302.53	1774.18	1517.74	FALSE
IGFBP-6	15.0792	15.178	-0.0988418	0.439719	0.713058	0.933782	down	3489	P24592	35426.8	34997.8	33452	39585.6	36567.9	35190.3	FALSE
MIF	16.8681	16.7715	0.0965802	0.44674	0.714783	1.06924	up	4282	P14174	114373	128204	116724	114493	110529	110640	FALSE
BMP-5	8.26883	8.66212	-0.393286	0.473949	0.74834	0.761393	down	653	P22003	210.273	214.423	643.711	517.459	273.067	466.847	FALSE
TECK	11.5778	11.3636	0.214202	0.487916	0.760388	1.16006	up	6370	O15444	3967.97	2019.07	3561.19	2792.84	2261.57	2893.1	FALSE
PIGF	15.9979	15.9149	0.0829405	0.496316	0.763563	1.05917	up	5228	P49763	63088.1	67288.3	66009	59516.7	62860.8	63032.9	FALSE
IGFBP-1	10.6061	10.8622	-0.256046	0.514758	0.781911	0.83738	down	3484	P08833	1113.35	2721.02	1247.41	1931.74	1576.46	2114.29	FALSE
SDF-1a	12.097	11.8942	0.202802	0.532364	0.798547	1.15093	up	6387	P48061	4416.65	5752.3	3306.94	4463.06	2677.56	4610.95	FALSE
IL-6R	14.8765	15.0469	-0.170364	0.539828	0.799745	0.888618	down	3605	Q16552	34493.1	38645.3	20415.1	33819	32507.6	35277.2	FALSE
BLC	11.1226	10.7699	0.352634	0.555125	0.807196	1.27689	up	10563	O43927	1897.41	4915.46	1186.47	1624.84	1301.02	2513.85	FALSE
GDNF	11.9862	11.85	0.13616	0.559874	0.807196	1.09898	up	2668	P39905	3258.11	4374.25	4681.75	4634.09	3307.87	3279.2	FALSE
MIP-3a	14.6872	14.4715	0.21575	0.565037	0.807196	1.16131	up	6364	P78556	31146.8	17118.5	34431.9	16129.6	25116.2	28934.1	FALSE
MIP-1a	16.9942	16.7977	0.196447	0.596215	0.827489	1.14587	up	6348	P10147	114511	206136	94248.3	84999.9	135527	128358	FALSE
ENA-78	15.3611	15.6379	-0.276816	0.59993	0.827489	0.82541	down	6374	P42830	31714.3	71244.9	32992.2	36904.2	94532.3	37997.8	FALSE
Eotaxin-3	10.1081	10.0087	0.0994716	0.593291	0.827489	1.07138	up	10344	Q9Y258	1078.4	1181.26	1052.58	1151.09	826.912	1145.19	FALSE
IL-9	12.4671	12.367	0.100055	0.607973	0.829055	1.07181	up	112744	Q96PD4	5017.2	6924.45	5221.86	5833.99	4603.68	5485.63	FALSE
FGF-4	7.73754	7.89851	-0.160971	0.62656	0.83555	0.894423	down	2249	P08620	264.996	187.604	192.761	153.937	278.578	312.62	FALSE
IGFBP-2	15.1145	15.1759	-0.0614283	0.633625	0.83555	0.958315	down	3485	P18065	35490	38246.3	32886.8	37532.2	37257.8	36272.1	FALSE
IGF-1	8.97061	9.11734	-0.146728	0.629691	0.83555	0.903297	down	3479	P05019	352.541	667.799	532.987	587.497	659.995	439.385	FALSE
TNF RI	15.0049	14.9208	0.0840695	0.655602	0.836939	1.06	up	7124	P01375	30243	39014.3	30120.8	36457.5	28866.2	28353.9	FALSE
b-NGF	13.8574	13.7854	0.0720427	0.65385	0.836939	1.0512	up	4803	P01138	13200.6	15556.3	15919	15912.7	12687.5	13938.9	FALSE
GRO	10.6948	10.8334	-0.138598	0.643242	0.836939	0.908402	down	2919;2920;2921	P09341/P19875/P19876	1456.14	2206.8	1414.53	2508.51	1666.38	1450.84	FALSE
MIP-3b	11.6571	11.5712	0.0859569	0.670509	0.846958	1.06139	up	6363	Q99731	2977.8	3216.89	3513.27	2647.75	2738.3	3881.76	FALSE
IL-11	11.8361	11.939	-0.102858	0.684898	0.856123	0.931187	down	3558	P60568	3871.49	3734.68	3377.38	5549.13	3412.37	3194	FALSE
TIMP-2	17.7963	17.8501	-0.0538234	0.709776	0.860334	0.96338	down	7077	P16035	227142	243130	213539	239128	212408	259668	FALSE
NT-3	8.9484	9.04546	-0.0970513	0.703117	0.860334	0.934942	down	4908	P20783	394.454	440.92	688.882	473.826	581.833	532.068	FALSE
TGFb3	8.89928	8.74729	0.151991	0.70328	0.860334	1.1111	up	7043	P10600	332.116	669.07	486.684	333.421	673.398	350.87	FALSE
BMP-7	7.78464	7.99491	-0.210271	0.739124	0.868717	0.864375	down	655	P18075	177.805	112.677	526.444	224.305	369.266	197.993	FALSE
CXCL16	15.4806	15.433	0.0476183	0.733294	0.868717	1.03356	up	58191	Q9H2A7	44788.2	49919.5	42750.3	48189.2	42085.1	42686.6	FALSE
IL-31	10.6322	10.5636	0.0686004	0.745649	0.868717	1.0487	up	3578	P15248	1479.9	1830.68	1472.86	1672.69	1187.48	1741.66	FALSE
NAP-2	12.5102	12.438	0.0722891	0.744147	0.868717	1.05138	up	5473	P02775	4564.52	6852.13	6344.98	4691.09	6116.71	5950.68	FALSE
bFGF	12.1231	11.9419	0.181114	0.795072	0.917391	1.13376	up	2247	P09038	3341.11	5615.92	4727.11	1416.59	5266.81	8154.73	FALSE
G-CSF	15.6382	15.7225	-0.0842503	0.864449	0.935897	0.943275	down	1440	P09919	32663.4	106941	37975.7	56690.6	61035.9	45677.7	FALSE
IGFBP-4	13.7332	13.7706	-0.0373561	0.860337	0.935897	0.974439	down	3487	P22692	11664	17584.4	12309.8	15499.2	14026.9	12551.5	FALSE
HCC-4	11.1044	11.0364	0.0679954	0.839201	0.935897	1.04826	up	6360	O15467	1802	2236.36	2644.87	2350.03	1360.28	2894.27	FALSE
IL-17F	9.94895	9.91073	0.0382128	0.858595	0.935897	1.02684	up	10068	O95998	994.64	921.94	1049.79	1006.26	740.333	1193.34	FALSE
Lymphotactin	10.3575	10.2607	0.0968283	0.865705	0.935897	1.06942	up	6375	P47992	1171.1	1702.67	1129.9	804.492	793.343	2884.77	FALSE
MPIF-1	13.7183	13.759	-0.0406967	0.862107	0.935897	0.972185	down	6368	P55773	11692.6	17783.8	11770.9	12481.8	16422.3	12995.4	FALSE
TSLP	9.29848	9.35067	-0.0521946	0.841284	0.935897	0.964468	down	85480	Q969D9	578.079	800.66	536.816	676.563	502.451	814.815	FALSE
GDF-15	17.0509	17.0237	0.0271708	0.880803	0.943718	1.01901	up	9518	Q99988	123437	128945	157251	127177	156709	118687	FALSE
IL-1a	9.77549	9.80805	-0.0325588	0.940959	0.963728	0.977685	down	3586	P22301	864.597	1029.34	753.825	574.649	1694.48	737.068	FALSE
EG-VEGF	2.2446	2.40333	-0.158735	0.955697	0.963728	0.89581	down	84432	P58294	105.432	0	0	0	147.055	0	FALSE
MCSF R	14.6289	14.6195	0.00936404	0.955237	0.963728	1.00651	up	1436	P07333	21939.3	29296.8	25298.8	26635.6	22827	26228.5	FALSE
OPG	15.0922	15.107	-0.0148355	0.918216	0.963728	0.98977	down	4982	O00300	32646.5	33070.4	39473.2	36867.6	36152.2	32976.1	FALSE
PDGF-AA	15.7246	15.7343	-0.00975218	0.94987	0.963728	0.993263	down	5154	P04085	49363.7	55817.5	57610.3	51572.2	62520.4	50239.8	FALSE
VEGF	15.6914	15.7101	-0.0187358	0.925474	0.963728	0.987097	down	7422	P15692	51128.3	53413	54247.4	43872.7	68384.5	51339.9	FALSE
VEGF-D	2.47265	2.27011	0.202546	0.944637	0.963728	1.15073	up	2277	O43915	170.013	0	0	0	111.231	0	FALSE
IL-12p40	7.89728	7.88929	0.00798996	0.982665	0.982665	1.00555	up	3565	P05112	344.401	198.899	195.253	274.04	307.478	156.078	FALSE

## Sheet: enrichment
_MEMBER_MyList	_LogP_MyList	GO	_PATTERN_	_RANK_	GiniIndex	Category	CategoryID	Description	PARENT_GO	LogP	Enrichment	Z-score	#TotalGeneInLibrary	#GeneInGO	#GeneInHitList	#GeneInGOAndHitList	%InGO	STDV %InGO	GeneID	Hits	Log(q-value)	EvidenceCutoff	GROUP_ID	FirstInGroupByEnrichment	FirstInGroupByLogP	BestLogPInGroup	BestEnrichmentInGroup	URL
1	-40.8565	M5883	M1	1	0	Canonical Pathways	11	NABA SECRETED FACTORS		-40.8565	75.2337	41.2969	30293	343	27	23	85.1852	6.83673	374|627|3458|3553|3557|3567|3569|3574|3593|3603|4049|5196|6346|6351|6352|6354|6355|6357|6358|6359|6373|7040|56477	AREG|BDNF|IFNG|IL1B|IL1RN|IL5|IL6|IL7|IL12B|IL16|LTA|PF4|CCL1|CCL4|CCL5|CCL7|CCL8|CCL13|CCL14|CCL15|CXCL11|TGFB1|CCL28	-36.9891	0	2	0	0	-45.0681	182.645
1	-32.8715	M5885	M1	1	0	Canonical Pathways	11	NABA MATRISOME ASSOCIATED		-32.8715	34.361	27.6508	30293	751	27	23	85.1852	6.83673	374|627|3458|3553|3557|3567|3569|3574|3593|3603|4049|5196|6346|6351|6352|6354|6355|6357|6358|6359|6373|7040|56477	AREG|BDNF|IFNG|IL1B|IL1RN|IL5|IL6|IL7|IL12B|IL16|LTA|PF4|CCL1|CCL4|CCL5|CCL7|CCL8|CCL13|CCL14|CCL15|CXCL11|TGFB1|CCL28	-29.226	0	2	0	0	-45.0681	182.645
1	-10.6078	M36	M1	1	0	Canonical Pathways	11	PID IL27 PATHWAY		-10.6078	215.762	32.7211	30293	26	27	5	18.5185	7.47568	3458|3553|3569|3593|7040	IFNG|IL1B|IL6|IL12B|TGFB1	-8.16088	0	6	0	0	-17.1169	302.067
1	-3.37501	M110	M1	1	0	Canonical Pathways	11	PID IL1 PATHWAY		-3.37501	65.9978	11.3261	30293	34	27	2	7.40741	5.0401	3553|3557	IL1B|IL1RN	-1.72858	0	6	0	0	-17.1169	302.067
1	-7.48966	M196	M1	1	0	Canonical Pathways	11	PID IL23 PATHWAY		-7.48966	121.293	21.8678	30293	37	27	4	14.8148	6.83673	3458|3553|3569|3593	IFNG|IL1B|IL6|IL12B	-5.36262	0	8	0	0	-12.6136	249.325
1	-6.56959	M54	M1	1	0	Canonical Pathways	11	PID IL12 2PATHWAY		-6.56959	72.3847	16.8052	30293	62	27	4	14.8148	6.83673	3458|3553|3593|6351	IFNG|IL1B|IL12B|CCL4	-4.56152	0	8	0	0	-12.6136	249.325
1	-11.9454	M11736	M1	1	0	Canonical Pathways	11	SA MMP CYTOKINE CONNECTION		-11.9454	373.988	43.1564	30293	15	27	5	18.5185	7.47568	3553|3570|7040|7132|7133	IL1B|IL6R|TGFB1|TNFRSF1A|TNFRSF1B	-9.39329	0	9	1	1	-11.9454	560.981
1	-3.1119	M128	M1	1	0	Canonical Pathways	11	PID TNF PATHWAY		-3.1119	48.781	9.68638	30293	46	27	2	7.40741	5.0401	7132|7133	TNFRSF1A|TNFRSF1B	-1.514	0	9	0	0	-11.9454	560.981
1	-6.35589	M167	M1	1	0	Canonical Pathways	11	PID AP1 PATHWAY		-6.35589	64.1122	15.7893	30293	70	27	4	14.8148	6.83673	3458|3567|3569|7040	IFNG|IL5|IL6|TGFB1	-4.36739	0	10	0	0	-10.3825	747.975
1	-4.27285	M115	M1	1	0	Canonical Pathways	11	PID REG GR PATHWAY		-4.27285	41.0474	10.8459	30293	82	27	3	11.1111	6.04812	3458|3567|3569	IFNG|IL5|IL6	-2.49062	0	10	0	0	-10.3825	747.975
1	-3.42802	M290	M1	1	0	Canonical Pathways	11	PID IL12 STAT4 PATHWAY		-3.42802	70.1227	11.6848	30293	32	27	2	7.40741	5.0401	3458|7040	IFNG|TGFB1	-1.77457	0	10	0	0	-10.3825	747.975
1	-3.23331	M161	M1	1	0	Canonical Pathways	11	PID IFNG PATHWAY		-3.23331	56.0981	10.4148	30293	40	27	2	7.40741	5.0401	3458|3553	IFNG|IL1B	-1.60977	0	10	0	0	-10.3825	747.975
1	-3.13097	M60	M1	1	0	Canonical Pathways	11	PID NFAT TFPATHWAY		-3.13097	49.865	9.7977	30293	45	27	2	7.40741	5.0401	3458|3567	IFNG|IL5	-1.52522	0	10	0	0	-10.3825	747.975
1	-2.89669	M166	M1	1	0	Canonical Pathways	11	PID ATF2 PATHWAY		-2.89669	38.0326	8.50416	30293	59	27	2	7.40741	5.0401	3458|3569	IFNG|IL6	-1.32228	0	10	0	0	-10.3825	747.975
1	-2.78726	M105	M1	1	0	Canonical Pathways	11	PID TELOMERASE PATHWAY		-2.78726	33.4914	7.95214	30293	67	27	2	7.40741	5.0401	3458|7040	IFNG|TGFB1	-1.23372	0	10	0	0	-10.3825	747.975
1	-6.71817	M100	M1	1	0	Canonical Pathways	11	PID SHP2 PATHWAY		-6.71817	78.7342	17.5451	30293	57	27	4	14.8148	6.83673	627|3458|3569|3570	BDNF|IFNG|IL6|IL6R	-4.69379	0	14	0	0	-7.65667	1121.96
1	-3.09325	M183	M1	1	0	Canonical Pathways	11	PID IL6 7 PATHWAY		-3.09325	47.7431	9.57857	30293	47	27	2	7.40741	5.0401	3569|3570	IL6|IL6R	-1.49923	0	14	0	0	-7.65667	1121.96
1	-3.17044	M222	M1	1	0	Canonical Pathways	11	PID CXCR3 PATHWAY		-3.17044	52.1843	10.0318	30293	43	27	2	7.40741	5.0401	5196|6373	PF4|CXCL11	-1.5591	0	18	0	0	-5.39206	140.245
1	-3.1119	M198	M1	1	0	Canonical Pathways	11	PID SYNDECAN 1 PATHWAY		-3.1119	48.781	9.68638	30293	46	27	2	7.40741	5.0401	6352|7040	CCL5|TGFB1	-1.514	0	19	0	0	-4.29918	186.994
1	-2.82664	M28	M1	1	0	Canonical Pathways	11	PID IL4 2PATHWAY		-2.82664	35.0613	8.1472	30293	64	27	2	7.40741	5.0401	3567|4049	IL5|LTA	-1.26744	0	20	0	0	-3.15047	50.9983
1	-29.9529	GO:0019221	M1	1	0	GO Biological Processes	19	cytokine-mediated signaling pathway	19_GO:0050896 response to stimulus	-29.9529	55.6587	32.1528	30293	383	27	19	70.3704	8.78772	3458|3553|3567|3569|3570|3574|3593|5196|6346|6351|6352|6354|6355|6357|6358|6359|6373|7132|7133	IFNG|IL1B|IL5|IL6|IL6R|IL7|IL12B|PF4|CCL1|CCL4|CCL5|CCL7|CCL8|CCL13|CCL14|CCL15|CXCL11|TNFRSF1A|TNFRSF1B	-26.3865	0	1	0	0	-45.162	90.6637
1	-28.8818	GO:0006954	M1	1	0	GO Biological Processes	19	inflammatory response	19_GO:0050896 response to stimulus	-28.8818	39.9275	27.822	30293	562	27	20	74.0741	8.4337	558|3458|3553|3557|3567|3569|3570|5196|6346|6351|6352|6354|6355|6357|6358|6359|6373|7040|7132|7133	AXL|IFNG|IL1B|IL1RN|IL5|IL6|IL6R|PF4|CCL1|CCL4|CCL5|CCL7|CCL8|CCL13|CCL14|CCL15|CXCL11|TGFB1|TNFRSF1A|TNFRSF1B	-25.3824	0	1	0	0	-45.162	90.6637
1	-26.5205	GO:0071345	M1	1	0	GO Biological Processes	19	cellular response to cytokine stimulus	19_GO:0050896 response to stimulus	-26.5205	30.4881	24.1894	30293	736	27	20	74.0741	8.4337	558|3458|3553|3567|3569|3570|3574|3593|5196|6346|6351|6352|6354|6355|6357|6358|6359|6373|7132|7133	AXL|IFNG|IL1B|IL5|IL6|IL6R|IL7|IL12B|PF4|CCL1|CCL4|CCL5|CCL7|CCL8|CCL13|CCL14|CCL15|CXCL11|TNFRSF1A|TNFRSF1B	-23.0791	0	1	0	0	-45.162	90.6637
1	-25.3504	GO:0030595	M1	1	0	GO Biological Processes	19	leukocyte chemotaxis	19_GO:0040011 locomotion	-25.3504	106.132	38.2935	30293	148	27	14	51.8519	9.6159	3553|3569|3570|3603|5196|6346|6351|6352|6354|6355|6357|6358|6359|6373	IL1B|IL6|IL6R|IL16|PF4|CCL1|CCL4|CCL5|CCL7|CCL8|CCL13|CCL14|CCL15|CXCL11	-21.9602	0	3	0	0	-33.1474	345.219
1	-25.2413	GO:0060326	M1	1	0	GO Biological Processes	19	cell chemotaxis	19_GO:0040011 locomotion	-25.2413	78.2765	33.9633	30293	215	27	15	55.5556	9.56292	3553|3569|3570|3603|5196|6346|6351|6352|6354|6355|6357|6358|6359|6373|56477	IL1B|IL6|IL6R|IL16|PF4|CCL1|CCL4|CCL5|CCL7|CCL8|CCL13|CCL14|CCL15|CXCL11|CCL28	-21.8968	0	3	0	0	-33.1474	345.219
1	-23.3697	GO:0097529	M1	1	0	GO Biological Processes	19	myeloid leukocyte migration	19_GO:0002376 immune system process	-23.3697	104.932	36.6819	30293	139	27	13	48.1481	9.6159	3553|3569|3570|5196|6346|6351|6352|6354|6355|6357|6358|6359|6373	IL1B|IL6|IL6R|PF4|CCL1|CCL4|CCL5|CCL7|CCL8|CCL13|CCL14|CCL15|CXCL11	-20.0666	0	3	0	0	-33.1474	345.219
1	-22.1916	GO:0050900	M1	1	0	GO Biological Processes	19	leukocyte migration	19_GO:0002376 immune system process	-22.1916	64.1122	29.6249	30293	245	27	14	51.8519	9.6159	3553|3569|3570|3603|5196|6346|6351|6352|6354|6355|6357|6358|6359|6373	IL1B|IL6|IL6R|IL16|PF4|CCL1|CCL4|CCL5|CCL7|CCL8|CCL13|CCL14|CCL15|CXCL11	-18.9262	0	3	0	0	-33.1474	345.219
1	-22.1179	GO:0006935	M1	1	0	GO Biological Processes	19	chemotaxis	19_GO:0040011 locomotion	-22.1179	48.9228	26.6992	30293	344	27	15	55.5556	9.56292	3553|3569|3570|3603|5196|6346|6351|6352|6354|6355|6357|6358|6359|6373|56477	IL1B|IL6|IL6R|IL16|PF4|CCL1|CCL4|CCL5|CCL7|CCL8|CCL13|CCL14|CCL15|CXCL11|CCL28	-18.8873	0	3	0	0	-33.1474	345.219
1	-22.0797	GO:0042330	M1	1	0	GO Biological Processes	19	taxis	19_GO:0040011 locomotion	-22.0797	48.64	26.6196	30293	346	27	15	55.5556	9.56292	3553|3569|3570|3603|5196|6346|6351|6352|6354|6355|6357|6358|6359|6373|56477	IL1B|IL6|IL6R|IL16|PF4|CCL1|CCL4|CCL5|CCL7|CCL8|CCL13|CCL14|CCL15|CXCL11|CCL28	-18.8813	0	3	0	0	-33.1474	345.219
1	-21.8308	GO:0002548	M1	1	0	GO Biological Processes	19	monocyte chemotaxis	19_GO:0040011 locomotion	-21.8308	249.325	49.7905	30293	45	27	10	37.037	9.29349	3569|3570|6346|6351|6352|6354|6355|6357|6358|6359	IL6|IL6R|CCL1|CCL4|CCL5|CCL7|CCL8|CCL13|CCL14|CCL15	-18.6624	0	3	0	0	-33.1474	345.219
1	-21.7275	GO:0040011	M1	1	0	GO Biological Processes	19	locomotion	19_GO:0040011 locomotion	-21.7275	46.1081	25.8958	30293	365	27	15	55.5556	9.56292	3553|3569|3570|3603|5196|6346|6351|6352|6354|6355|6357|6358|6359|6373|56477	IL1B|IL6|IL6R|IL16|PF4|CCL1|CCL4|CCL5|CCL7|CCL8|CCL13|CCL14|CCL15|CXCL11|CCL28	-18.5871	0	3	0	0	-33.1474	345.219
1	-21.5087	GO:0030593	M1	1	0	GO Biological Processes	19	neutrophil chemotaxis	19_GO:0040011 locomotion	-21.5087	152.365	40.7425	30293	81	27	11	40.7407	9.45607	3553|5196|6346|6351|6352|6354|6355|6357|6358|6359|6373	IL1B|PF4|CCL1|CCL4|CCL5|CCL7|CCL8|CCL13|CCL14|CCL15|CXCL11	-18.3946	0	3	0	0	-33.1474	345.219
1	-21.2049	GO:0071621	M1	1	0	GO Biological Processes	19	granulocyte chemotaxis	19_GO:0040011 locomotion	-21.2049	143.507	39.5275	30293	86	27	11	40.7407	9.45607	3553|5196|6346|6351|6352|6354|6355|6357|6358|6359|6373	IL1B|PF4|CCL1|CCL4|CCL5|CCL7|CCL8|CCL13|CCL14|CCL15|CXCL11	-18.1156	0	3	0	0	-33.1474	345.219
1	-20.8643	GO:1990266	M1	1	0	GO Biological Processes	19	neutrophil migration	19_GO:0002376 immune system process	-20.8643	134.148	38.2019	30293	92	27	11	40.7407	9.45607	3553|5196|6346|6351|6352|6354|6355|6357|6358|6359|6373	IL1B|PF4|CCL1|CCL4|CCL5|CCL7|CCL8|CCL13|CCL14|CCL15|CXCL11	-17.7985	0	3	0	0	-33.1474	345.219
1	-20.4452	GO:0097530	M1	1	0	GO Biological Processes	19	granulocyte migration	19_GO:0002376 immune system process	-20.4452	123.416	36.6229	30293	100	27	11	40.7407	9.45607	3553|5196|6346|6351|6352|6354|6355|6357|6358|6359|6373	IL1B|PF4|CCL1|CCL4|CCL5|CCL7|CCL8|CCL13|CCL14|CCL15|CXCL11	-17.4017	0	3	0	0	-33.1474	345.219
1	-19.7908	GO:0071674	M1	1	0	GO Biological Processes	19	mononuclear cell migration	19_GO:0002376 immune system process	-19.7908	108.26	34.2692	30293	114	27	11	40.7407	9.45607	3569|3570|6346|6351|6352|6354|6355|6357|6358|6359|6373	IL6|IL6R|CCL1|CCL4|CCL5|CCL7|CCL8|CCL13|CCL14|CCL15|CXCL11	-16.7685	0	3	0	0	-33.1474	345.219
1	-18.9022	GO:0070098	M1	1	0	GO Biological Processes	19	chemokine-mediated signaling pathway	19_GO:0050896 response to stimulus	-18.9022	133.567	36.3392	30293	84	27	10	37.037	9.29349	5196|6346|6351|6352|6354|6355|6357|6358|6359|6373	PF4|CCL1|CCL4|CCL5|CCL7|CCL8|CCL13|CCL14|CCL15|CXCL11	-15.9001	0	3	0	0	-33.1474	345.219
1	-18.7116	GO:0048247	M1	1	0	GO Biological Processes	19	lymphocyte chemotaxis	19_GO:0040011 locomotion	-18.7116	201.953	42.4753	30293	50	27	9	33.3333	9.07218	6346|6351|6352|6354|6355|6357|6358|6359|6373	CCL1|CCL4|CCL5|CCL7|CCL8|CCL13|CCL14|CCL15|CXCL11	-15.7447	0	3	0	0	-33.1474	345.219
1	-18.7091	GO:0048245	M1	1	0	GO Biological Processes	19	eosinophil chemotaxis	19_GO:0040011 locomotion	-18.7091	345.219	52.4452	30293	26	27	8	29.6296	8.78772	6346|6351|6352|6354|6355|6357|6358|6359	CCL1|CCL4|CCL5|CCL7|CCL8|CCL13|CCL14|CCL15	-15.7447	0	3	0	0	-33.1474	345.219
1	-18.5567	GO:0072677	M1	1	0	GO Biological Processes	19	eosinophil migration	19_GO:0002376 immune system process	-18.5567	332.433	51.4599	30293	27	27	8	29.6296	8.78772	6346|6351|6352|6354|6355|6357|6358|6359	CCL1|CCL4|CCL5|CCL7|CCL8|CCL13|CCL14|CCL15	-15.6271	0	3	0	0	-33.1474	345.219
1	-18.4871	GO:1990868	M1	1	0	GO Biological Processes	19	response to chemokine	19_GO:0050896 response to stimulus	-18.4871	121.952	34.703	30293	92	27	10	37.037	9.29349	5196|6346|6351|6352|6354|6355|6357|6358|6359|6373	PF4|CCL1|CCL4|CCL5|CCL7|CCL8|CCL13|CCL14|CCL15|CXCL11	-15.5897	0	3	0	0	-33.1474	345.219
1	-18.4871	GO:1990869	M1	1	0	GO Biological Processes	19	cellular response to chemokine	19_GO:0050896 response to stimulus	-18.4871	121.952	34.703	30293	92	27	10	37.037	9.29349	5196|6346|6351|6352|6354|6355|6357|6358|6359|6373	PF4|CCL1|CCL4|CCL5|CCL7|CCL8|CCL13|CCL14|CCL15|CXCL11	-15.5897	0	3	0	0	-33.1474	345.219
1	-17.8026	GO:0071346	M1	1	0	GO Biological Processes	19	cellular response to type II interferon	19_GO:0044419 biological process involved in interspecies interaction between organisms	-17.8026	104.856	32.1433	30293	107	27	10	37.037	9.29349	3458|3593|6346|6351|6352|6354|6355|6357|6358|6359	IFNG|IL12B|CCL1|CCL4|CCL5|CCL7|CCL8|CCL13|CCL14|CCL15	-14.9352	0	3	0	0	-33.1474	345.219
1	-16.9625	GO:0034341	M1	1	0	GO Biological Processes	19	response to type II interferon	19_GO:0044419 biological process involved in interspecies interaction between organisms	-16.9625	86.9739	29.2271	30293	129	27	10	37.037	9.29349	3458|3593|6346|6351|6352|6354|6355|6357|6358|6359	IFNG|IL12B|CCL1|CCL4|CCL5|CCL7|CCL8|CCL13|CCL14|CCL15	-14.1365	0	3	0	0	-33.1474	345.219
1	-16.8037	GO:0072676	M1	1	0	GO Biological Processes	19	lymphocyte migration	19_GO:0002376 immune system process	-16.8037	127.819	33.7101	30293	79	27	9	33.3333	9.07218	6346|6351|6352|6354|6355|6357|6358|6359|6373	CCL1|CCL4|CCL5|CCL7|CCL8|CCL13|CCL14|CCL15|CXCL11	-13.9907	0	3	0	0	-33.1474	345.219
1	-15.8025	GO:0071347	M1	1	0	GO Biological Processes	19	cellular response to interleukin-1	19_GO:0050896 response to stimulus	-15.8025	99.9769	29.7589	30293	101	27	9	33.3333	9.07218	3553|6346|6351|6352|6354|6355|6357|6358|6359	IL1B|CCL1|CCL4|CCL5|CCL7|CCL8|CCL13|CCL14|CCL15	-13.0491	0	3	0	0	-33.1474	345.219
1	-15.4092	GO:0071356	M1	1	0	GO Biological Processes	19	cellular response to tumor necrosis factor	19_GO:0050896 response to stimulus	-15.4092	61.3095	24.4413	30293	183	27	10	37.037	9.29349	6346|6351|6352|6354|6355|6357|6358|6359|7132|7133	CCL1|CCL4|CCL5|CCL7|CCL8|CCL13|CCL14|CCL15|TNFRSF1A|TNFRSF1B	-12.688	0	3	0	0	-33.1474	345.219
1	-14.8244	GO:0034612	M1	1	0	GO Biological Processes	19	response to tumor necrosis factor	19_GO:0050896 response to stimulus	-14.8244	53.6824	22.8265	30293	209	27	10	37.037	9.29349	6346|6351|6352|6354|6355|6357|6358|6359|7132|7133	CCL1|CCL4|CCL5|CCL7|CCL8|CCL13|CCL14|CCL15|TNFRSF1A|TNFRSF1B	-12.1355	0	3	0	0	-33.1474	345.219
1	-14.8173	GO:0070555	M1	1	0	GO Biological Processes	19	response to interleukin-1	19_GO:0050896 response to stimulus	-14.8173	78.2765	26.2704	30293	129	27	9	33.3333	9.07218	3553|6346|6351|6352|6354|6355|6357|6358|6359	IL1B|CCL1|CCL4|CCL5|CCL7|CCL8|CCL13|CCL14|CCL15	-12.1355	0	3	0	0	-33.1474	345.219
1	-13.1175	GO:0070372	M1	1	0	GO Biological Processes	19	regulation of ERK1 and ERK2 cascade	19_GO:0050896 response to stimulus	-13.1175	36.3095	18.6335	30293	309	27	10	37.037	9.29349	3553|6346|6351|6352|6354|6355|6357|6358|6359|7040	IL1B|CCL1|CCL4|CCL5|CCL7|CCL8|CCL13|CCL14|CCL15|TGFB1	-10.4972	0	3	0	0	-33.1474	345.219
1	-12.894	GO:0043410	M1	1	0	GO Biological Processes	19	positive regulation of MAPK cascade	19_GO:0048518 positive regulation of biological process	-12.894	26.0371	16.4095	30293	474	27	11	40.7407	9.45607	3553|3569|6346|6351|6352|6354|6355|6357|6358|6359|7040	IL1B|IL6|CCL1|CCL4|CCL5|CCL7|CCL8|CCL13|CCL14|CCL15|TGFB1	-10.2898	0	3	0	0	-33.1474	345.219
1	-12.7722	GO:0070374	M1	1	0	GO Biological Processes	19	positive regulation of ERK1 and ERK2 cascade	19_GO:0048518 positive regulation of biological process	-12.7722	46.7485	20.1537	30293	216	27	9	33.3333	9.07218	6346|6351|6352|6354|6355|6357|6358|6359|7040	CCL1|CCL4|CCL5|CCL7|CCL8|CCL13|CCL14|CCL15|TGFB1	-10.1835	0	3	0	0	-33.1474	345.219
1	-11.2747	GO:0043408	M1	1	0	GO Biological Processes	19	regulation of MAPK cascade	19_GO:0050896 response to stimulus	-11.2747	18.4478	13.6302	30293	669	27	11	40.7407	9.45607	3553|3569|6346|6351|6352|6354|6355|6357|6358|6359|7040	IL1B|IL6|CCL1|CCL4|CCL5|CCL7|CCL8|CCL13|CCL14|CCL15|TGFB1	-8.76264	0	3	0	0	-33.1474	345.219
1	-10.7175	GO:0043547	M1	1	0	GO Biological Processes	19	positive regulation of GTPase activity	19_GO:0065007 biological regulation	-10.7175	39.0248	17.2895	30293	230	27	8	29.6296	8.78772	6346|6351|6352|6354|6355|6357|6358|6359	CCL1|CCL4|CCL5|CCL7|CCL8|CCL13|CCL14|CCL15	-8.2538	0	3	0	0	-33.1474	345.219
1	-10.6018	GO:0045087	M1	1	0	GO Biological Processes	19	innate immune response	19_GO:0044419 biological process involved in interspecies interaction between organisms	-10.6018	15.9658	12.5893	30293	773	27	11	40.7407	9.45607	558|3458|3593|6346|6351|6352|6354|6355|6357|6358|6359	AXL|IFNG|IL12B|CCL1|CCL4|CCL5|CCL7|CCL8|CCL13|CCL14|CCL15	-8.16039	0	3	0	0	-33.1474	345.219
1	-9.81034	GO:0043087	M1	1	0	GO Biological Processes	19	regulation of GTPase activity	19_GO:0065007 biological regulation	-9.81034	30.0191	15.0616	30293	299	27	8	29.6296	8.78772	6346|6351|6352|6354|6355|6357|6358|6359	CCL1|CCL4|CCL5|CCL7|CCL8|CCL13|CCL14|CCL15	-7.43894	0	3	0	0	-33.1474	345.219
1	-9.61695	GO:0051345	M1	1	0	GO Biological Processes	19	positive regulation of hydrolase activity	19_GO:0065007 biological regulation	-9.61695	20.7344	13.1131	30293	487	27	9	33.3333	9.07218	3458|6346|6351|6352|6354|6355|6357|6358|6359	IFNG|CCL1|CCL4|CCL5|CCL7|CCL8|CCL13|CCL14|CCL15	-7.25919	0	3	0	0	-33.1474	345.219
1	-9.4081	GO:0006874	M1	1	0	GO Biological Processes	19	intracellular calcium ion homeostasis	19_GO:0042592 homeostatic process	-9.4081	39.2687	16.2179	30293	200	27	7	25.9259	8.4337	6346|6352|6354|6355|6357|6358|6359	CCL1|CCL5|CCL7|CCL8|CCL13|CCL14|CCL15	-7.09295	0	3	0	0	-33.1474	345.219
1	-9.0244	GO:0055074	M1	1	0	GO Biological Processes	19	calcium ion homeostasis	19_GO:0042592 homeostatic process	-9.0244	34.598	15.176	30293	227	27	7	25.9259	8.4337	6346|6352|6354|6355|6357|6358|6359	CCL1|CCL5|CCL7|CCL8|CCL13|CCL14|CCL15	-6.74433	0	3	0	0	-33.1474	345.219
1	-7.96485	GO:0051336	M1	1	0	GO Biological Processes	19	regulation of hydrolase activity	19_GO:0065007 biological regulation	-7.96485	13.4099	10.2998	30293	753	27	9	33.3333	9.07218	3458|6346|6351|6352|6354|6355|6357|6358|6359	IFNG|CCL1|CCL4|CCL5|CCL7|CCL8|CCL13|CCL14|CCL15	-5.77869	0	3	0	0	-33.1474	345.219
1	-7.16282	GO:0030003	M1	1	0	GO Biological Processes	19	intracellular monoatomic cation homeostasis	19_GO:0042592 homeostatic process	-7.16282	18.5668	10.8671	30293	423	27	7	25.9259	8.4337	6346|6352|6354|6355|6357|6358|6359	CCL1|CCL5|CCL7|CCL8|CCL13|CCL14|CCL15	-5.0878	0	3	0	0	-33.1474	345.219
1	-7.11434	GO:0098771	M1	1	0	GO Biological Processes	19	inorganic ion homeostasis	19_GO:0042592 homeostatic process	-7.11434	18.2645	10.7694	30293	430	27	7	25.9259	8.4337	6346|6352|6354|6355|6357|6358|6359	CCL1|CCL5|CCL7|CCL8|CCL13|CCL14|CCL15	-5.04856	0	3	0	0	-33.1474	345.219
1	-7.10064	GO:0006873	M1	1	0	GO Biological Processes	19	intracellular monoatomic ion homeostasis	19_GO:0042592 homeostatic process	-7.10064	18.18	10.7419	30293	432	27	7	25.9259	8.4337	6346|6352|6354|6355|6357|6358|6359	CCL1|CCL5|CCL7|CCL8|CCL13|CCL14|CCL15	-5.03941	0	3	0	0	-33.1474	345.219
1	-7.02589	GO:0019725	M1	1	0	GO Biological Processes	19	cellular homeostasis	19_GO:0042592 homeostatic process	-7.02589	13.1996	9.61006	30293	680	27	8	29.6296	8.78772	3569|6346|6352|6354|6355|6357|6358|6359	IL6|CCL1|CCL5|CCL7|CCL8|CCL13|CCL14|CCL15	-4.97582	0	3	0	0	-33.1474	345.219
1	-6.68821	GO:0055080	M1	1	0	GO Biological Processes	19	monoatomic cation homeostasis	19_GO:0042592 homeostatic process	-6.68821	15.8023	9.93795	30293	497	27	7	25.9259	8.4337	6346|6352|6354|6355|6357|6358|6359	CCL1|CCL5|CCL7|CCL8|CCL13|CCL14|CCL15	-4.66624	0	3	0	0	-33.1474	345.219
1	-6.62982	GO:0050801	M1	1	0	GO Biological Processes	19	monoatomic ion homeostasis	19_GO:0042592 homeostatic process	-6.62982	15.4906	9.82772	30293	507	27	7	25.9259	8.4337	6346|6352|6354|6355|6357|6358|6359	CCL1|CCL5|CCL7|CCL8|CCL13|CCL14|CCL15	-4.61347	0	3	0	0	-33.1474	345.219
1	-6.27753	GO:0055082	M1	1	0	GO Biological Processes	19	intracellular chemical homeostasis	19_GO:0042592 homeostatic process	-6.27753	13.7303	9.18066	30293	572	27	7	25.9259	8.4337	6346|6352|6354|6355|6357|6358|6359	CCL1|CCL5|CCL7|CCL8|CCL13|CCL14|CCL15	-4.29849	0	3	0	0	-33.1474	345.219
1	-14.5007	GO:0050730	M1	1	0	GO Biological Processes	19	regulation of peptidyl-tyrosine phosphorylation	19_GO:0008152 metabolic process	-14.5007	49.865	21.9738	30293	225	27	10	37.037	9.29349	374|3458|3567|3569|3570|3574|3593|6352|7040|7132	AREG|IFNG|IL5|IL6|IL6R|IL7|IL12B|CCL5|TGFB1|TNFRSF1A	-11.8283	0	5	0	0	-18.1519	480.841
1	-13.8602	GO:0050731	M1	1	0	GO Biological Processes	19	positive regulation of peptidyl-tyrosine phosphorylation	19_GO:0048518 positive regulation of biological process	-13.8602	61.5711	23.2308	30293	164	27	9	33.3333	9.07218	374|3458|3567|3569|3570|3593|6352|7040|7132	AREG|IFNG|IL5|IL6|IL6R|IL12B|CCL5|TGFB1|TNFRSF1A	-11.2059	0	5	0	0	-18.1519	480.841
1	-13.137	GO:0042327	M1	1	0	GO Biological Processes	19	positive regulation of phosphorylation	19_GO:0048518 positive regulation of biological process	-13.137	21.473	15.4723	30293	627	27	12	44.4444	9.56292	374|558|627|3458|3553|3567|3569|3570|3593|6352|7040|7132	AREG|AXL|BDNF|IFNG|IL1B|IL5|IL6|IL6R|IL12B|CCL5|TGFB1|TNFRSF1A	-10.5085	0	5	0	0	-18.1519	480.841
1	-12.5439	GO:0010562	M1	1	0	GO Biological Processes	19	positive regulation of phosphorus metabolic process	19_GO:0048518 positive regulation of biological process	-12.5439	19.1244	14.5329	30293	704	27	12	44.4444	9.56292	374|558|627|3458|3553|3567|3569|3570|3593|6352|7040|7132	AREG|AXL|BDNF|IFNG|IL1B|IL5|IL6|IL6R|IL12B|CCL5|TGFB1|TNFRSF1A	-9.9775	0	5	0	0	-18.1519	480.841
1	-12.5439	GO:0045937	M1	1	0	GO Biological Processes	19	positive regulation of phosphate metabolic process	19_GO:0048518 positive regulation of biological process	-12.5439	19.1244	14.5329	30293	704	27	12	44.4444	9.56292	374|558|627|3458|3553|3567|3569|3570|3593|6352|7040|7132	AREG|AXL|BDNF|IFNG|IL1B|IL5|IL6|IL6R|IL12B|CCL5|TGFB1|TNFRSF1A	-9.9775	0	5	0	0	-18.1519	480.841
1	-11.927	GO:0001934	M1	1	0	GO Biological Processes	19	positive regulation of protein phosphorylation	19_GO:0048518 positive regulation of biological process	-11.927	21.2055	14.7008	30293	582	27	11	40.7407	9.45607	374|627|3458|3553|3567|3569|3570|3593|6352|7040|7132	AREG|BDNF|IFNG|IL1B|IL5|IL6|IL6R|IL12B|CCL5|TGFB1|TNFRSF1A	-9.38179	0	5	0	0	-18.1519	480.841
1	-11.1856	GO:0097191	M1	1	0	GO Biological Processes	19	extrinsic apoptotic signaling pathway	19_GO:0050896 response to stimulus	-11.1856	70.1227	21.8893	30293	112	27	7	25.9259	8.4337	3458|3553|3570|3574|7040|7132|7133	IFNG|IL1B|IL6R|IL7|TGFB1|TNFRSF1A|TNFRSF1B	-8.68615	0	5	0	0	-18.1519	480.841
1	-10.6163	GO:0042531	M1	1	0	GO Biological Processes	19	positive regulation of tyrosine phosphorylation of STAT protein	19_GO:0048518 positive regulation of biological process	-10.6163	101.997	24.5329	30293	66	27	6	22.2222	8.00091	3458|3569|3570|3593|6352|7132	IFNG|IL6|IL6R|IL12B|CCL5|TNFRSF1A	-8.1639	0	5	0	0	-18.1519	480.841
1	-10.5126	GO:0031401	M1	1	0	GO Biological Processes	19	positive regulation of protein modification process	19_GO:0048518 positive regulation of biological process	-10.5126	15.6619	12.4559	30293	788	27	11	40.7407	9.45607	374|627|3458|3553|3567|3569|3570|3593|6352|7040|7132	AREG|BDNF|IFNG|IL1B|IL5|IL6|IL6R|IL12B|CCL5|TGFB1|TNFRSF1A	-8.08719	0	5	0	0	-18.1519	480.841
1	-10.1681	GO:0042509	M1	1	0	GO Biological Processes	19	regulation of tyrosine phosphorylation of STAT protein	19_GO:0050896 response to stimulus	-10.1681	86.3048	22.5309	30293	78	27	6	22.2222	8.00091	3458|3569|3570|3593|6352|7132	IFNG|IL6|IL6R|IL12B|CCL5|TNFRSF1A	-7.78263	0	5	0	0	-18.1519	480.841
1	-8.05825	GO:0097190	M1	1	0	GO Biological Processes	19	apoptotic signaling pathway	19_GO:0050896 response to stimulus	-8.05825	25.0918	12.7966	30293	313	27	7	25.9259	8.4337	3458|3553|3570|3574|7040|7132|7133	IFNG|IL1B|IL6R|IL7|TGFB1|TNFRSF1A|TNFRSF1B	-5.85044	0	5	0	0	-18.1519	480.841
1	-8.05451	GO:0048660	M1	1	0	GO Biological Processes	19	regulation of smooth muscle cell proliferation	19_GO:0050789 regulation of biological process	-8.05451	38.6884	14.8912	30293	174	27	6	22.2222	8.00091	3458|3569|3570|3593|6352|7040	IFNG|IL6|IL6R|IL12B|CCL5|TGFB1	-5.84986	0	5	0	0	-18.1519	480.841
1	-7.65667	GO:0010536	M1	1	0	GO Biological Processes	19	positive regulation of activation of Janus kinase activity	19_GO:0048518 positive regulation of biological process	-7.65667	480.841	37.9222	30293	7	27	3	11.1111	6.04812	3570|3593|6352	IL6R|IL12B|CCL5	-5.5108	0	5	0	0	-18.1519	480.841
1	-7.45281	GO:0010533	M1	1	0	GO Biological Processes	19	regulation of activation of Janus kinase activity	19_GO:0048518 positive regulation of biological process	-7.45281	420.736	35.463	30293	8	27	3	11.1111	6.04812	3570|3593|6352	IL6R|IL12B|CCL5	-5.34381	0	5	0	0	-18.1519	480.841
1	-6.60961	GO:0033674	M1	1	0	GO Biological Processes	19	positive regulation of kinase activity	19_GO:0048518 positive regulation of biological process	-6.60961	22.0714	11.0468	30293	305	27	6	22.2222	8.00091	558|3458|3553|3570|3593|6352	AXL|IFNG|IL1B|IL6R|IL12B|CCL5	-4.59752	0	5	0	0	-18.1519	480.841
1	-6.06523	GO:0051347	M1	1	0	GO Biological Processes	19	positive regulation of transferase activity	19_GO:0065007 biological regulation	-6.06523	17.8089	9.82223	30293	378	27	6	22.2222	8.00091	558|3458|3553|3570|3593|6352	AXL|IFNG|IL1B|IL6R|IL12B|CCL5	-4.09728	0	5	0	0	-18.1519	480.841
1	-5.51678	GO:0045860	M1	1	0	GO Biological Processes	19	positive regulation of protein kinase activity	19_GO:0048518 positive regulation of biological process	-5.51678	21.6595	9.97314	30293	259	27	5	18.5185	7.47568	3458|3553|3570|3593|6352	IFNG|IL1B|IL6R|IL12B|CCL5	-3.5955	0	5	0	0	-18.1519	480.841
1	-5.19116	GO:0043549	M1	1	0	GO Biological Processes	19	regulation of kinase activity	19_GO:0008152 metabolic process	-5.19116	12.5593	8.06468	30293	536	27	6	22.2222	8.00091	558|3458|3553|3570|3593|6352	AXL|IFNG|IL1B|IL6R|IL12B|CCL5	-3.30452	0	5	0	0	-18.1519	480.841
1	-4.73893	GO:0051338	M1	1	0	GO Biological Processes	19	regulation of transferase activity	19_GO:0065007 biological regulation	-4.73893	10.4531	7.24234	30293	644	27	6	22.2222	8.00091	558|3458|3553|3570|3593|6352	AXL|IFNG|IL1B|IL6R|IL12B|CCL5	-2.89683	0	5	0	0	-18.1519	480.841
1	-4.25346	GO:0045859	M1	1	0	GO Biological Processes	19	regulation of protein kinase activity	19_GO:0008152 metabolic process	-4.25346	11.8351	7.10137	30293	474	27	5	18.5185	7.47568	3458|3553|3570|3593|6352	IFNG|IL1B|IL6R|IL12B|CCL5	-2.47478	0	5	0	0	-18.1519	480.841
1	-15.4214	GO:0032103	M1	1	0	GO Biological Processes	19	positive regulation of response to external stimulus	19_GO:0048518 positive regulation of biological process	-15.4214	26.1859	17.9189	30293	557	27	13	48.1481	9.6159	3458|3553|3569|3570|3593|3603|4049|6346|6351|6352|6354|7040|7132	IFNG|IL1B|IL6|IL6R|IL12B|IL16|LTA|CCL1|CCL4|CCL5|CCL7|TGFB1|TNFRSF1A	-12.6897	0	6	0	0	-17.1169	302.067
1	-14.8252	GO:0010720	M1	1	0	GO Biological Processes	19	positive regulation of cell development	19_GO:0032502 developmental process	-14.8252	29.7866	18.4171	30293	452	27	12	44.4444	9.56292	558|627|3458|3553|3567|3569|3574|3593|4049|5196|7040|7133	AXL|BDNF|IFNG|IL1B|IL5|IL6|IL7|IL12B|LTA|PF4|TGFB1|TNFRSF1B	-12.1355	0	6	0	0	-17.1169	302.067
1	-14.1361	GO:0050729	M1	1	0	GO Biological Processes	19	positive regulation of inflammatory response	19_GO:0048518 positive regulation of biological process	-14.1361	65.9978	24.0736	30293	153	27	9	33.3333	9.07218	3458|3553|3569|3593|3603|4049|6346|7040|7132	IFNG|IL1B|IL6|IL12B|IL16|LTA|CCL1|TGFB1|TNFRSF1A	-11.4728	0	6	0	0	-17.1169	302.067
1	-13.4108	GO:0050727	M1	1	0	GO Biological Processes	19	regulation of inflammatory response	19_GO:0050896 response to stimulus	-13.4108	29.039	17.3869	30293	425	27	11	40.7407	9.45607	3458|3553|3569|3593|3603|4049|6346|6352|7040|7132|7133	IFNG|IL1B|IL6|IL12B|IL16|LTA|CCL1|CCL5|TGFB1|TNFRSF1A|TNFRSF1B	-10.7738	0	6	0	0	-17.1169	302.067
1	-11.8129	GO:0031349	M1	1	0	GO Biological Processes	19	positive regulation of defense response	19_GO:0048518 positive regulation of biological process	-11.8129	26.8412	15.8897	30293	418	27	10	37.037	9.29349	3458|3553|3569|3593|3603|4049|6346|6352|7040|7132	IFNG|IL1B|IL6|IL12B|IL16|LTA|CCL1|CCL5|TGFB1|TNFRSF1A	-9.28129	0	6	0	0	-17.1169	302.067
1	-11.1641	GO:0051251	M1	1	0	GO Biological Processes	19	positive regulation of lymphocyte activation	19_GO:0002376 immune system process	-11.1641	30.9744	16.252	30293	326	27	9	33.3333	9.07218	558|3458|3553|3567|3569|3574|3593|6352|7040	AXL|IFNG|IL1B|IL5|IL6|IL7|IL12B|CCL5|TGFB1	-8.67079	0	6	0	0	-17.1169	302.067
1	-11.0031	GO:0051249	M1	1	0	GO Biological Processes	19	regulation of lymphocyte activation	19_GO:0002376 immune system process	-11.0031	22.2171	14.3608	30293	505	27	10	37.037	9.29349	558|3458|3553|3567|3569|3574|3593|6352|7040|7133	AXL|IFNG|IL1B|IL5|IL6|IL7|IL12B|CCL5|TGFB1|TNFRSF1B	-8.51591	0	6	0	0	-17.1169	302.067
1	-10.7797	GO:0002696	M1	1	0	GO Biological Processes	19	positive regulation of leukocyte activation	19_GO:0002376 immune system process	-10.7797	28.0491	15.4204	30293	360	27	9	33.3333	9.07218	558|3458|3553|3567|3569|3574|3593|6352|7040	AXL|IFNG|IL1B|IL5|IL6|IL7|IL12B|CCL5|TGFB1	-8.29845	0	6	0	0	-17.1169	302.067
1	-10.5911	GO:0050867	M1	1	0	GO Biological Processes	19	positive regulation of cell activation	19_GO:0048518 positive regulation of biological process	-10.5911	26.7134	15.0255	30293	378	27	9	33.3333	9.07218	558|3458|3553|3567|3569|3574|3593|6352|7040	AXL|IFNG|IL1B|IL5|IL6|IL7|IL12B|CCL5|TGFB1	-8.15503	0	6	0	0	-17.1169	302.067
1	-10.5403	GO:0002697	M1	1	0	GO Biological Processes	19	regulation of immune effector process	19_GO:0002376 immune system process	-10.5403	26.3647	14.9207	30293	383	27	9	33.3333	9.07218	558|3458|3553|3567|3569|3593|4049|7040|7133	AXL|IFNG|IL1B|IL5|IL6|IL12B|LTA|TGFB1|TNFRSF1B	-8.10962	0	6	0	0	-17.1169	302.067
1	-10.48	GO:0002694	M1	1	0	GO Biological Processes	19	regulation of leukocyte activation	19_GO:0002376 immune system process	-10.48	19.6491	13.4371	30293	571	27	10	37.037	9.29349	558|3458|3553|3567|3569|3574|3593|6352|7040|7133	AXL|IFNG|IL1B|IL5|IL6|IL7|IL12B|CCL5|TGFB1|TNFRSF1B	-8.05971	0	6	0	0	-17.1169	302.067
1	-10.2008	GO:0070663	M1	1	0	GO Biological Processes	19	regulation of leukocyte proliferation	19_GO:0050789 regulation of biological process	-10.2008	33.6169	15.9889	30293	267	27	8	29.6296	8.78772	3553|3567|3569|3574|3593|6352|6355|7133	IL1B|IL5|IL6|IL7|IL12B|CCL5|CCL8|TNFRSF1B	-7.8105	0	6	0	0	-17.1169	302.067
1	-10.0764	GO:0050865	M1	1	0	GO Biological Processes	19	regulation of cell activation	19_GO:0032501 multicellular organismal process	-10.0764	17.8657	12.7564	30293	628	27	10	37.037	9.29349	558|3458|3553|3567|3569|3574|3593|6352|7040|7133	AXL|IFNG|IL1B|IL5|IL6|IL7|IL12B|CCL5|TGFB1|TNFRSF1B	-7.69568	0	6	0	0	-17.1169	302.067
1	-9.56235	GO:0022407	M1	1	0	GO Biological Processes	19	regulation of cell-cell adhesion	19_GO:0050789 regulation of biological process	-9.56235	20.4406	13.0119	30293	494	27	9	33.3333	9.07218	3458|3553|3557|3569|3574|3593|6352|7040|56477	IFNG|IL1B|IL1RN|IL6|IL7|IL12B|CCL5|TGFB1|CCL28	-7.22215	0	6	0	0	-17.1169	302.067
1	-9.48776	GO:0001775	M1	1	0	GO Biological Processes	19	cell activation	19_GO:0032501 multicellular organismal process	-9.48776	15.5397	11.8102	30293	722	27	10	37.037	9.29349	558|3458|3553|3569|3570|3574|3593|5196|6352|7040	AXL|IFNG|IL1B|IL6|IL6R|IL7|IL12B|PF4|CCL5|TGFB1	-7.15183	0	6	0	0	-17.1169	302.067
1	-8.89413	GO:0050670	M1	1	0	GO Biological Processes	19	regulation of lymphocyte proliferation	19_GO:0002376 immune system process	-8.89413	33.1381	14.8353	30293	237	27	7	25.9259	8.4337	3553|3567|3569|3574|3593|6352|7133	IL1B|IL5|IL6|IL7|IL12B|CCL5|TNFRSF1B	-6.62879	0	6	0	0	-17.1169	302.067
1	-8.84361	GO:0032944	M1	1	0	GO Biological Processes	19	regulation of mononuclear cell proliferation	19_GO:0050789 regulation of biological process	-8.84361	32.5881	14.705	30293	241	27	7	25.9259	8.4337	3553|3567|3569|3574|3593|6352|7133	IL1B|IL5|IL6|IL7|IL12B|CCL5|TNFRSF1B	-6.58187	0	6	0	0	-17.1169	302.067
1	-8.78166	GO:0050769	M1	1	0	GO Biological Processes	19	positive regulation of neurogenesis	19_GO:0032502 developmental process	-8.78166	31.9258	14.5464	30293	246	27	7	25.9259	8.4337	627|3458|3553|3569|4049|7040|7133	BDNF|IFNG|IL1B|IL6|LTA|TGFB1|TNFRSF1B	-6.52349	0	6	0	0	-17.1169	302.067
1	-8.67337	GO:0002699	M1	1	0	GO Biological Processes	19	positive regulation of immune effector process	19_GO:0002376 immune system process	-8.67337	30.799	14.2726	30293	255	27	7	25.9259	8.4337	3458|3553|3567|3569|3593|4049|7040	IFNG|IL1B|IL5|IL6|IL12B|LTA|TGFB1	-6.42226	0	6	0	0	-17.1169	302.067
1	-8.56608	GO:0050671	M1	1	0	GO Biological Processes	19	positive regulation of lymphocyte proliferation	19_GO:0002376 immune system process	-8.56608	47.0754	16.4953	30293	143	27	6	22.2222	8.00091	3553|3567|3569|3574|3593|6352	IL1B|IL5|IL6|IL7|IL12B|CCL5	-6.32192	0	6	0	0	-17.1169	302.067
1	-8.51179	GO:0032946	M1	1	0	GO Biological Processes	19	positive regulation of mononuclear cell proliferation	19_GO:0048518 positive regulation of biological process	-8.51179	46.1081	16.3184	30293	146	27	6	22.2222	8.00091	3553|3567|3569|3574|3593|6352	IL1B|IL5|IL6|IL7|IL12B|CCL5	-6.27107	0	6	0	0	-17.1169	302.067
1	-8.24574	GO:0051962	M1	1	0	GO Biological Processes	19	positive regulation of nervous system development	19_GO:0032502 developmental process	-8.24574	26.7134	13.2327	30293	294	27	7	25.9259	8.4337	627|3458|3553|3569|4049|7040|7133	BDNF|IFNG|IL1B|IL6|LTA|TGFB1|TNFRSF1B	-6.01515	0	6	0	0	-17.1169	302.067
1	-8.23144	GO:0014015	M1	1	0	GO Biological Processes	19	positive regulation of gliogenesis	19_GO:0032502 developmental process	-8.23144	75.8083	19.2439	30293	74	27	5	18.5185	7.47568	3553|3569|4049|7040|7133	IL1B|IL6|LTA|TGFB1|TNFRSF1B	-6.00418	0	6	0	0	-17.1169	302.067
1	-8.20849	GO:0070665	M1	1	0	GO Biological Processes	19	positive regulation of leukocyte proliferation	19_GO:0048518 positive regulation of biological process	-8.20849	41.0474	15.3593	30293	164	27	6	22.2222	8.00091	3553|3567|3569|3574|3593|6352	IL1B|IL5|IL6|IL7|IL12B|CCL5	-5.98453	0	6	0	0	-17.1169	302.067
1	-7.86747	GO:0002706	M1	1	0	GO Biological Processes	19	regulation of lymphocyte mediated immunity	19_GO:0002376 immune system process	-7.86747	35.9988	14.3389	30293	187	27	6	22.2222	8.00091	3553|3569|3593|4049|7040|7133	IL1B|IL6|IL12B|LTA|TGFB1|TNFRSF1B	-5.6932	0	6	0	0	-17.1169	302.067
1	-7.85364	GO:0002700	M1	1	0	GO Biological Processes	19	regulation of production of molecular mediator of immune response	19_GO:0002376 immune system process	-7.85364	35.8073	14.2988	30293	188	27	6	22.2222	8.00091	558|3553|3567|3569|7040|7133	AXL|IL1B|IL5|IL6|TGFB1|TNFRSF1B	-5.68229	0	6	0	0	-17.1169	302.067
1	-7.81261	GO:0002822	M1	1	0	GO Biological Processes	19	regulation of adaptive immune response based on somatic recombination of immune receptors built from immunoglobulin superfamily domains	19_GO:0002376 immune system process	-7.81261	35.2449	14.1802	30293	191	27	6	22.2222	8.00091	3553|3569|3593|4049|7040|7133	IL1B|IL6|IL12B|LTA|TGFB1|TNFRSF1B	-5.64705	0	6	0	0	-17.1169	302.067
1	-7.73539	GO:0043065	M1	1	0	GO Biological Processes	19	positive regulation of apoptotic process	19_GO:0048518 positive regulation of biological process	-7.73539	16.3195	10.8293	30293	550	27	8	29.6296	8.78772	3458|3569|3593|4049|6352|7040|7132|7133	IFNG|IL6|IL12B|LTA|CCL5|TGFB1|TNFRSF1A|TNFRSF1B	-5.57555	0	6	0	0	-17.1169	302.067
1	-7.63313	GO:1903530	M1	1	0	GO Biological Processes	19	regulation of secretion by cell	19_GO:0051179 localization	-7.63313	15.8302	10.6473	30293	567	27	8	29.6296	8.78772	3458|3553|3569|3593|6352|7040|7132|7133	IFNG|IL1B|IL6|IL12B|CCL5|TGFB1|TNFRSF1A|TNFRSF1B	-5.49	0	6	0	0	-17.1169	302.067
1	-7.61696	GO:0002819	M1	1	0	GO Biological Processes	19	regulation of adaptive immune response	19_GO:0002376 immune system process	-7.61696	32.6785	13.6263	30293	206	27	6	22.2222	8.00091	3553|3569|3593|4049|7040|7133	IL1B|IL6|IL12B|LTA|TGFB1|TNFRSF1B	-5.47655	0	6	0	0	-17.1169	302.067
1	-7.60366	GO:0043068	M1	1	0	GO Biological Processes	19	positive regulation of programmed cell death	19_GO:0048518 positive regulation of biological process	-7.60366	15.6918	10.5952	30293	572	27	8	29.6296	8.78772	3458|3569|3593|4049|6352|7040|7132|7133	IFNG|IL6|IL12B|LTA|CCL5|TGFB1|TNFRSF1A|TNFRSF1B	-5.46596	0	6	0	0	-17.1169	302.067
1	-7.4803	GO:0050863	M1	1	0	GO Biological Processes	19	regulation of T cell activation	19_GO:0002376 immune system process	-7.4803	20.6677	11.5235	30293	380	27	7	25.9259	8.4337	3458|3553|3569|3574|3593|6352|7133	IFNG|IL1B|IL6|IL7|IL12B|CCL5|TNFRSF1B	-5.36108	0	6	0	0	-17.1169	302.067
1	-7.4803	GO:1903037	M1	1	0	GO Biological Processes	19	regulation of leukocyte cell-cell adhesion	19_GO:0050789 regulation of biological process	-7.4803	20.6677	11.5235	30293	380	27	7	25.9259	8.4337	3458|3553|3569|3574|3593|6352|56477	IFNG|IL1B|IL6|IL7|IL12B|CCL5|CCL28	-5.36108	0	6	0	0	-17.1169	302.067
1	-7.38052	GO:0050767	M1	1	0	GO Biological Processes	19	regulation of neurogenesis	19_GO:0032502 developmental process	-7.38052	19.9841	11.3141	30293	393	27	7	25.9259	8.4337	627|3458|3553|3569|4049|7040|7133	BDNF|IFNG|IL1B|IL6|LTA|TGFB1|TNFRSF1B	-5.28115	0	6	0	0	-17.1169	302.067
1	-7.32844	GO:0051046	M1	1	0	GO Biological Processes	19	regulation of secretion	19_GO:0051179 localization	-7.32844	14.4536	10.1177	30293	621	27	8	29.6296	8.78772	3458|3553|3569|3593|6352|7040|7132|7133	IFNG|IL1B|IL6|IL12B|CCL5|TGFB1|TNFRSF1A|TNFRSF1B	-5.23188	0	6	0	0	-17.1169	302.067
1	-7.3209	GO:0014013	M1	1	0	GO Biological Processes	19	regulation of gliogenesis	19_GO:0032502 developmental process	-7.3209	50.0876	15.5447	30293	112	27	5	18.5185	7.47568	3553|3569|4049|7040|7133	IL1B|IL6|LTA|TGFB1|TNFRSF1B	-5.22679	0	6	0	0	-17.1169	302.067
1	-7.17054	GO:0002718	M1	1	0	GO Biological Processes	19	regulation of cytokine production involved in immune response	19_GO:0002376 immune system process	-7.17054	46.7485	14.9978	30293	120	27	5	18.5185	7.47568	558|3553|3569|7040|7133	AXL|IL1B|IL6|TGFB1|TNFRSF1B	-5.09245	0	6	0	0	-17.1169	302.067
1	-7.14927	GO:0002703	M1	1	0	GO Biological Processes	19	regulation of leukocyte mediated immunity	19_GO:0002376 immune system process	-7.14927	27.2542	12.3743	30293	247	27	6	22.2222	8.00091	3553|3569|3593|4049|7040|7133	IL1B|IL6|IL12B|LTA|TGFB1|TNFRSF1B	-5.07658	0	6	0	0	-17.1169	302.067
1	-7.1168	GO:0002824	M1	1	0	GO Biological Processes	19	positive regulation of adaptive immune response based on somatic recombination of immune receptors built from immunoglobulin superfamily domains	19_GO:0002376 immune system process	-7.1168	45.6083	14.8064	30293	123	27	5	18.5185	7.47568	3553|3569|3593|4049|7040	IL1B|IL6|IL12B|LTA|TGFB1	-5.04874	0	6	0	0	-17.1169	302.067
1	-7.10802	GO:0050870	M1	1	0	GO Biological Processes	19	positive regulation of T cell activation	19_GO:0002376 immune system process	-7.10802	26.8198	12.2686	30293	251	27	6	22.2222	8.00091	3458|3553|3569|3574|3593|6352	IFNG|IL1B|IL6|IL7|IL12B|CCL5	-5.04452	0	6	0	0	-17.1169	302.067
1	-7.06083	GO:1904894	M1	1	0	GO Biological Processes	19	positive regulation of receptor signaling pathway via STAT	19_GO:0048518 positive regulation of biological process	-7.06083	95.4862	19.3621	30293	47	27	4	14.8148	6.83673	3567|3569|6352|7040	IL5|IL6|CCL5|TGFB1	-5.00186	0	6	0	0	-17.1169	302.067
1	-7.03018	GO:0002708	M1	1	0	GO Biological Processes	19	positive regulation of lymphocyte mediated immunity	19_GO:0002376 immune system process	-7.03018	43.8267	14.5023	30293	128	27	5	18.5185	7.47568	3553|3569|3593|4049|7040	IL1B|IL6|IL12B|LTA|TGFB1	-4.97791	0	6	0	0	-17.1169	302.067
1	-7.01328	GO:0002821	M1	1	0	GO Biological Processes	19	positive regulation of adaptive immune response	19_GO:0002376 immune system process	-7.01328	43.4869	14.4436	30293	129	27	5	18.5185	7.47568	3553|3569|3593|4049|7040	IL1B|IL6|IL12B|LTA|TGFB1	-4.96541	0	6	0	0	-17.1169	302.067
1	-6.93045	GO:0050708	M1	1	0	GO Biological Processes	19	regulation of protein secretion	19_GO:0051179 localization	-6.93045	25.0252	11.8216	30293	269	27	6	22.2222	8.00091	3458|3553|3569|3593|6352|7040	IFNG|IL1B|IL6|IL12B|CCL5|TGFB1	-4.88912	0	6	0	0	-17.1169	302.067
1	-6.87399	GO:1903039	M1	1	0	GO Biological Processes	19	positive regulation of leukocyte cell-cell adhesion	19_GO:0048518 positive regulation of biological process	-6.87399	24.4792	11.6823	30293	275	27	6	22.2222	8.00091	3458|3553|3569|3574|3593|6352	IFNG|IL1B|IL6|IL7|IL12B|CCL5	-4.83909	0	6	0	0	-17.1169	302.067
1	-6.86478	GO:0051960	M1	1	0	GO Biological Processes	19	regulation of nervous system development	19_GO:0032502 developmental process	-6.86478	16.7815	10.2766	30293	468	27	7	25.9259	8.4337	627|3458|3553|3569|4049|7040|7133	BDNF|IFNG|IL1B|IL6|LTA|TGFB1|TNFRSF1B	-4.832	0	6	0	0	-17.1169	302.067
1	-6.77206	GO:0045785	M1	1	0	GO Biological Processes	19	positive regulation of cell adhesion	19_GO:0048518 positive regulation of biological process	-6.77206	16.2603	10.0978	30293	483	27	7	25.9259	8.4337	3458|3553|3569|3574|3593|6352|56477	IFNG|IL1B|IL6|IL7|IL12B|CCL5|CCL28	-4.7414	0	6	0	0	-17.1169	302.067
1	-6.68648	GO:0002705	M1	1	0	GO Biological Processes	19	positive regulation of leukocyte mediated immunity	19_GO:0002376 immune system process	-6.68648	37.3988	13.3477	30293	150	27	5	18.5185	7.47568	3553|3569|3593|4049|7040	IL1B|IL6|IL12B|LTA|TGFB1	-4.66624	0	6	0	0	-17.1169	302.067
1	-6.46366	GO:0022409	M1	1	0	GO Biological Processes	19	positive regulation of cell-cell adhesion	19_GO:0048518 positive regulation of biological process	-6.46366	20.8414	10.7078	30293	323	27	6	22.2222	8.00091	3458|3553|3569|3574|3593|6352	IFNG|IL1B|IL6|IL7|IL12B|CCL5	-4.46743	0	6	0	0	-17.1169	302.067
1	-6.28166	GO:0042129	M1	1	0	GO Biological Processes	19	regulation of T cell proliferation	19_GO:0002376 immune system process	-6.28166	30.9935	12.0883	30293	181	27	5	18.5185	7.47568	3553|3569|3593|6352|7133	IL1B|IL6|IL12B|CCL5|TNFRSF1B	-4.30074	0	6	0	0	-17.1169	302.067
1	-6.05191	GO:0009615	M1	1	0	GO Biological Processes	19	response to virus	19_GO:0044419 biological process involved in interspecies interaction between organisms	-6.05191	17.7152	9.79359	30293	380	27	6	22.2222	8.00091	3458|3569|3593|6351|6352|6355	IFNG|IL6|IL12B|CCL4|CCL5|CCL8	-4.08759	0	6	0	0	-17.1169	302.067
1	-5.9157	GO:0050778	M1	1	0	GO Biological Processes	19	positive regulation of immune response	19_GO:0002376 immune system process	-5.9157	12.12	8.54641	30293	648	27	7	25.9259	8.4337	3458|3553|3569|3593|4049|6352|7040	IFNG|IL1B|IL6|IL12B|LTA|CCL5|TGFB1	-3.96033	0	6	0	0	-17.1169	302.067
1	-5.89892	GO:0060252	M1	1	0	GO Biological Processes	19	positive regulation of glial cell proliferation	19_GO:0032502 developmental process	-5.89892	140.245	20.3824	30293	24	27	3	11.1111	6.04812	3553|3569|4049	IL1B|IL6|LTA	-3.94708	0	6	0	0	-17.1169	302.067
1	-5.84032	GO:1904892	M1	1	0	GO Biological Processes	19	regulation of receptor signaling pathway via STAT	19_GO:0050896 response to stimulus	-5.84032	47.7431	13.5567	30293	94	27	4	14.8148	6.83673	3567|3569|6352|7040	IL5|IL6|CCL5|TGFB1	-3.89199	0	6	0	0	-17.1169	302.067
1	-5.75018	GO:0002709	M1	1	0	GO Biological Processes	19	regulation of T cell mediated immunity	19_GO:0002376 immune system process	-5.75018	45.3318	13.196	30293	99	27	4	14.8148	6.83673	3553|3569|3593|7133	IL1B|IL6|IL12B|TNFRSF1B	-3.80877	0	6	0	0	-17.1169	302.067
1	-5.69455	GO:0051223	M1	1	0	GO Biological Processes	19	regulation of protein transport	19_GO:0051179 localization	-5.69455	15.3694	9.04762	30293	438	27	6	22.2222	8.00091	3458|3553|3569|3593|6352|7040	IFNG|IL1B|IL6|IL12B|CCL5|TGFB1	-3.75995	0	6	0	0	-17.1169	302.067
1	-5.66461	GO:0042102	M1	1	0	GO Biological Processes	19	positive regulation of T cell proliferation	19_GO:0002376 immune system process	-5.66461	43.1524	12.8612	30293	104	27	4	14.8148	6.83673	3553|3569|3593|6352	IL1B|IL6|IL12B|CCL5	-3.7317	0	6	0	0	-17.1169	302.067
1	-5.36504	GO:0008285	M1	1	0	GO Biological Processes	19	negative regulation of cell population proliferation	19_GO:0048519 negative regulation of biological process	-5.36504	10.0048	7.63494	30293	785	27	7	25.9259	8.4337	3458|3553|3569|3593|4049|6355|7040	IFNG|IL1B|IL6|IL12B|LTA|CCL8|TGFB1	-3.45984	0	6	0	0	-17.1169	302.067
1	-5.2826	GO:0002724	M1	1	0	GO Biological Processes	19	regulation of T cell cytokine production	19_GO:0002376 immune system process	-5.2826	88.576	16.1342	30293	38	27	3	11.1111	6.04812	3553|3569|7133	IL1B|IL6|TNFRSF1B	-3.38212	0	6	0	0	-17.1169	302.067
1	-5.22652	GO:0002702	M1	1	0	GO Biological Processes	19	positive regulation of production of molecular mediator of immune response	19_GO:0002376 immune system process	-5.22652	33.4914	11.2585	30293	134	27	4	14.8148	6.83673	3553|3567|3569|7040	IL1B|IL5|IL6|TGFB1	-3.33224	0	6	0	0	-17.1169	302.067
1	-5.2145	GO:0150077	M1	1	0	GO Biological Processes	19	regulation of neuroinflammatory response	19_GO:0050896 response to stimulus	-5.2145	84.1472	15.7167	30293	40	27	3	11.1111	6.04812	3553|3569|7133	IL1B|IL6|TNFRSF1B	-3.32251	0	6	0	0	-17.1169	302.067
1	-5.19579	GO:0070201	M1	1	0	GO Biological Processes	19	regulation of establishment of protein localization	19_GO:0051179 localization	-5.19579	12.5828	8.07338	30293	535	27	6	22.2222	8.00091	3458|3553|3569|3593|6352|7040	IFNG|IL1B|IL6|IL12B|CCL5|TGFB1	-3.30763	0	6	0	0	-17.1169	302.067
1	-5.14983	GO:0060251	M1	1	0	GO Biological Processes	19	regulation of glial cell proliferation	19_GO:0032502 developmental process	-5.14983	80.1402	15.3292	30293	42	27	3	11.1111	6.04812	3553|3569|4049	IL1B|IL6|LTA	-3.27068	0	6	0	0	-17.1169	302.067
1	-5.11868	GO:0046427	M1	1	0	GO Biological Processes	19	positive regulation of receptor signaling pathway via JAK-STAT	19_GO:0048518 positive regulation of biological process	-5.11868	78.2765	15.1456	30293	43	27	3	11.1111	6.04812	3567|3569|6352	IL5|IL6|CCL5	-3.24837	0	6	0	0	-17.1169	302.067
1	-4.84888	GO:0050796	M1	1	0	GO Biological Processes	19	regulation of insulin secretion	19_GO:0051179 localization	-4.84888	26.8734	10.014	30293	167	27	4	14.8148	6.83673	3458|3553|3569|6352	IFNG|IL1B|IL6|CCL5	-2.99431	0	6	0	0	-17.1169	302.067
1	-4.56739	GO:0090276	M1	1	0	GO Biological Processes	19	regulation of peptide hormone secretion	19_GO:0051179 localization	-4.56739	22.781	9.16061	30293	197	27	4	14.8148	6.83673	3458|3553|3569|6352	IFNG|IL1B|IL6|CCL5	-2.73831	0	6	0	0	-17.1169	302.067
1	-4.54173	GO:0002791	M1	1	0	GO Biological Processes	19	regulation of peptide secretion	19_GO:0051179 localization	-4.54173	22.4393	9.08574	30293	200	27	4	14.8148	6.83673	3458|3553|3569|6352	IFNG|IL1B|IL6|CCL5	-2.72224	0	6	0	0	-17.1169	302.067
1	-4.52484	GO:0090087	M1	1	0	GO Biological Processes	19	regulation of peptide transport	19_GO:0051179 localization	-4.52484	22.2171	9.03673	30293	202	27	4	14.8148	6.83673	3458|3553|3569|6352	IFNG|IL1B|IL6|CCL5	-2.70923	0	6	0	0	-17.1169	302.067
1	-4.49746	GO:0002711	M1	1	0	GO Biological Processes	19	positive regulation of T cell mediated immunity	19_GO:0002376 immune system process	-4.49746	48.781	11.8679	30293	69	27	3	11.1111	6.04812	3553|3569|3593	IL1B|IL6|IL12B	-2.68568	0	6	0	0	-17.1169	302.067
1	-4.33781	GO:0046425	M1	1	0	GO Biological Processes	19	regulation of receptor signaling pathway via JAK-STAT	19_GO:0050896 response to stimulus	-4.33781	43.1524	11.1334	30293	78	27	3	11.1111	6.04812	3567|3569|6352	IL5|IL6|CCL5	-2.54838	0	6	0	0	-17.1169	302.067
1	-4.18129	GO:0098586	M1	1	0	GO Biological Processes	19	cellular response to virus	19_GO:0044419 biological process involved in interspecies interaction between organisms	-4.18129	38.2487	10.4516	30293	88	27	3	11.1111	6.04812	3458|3569|6352	IFNG|IL6|CCL5	-2.41654	0	6	0	0	-17.1169	302.067
1	-4.13797	GO:0046883	M1	1	0	GO Biological Processes	19	regulation of hormone secretion	19_GO:0051179 localization	-4.13797	17.6687	7.96791	30293	254	27	4	14.8148	6.83673	3458|3553|3569|6352	IFNG|IL1B|IL6|CCL5	-2.38003	0	6	0	0	-17.1169	302.067
1	-4.0405	GO:0034112	M1	1	0	GO Biological Processes	19	positive regulation of homotypic cell-cell adhesion	19_GO:0048518 positive regulation of biological process	-4.0405	140.245	16.64	30293	16	27	2	7.40741	5.0401	3569|6352	IL6|CCL5	-2.29694	0	6	0	0	-17.1169	302.067
1	-3.99048	GO:0010817	M1	1	0	GO Biological Processes	19	regulation of hormone levels	19_GO:0065007 biological regulation	-3.99048	10.4078	6.58232	30293	539	27	5	18.5185	7.47568	3458|3553|3557|3569|6352	IFNG|IL1B|IL1RN|IL6|CCL5	-2.25675	0	6	0	0	-17.1169	302.067
1	-3.93546	GO:0150078	M1	1	0	GO Biological Processes	19	positive regulation of neuroinflammatory response	19_GO:0048518 positive regulation of biological process	-3.93546	124.663	15.6748	30293	18	27	2	7.40741	5.0401	3553|3569	IL1B|IL6	-2.21625	0	6	0	0	-17.1169	302.067
1	-3.803	GO:0050830	M1	1	0	GO Biological Processes	19	defense response to Gram-positive bacterium	19_GO:0044419 biological process involved in interspecies interaction between organisms	-3.803	28.5245	8.94757	30293	118	27	3	11.1111	6.04812	3553|3569|4049	IL1B|IL6|LTA	-2.09696	0	6	0	0	-17.1169	302.067
1	-3.68068	GO:0002922	M1	1	0	GO Biological Processes	19	positive regulation of humoral immune response	19_GO:0002376 immune system process	-3.68068	93.4969	13.5395	30293	24	27	2	7.40741	5.0401	3553|4049	IL1B|LTA	-1.99321	0	6	0	0	-17.1169	302.067
1	-3.68068	GO:0034114	M1	1	0	GO Biological Processes	19	regulation of heterotypic cell-cell adhesion	19_GO:0050789 regulation of biological process	-3.68068	93.4969	13.5395	30293	24	27	2	7.40741	5.0401	3553|3557	IL1B|IL1RN	-1.99321	0	6	0	0	-17.1169	302.067
1	-3.61018	GO:0002726	M1	1	0	GO Biological Processes	19	positive regulation of T cell cytokine production	19_GO:0002376 immune system process	-3.61018	86.3048	12.997	30293	26	27	2	7.40741	5.0401	3553|3569	IL1B|IL6	-1.93217	0	6	0	0	-17.1169	302.067
1	-3.55246	GO:1901342	M1	1	0	GO Biological Processes	19	regulation of vasculature development	19_GO:0032502 developmental process	-3.55246	12.4317	6.52628	30293	361	27	4	14.8148	6.83673	3553|3569|5196|7040	IL1B|IL6|PF4|TGFB1	-1.88003	0	6	0	0	-17.1169	302.067
1	-3.54505	GO:0002675	M1	1	0	GO Biological Processes	19	positive regulation of acute inflammatory response	19_GO:0048518 positive regulation of biological process	-3.54505	80.1402	12.5134	30293	28	27	2	7.40741	5.0401	3553|3569	IL1B|IL6	-1.87813	0	6	0	0	-17.1169	302.067
1	-3.47509	GO:0008283	M1	1	0	GO Biological Processes	19	cell population proliferation	19_GO:0009987 cellular process	-3.47509	8.06008	5.62806	30293	696	27	5	18.5185	7.47568	374|3569|3574|3593|6352	AREG|IL6|IL7|IL12B|CCL5	-1.8136	0	6	0	0	-17.1169	302.067
1	-3.36746	GO:0034250	M1	1	0	GO Biological Processes	19	positive regulation of amide metabolic process	19_GO:0048518 positive regulation of biological process	-3.36746	20.2764	7.43826	30293	166	27	3	11.1111	6.04812	3458|3569|6352	IFNG|IL6|CCL5	-1.7219	0	6	0	0	-17.1169	302.067
1	-3.3497	GO:0034110	M1	1	0	GO Biological Processes	19	regulation of homotypic cell-cell adhesion	19_GO:0050789 regulation of biological process	-3.3497	64.1122	11.1582	30293	35	27	2	7.40741	5.0401	3569|6352	IL6|CCL5	-1.7076	0	6	0	0	-17.1169	302.067
1	-3.32985	GO:0050673	M1	1	0	GO Biological Processes	19	epithelial cell proliferation	19_GO:0009987 cellular process	-3.32985	19.6836	7.31786	30293	171	27	3	11.1111	6.04812	374|3569|6352	AREG|IL6|CCL5	-1.68861	0	6	0	0	-17.1169	302.067
1	-3.1119	GO:0002920	M1	1	0	GO Biological Processes	19	regulation of humoral immune response	19_GO:0002376 immune system process	-3.1119	48.781	9.68638	30293	46	27	2	7.40741	5.0401	3553|4049	IL1B|LTA	-1.514	0	6	0	0	-17.1169	302.067
1	-3.07501	GO:0002673	M1	1	0	GO Biological Processes	19	regulation of acute inflammatory response	19_GO:0050896 response to stimulus	-3.07501	46.7485	9.47411	30293	48	27	2	7.40741	5.0401	3553|3569	IL1B|IL6	-1.48406	0	6	0	0	-17.1169	302.067
1	-2.9417	GO:0007159	M1	1	0	GO Biological Processes	19	leukocyte cell-cell adhesion	19_GO:0009987 cellular process	-2.9417	40.0701	8.74053	30293	56	27	2	7.40741	5.0401	3553|6352	IL1B|CCL5	-1.36284	0	6	0	0	-17.1169	302.067
1	-2.84019	GO:0032757	M1	1	0	GO Biological Processes	19	positive regulation of interleukin-8 production	19_GO:0048518 positive regulation of biological process	-2.84019	35.6179	8.21523	30293	63	27	2	7.40741	5.0401	3553|3569	IL1B|IL6	-1.27742	0	6	0	0	-17.1169	302.067
1	-2.72745	GO:0048871	M1	1	0	GO Biological Processes	19	multicellular organismal-level homeostasis	19_GO:0042592 homeostatic process	-2.72745	7.46731	4.7831	30293	601	27	4	14.8148	6.83673	558|3553|3569|3574	AXL|IL1B|IL6|IL7	-1.18501	0	6	0	0	-17.1169	302.067
1	-2.62464	GO:0002720	M1	1	0	GO Biological Processes	19	positive regulation of cytokine production involved in immune response	19_GO:0002376 immune system process	-2.62464	27.7028	7.1875	30293	81	27	2	7.40741	5.0401	3553|3569	IL1B|IL6	-1.09502	0	6	0	0	-17.1169	302.067
1	-2.43181	GO:0045765	M1	1	0	GO Biological Processes	19	regulation of angiogenesis	19_GO:0032502 developmental process	-2.43181	9.56218	4.82604	30293	352	27	3	11.1111	6.04812	3553|3569|5196	IL1B|IL6|PF4	-0.921979	0	6	0	0	-17.1169	302.067
1	-2.42829	GO:0032677	M1	1	0	GO Biological Processes	19	regulation of interleukin-8 production	19_GO:0032501 multicellular organismal process	-2.42829	21.9993	6.34503	30293	102	27	2	7.40741	5.0401	3553|3569	IL1B|IL6	-0.920718	0	6	0	0	-17.1169	302.067
1	-2.17317	GO:0045727	M1	1	0	GO Biological Processes	19	positive regulation of translation	19_GO:0048518 positive regulation of biological process	-2.17317	16.2603	5.36651	30293	138	27	2	7.40741	5.0401	3569|6352	IL6|CCL5	-0.697874	0	6	0	0	-17.1169	302.067
1	-2.10894	GO:0050768	M1	1	0	GO Biological Processes	19	negative regulation of neurogenesis	19_GO:0032502 developmental process	-2.10894	15.0599	5.13858	30293	149	27	2	7.40741	5.0401	3553|3569	IL1B|IL6	-0.639468	0	6	0	0	-17.1169	302.067
1	-2.07596	GO:0051961	M1	1	0	GO Biological Processes	19	negative regulation of nervous system development	19_GO:0032502 developmental process	-2.07596	14.4769	5.02422	30293	155	27	2	7.40741	5.0401	3553|3569	IL1B|IL6	-0.609949	0	6	0	0	-17.1169	302.067
1	-12.4054	GO:0050921	M1	1	0	GO Biological Processes	19	positive regulation of chemotaxis	19_GO:0040011 locomotion	-12.4054	63.2092	22.193	30293	142	27	8	29.6296	8.78772	3569|3570|3603|6346|6351|6352|6354|7040	IL6|IL6R|IL16|CCL1|CCL4|CCL5|CCL7|TGFB1	-9.84616	0	7	0	0	-12.8416	673.178
1	-11.6304	GO:0040017	M1	1	0	GO Biological Processes	19	positive regulation of locomotion	19_GO:0040011 locomotion	-11.6304	19.9058	14.2062	30293	620	27	11	40.7407	9.45607	3458|3553|3569|3570|3603|6346|6351|6352|6354|6355|7040	IFNG|IL1B|IL6|IL6R|IL16|CCL1|CCL4|CCL5|CCL7|CCL8|TGFB1	-9.10542	0	7	0	0	-12.8416	673.178
1	-10.7326	GO:0050920	M1	1	0	GO Biological Processes	19	regulation of chemotaxis	19_GO:0040011 locomotion	-10.7326	39.1952	17.3289	30293	229	27	8	29.6296	8.78772	3569|3570|3603|6346|6351|6352|6354|7040	IL6|IL6R|IL16|CCL1|CCL4|CCL5|CCL7|TGFB1	-8.25735	0	7	0	0	-12.8416	673.178
1	-10.7175	GO:0002685	M1	1	0	GO Biological Processes	19	regulation of leukocyte migration	19_GO:0040011 locomotion	-10.7175	39.0248	17.2895	30293	230	27	8	29.6296	8.78772	3569|3570|6346|6351|6352|6354|6355|56477	IL6|IL6R|CCL1|CCL4|CCL5|CCL7|CCL8|CCL28	-8.2538	0	7	0	0	-12.8416	673.178
1	-10.4209	GO:0030335	M1	1	0	GO Biological Processes	19	positive regulation of cell migration	19_GO:0040011 locomotion	-10.4209	19.3776	13.3357	30293	579	27	10	37.037	9.29349	3458|3553|3569|3570|6346|6351|6352|6354|6355|7040	IFNG|IL1B|IL6|IL6R|CCL1|CCL4|CCL5|CCL7|CCL8|TGFB1	-8.00575	0	7	0	0	-12.8416	673.178
1	-10.3062	GO:0002687	M1	1	0	GO Biological Processes	19	positive regulation of leukocyte migration	19_GO:0040011 locomotion	-10.3062	52.7097	18.8987	30293	149	27	7	25.9259	8.4337	3569|3570|6346|6351|6352|6354|6355	IL6|IL6R|CCL1|CCL4|CCL5|CCL7|CCL8	-7.90117	0	7	0	0	-12.8416	673.178
1	-10.2275	GO:2000147	M1	1	0	GO Biological Processes	19	positive regulation of cell motility	19_GO:0040011 locomotion	-10.2275	18.5142	13.0081	30293	606	27	10	37.037	9.29349	3458|3553|3569|3570|6346|6351|6352|6354|6355|7040	IFNG|IL1B|IL6|IL6R|CCL1|CCL4|CCL5|CCL7|CCL8|TGFB1	-7.83234	0	7	0	0	-12.8416	673.178
1	-9.69958	GO:0002690	M1	1	0	GO Biological Processes	19	positive regulation of leukocyte chemotaxis	19_GO:0040011 locomotion	-9.69958	72.3847	20.5926	30293	93	27	6	22.2222	8.00091	3569|3570|6346|6351|6352|6354	IL6|IL6R|CCL1|CCL4|CCL5|CCL7	-7.33732	0	7	0	0	-12.8416	673.178
1	-8.96111	GO:0002688	M1	1	0	GO Biological Processes	19	regulation of leukocyte chemotaxis	19_GO:0040011 locomotion	-8.96111	54.7299	17.834	30293	123	27	6	22.2222	8.00091	3569|3570|6346|6351|6352|6354	IL6|IL6R|CCL1|CCL4|CCL5|CCL7	-6.68846	0	7	0	0	-12.8416	673.178
1	-8.20022	GO:2000503	M1	1	0	GO Biological Processes	19	positive regulation of natural killer cell chemotaxis	19_GO:0040011 locomotion	-8.20022	673.178	44.8954	30293	5	27	3	11.1111	6.04812	6351|6352|6354	CCL4|CCL5|CCL7	-5.97954	0	7	0	0	-12.8416	673.178
1	-7.45281	GO:2000501	M1	1	0	GO Biological Processes	19	regulation of natural killer cell chemotaxis	19_GO:0040011 locomotion	-7.45281	420.736	35.463	30293	8	27	3	11.1111	6.04812	6351|6352|6354	CCL4|CCL5|CCL7	-5.34381	0	7	0	0	-12.8416	673.178
1	-6.33097	GO:0071677	M1	1	0	GO Biological Processes	19	positive regulation of mononuclear cell migration	19_GO:0040011 locomotion	-6.33097	63.2092	15.6744	30293	71	27	4	14.8148	6.83673	6346|6351|6352|6354	CCL1|CCL4|CCL5|CCL7	-4.34438	0	7	0	0	-12.8416	673.178
1	-6.14719	GO:0140131	M1	1	0	GO Biological Processes	19	positive regulation of lymphocyte chemotaxis	19_GO:0040011 locomotion	-6.14719	168.294	22.3531	30293	20	27	3	11.1111	6.04812	6351|6352|6354	CCL4|CCL5|CCL7	-4.17557	0	7	0	0	-12.8416	673.178
1	-5.79067	GO:1901623	M1	1	0	GO Biological Processes	19	regulation of lymphocyte chemotaxis	19_GO:0040011 locomotion	-5.79067	129.457	19.5717	30293	26	27	3	11.1111	6.04812	6351|6352|6354	CCL4|CCL5|CCL7	-3.84408	0	7	0	0	-12.8416	673.178
1	-5.46058	GO:0051702	M1	1	0	GO Biological Processes	19	biological process involved in interaction with symbiont	19_GO:0044419 biological process involved in interspecies interaction between organisms	-5.46058	38.3577	12.0923	30293	117	27	4	14.8148	6.83673	5196|6351|6352|6355	PF4|CCL4|CCL5|CCL8	-3.54257	0	7	0	0	-12.8416	673.178
1	-5.45233	GO:0044403	M1	1	0	GO Biological Processes	19	biological process involved in symbiotic interaction	19_GO:0044419 biological process involved in interspecies interaction between organisms	-5.45233	21.0105	9.80921	30293	267	27	5	18.5185	7.47568	558|5196|6351|6352|6355	AXL|PF4|CCL4|CCL5|CCL8	-3.53593	0	7	0	0	-12.8416	673.178
1	-5.37418	GO:0071675	M1	1	0	GO Biological Processes	19	regulation of mononuclear cell migration	19_GO:0040011 locomotion	-5.37418	36.4866	11.7787	30293	123	27	4	14.8148	6.83673	6346|6351|6352|6354	CCL1|CCL4|CCL5|CCL7	-3.4674	0	7	0	0	-12.8416	673.178
1	-5.11868	GO:2000403	M1	1	0	GO Biological Processes	19	positive regulation of lymphocyte migration	19_GO:0040011 locomotion	-5.11868	78.2765	15.1456	30293	43	27	3	11.1111	6.04812	6351|6352|6354	CCL4|CCL5|CCL7	-3.24837	0	7	0	0	-12.8416	673.178
1	-4.63562	GO:0010959	M1	1	0	GO Biological Processes	19	regulation of metal ion transport	19_GO:0051179 localization	-4.63562	14.2381	7.89976	30293	394	27	5	18.5185	7.47568	3458|3603|6351|6352|6373	IFNG|IL16|CCL4|CCL5|CXCL11	-2.80163	0	7	0	0	-12.8416	673.178
1	-4.5617	GO:0002676	M1	1	0	GO Biological Processes	19	regulation of chronic inflammatory response	19_GO:0050896 response to stimulus	-4.5617	249.325	22.2538	30293	9	27	2	7.40741	5.0401	4049|6352	LTA|CCL5	-2.73831	0	7	0	0	-12.8416	673.178
1	-4.47869	GO:2000401	M1	1	0	GO Biological Processes	19	regulation of lymphocyte migration	19_GO:0040011 locomotion	-4.47869	48.0841	11.7794	30293	70	27	3	11.1111	6.04812	6351|6352|6354	CCL4|CCL5|CCL7	-2.66819	0	7	0	0	-12.8416	673.178
1	-4.45093	GO:0043270	M1	1	0	GO Biological Processes	19	positive regulation of monoatomic ion transport	19_GO:0051179 localization	-4.45093	21.2694	8.82466	30293	211	27	4	14.8148	6.83673	3458|6351|6352|6373	IFNG|CCL4|CCL5|CXCL11	-2.64673	0	7	0	0	-12.8416	673.178
1	-4.27089	GO:0043269	M1	1	0	GO Biological Processes	19	regulation of monoatomic ion transport	19_GO:0051179 localization	-4.27089	11.9358	7.1366	30293	470	27	5	18.5185	7.47568	3458|3603|6351|6352|6373	IFNG|IL16|CCL4|CCL5|CXCL11	-2.48984	0	7	0	0	-12.8416	673.178
1	-4.21108	GO:0051851	M1	1	0	GO Biological Processes	19	modulation by host of symbiont process	19_GO:0044419 biological process involved in interspecies interaction between organisms	-4.21108	39.1382	10.5785	30293	86	27	3	11.1111	6.04812	6351|6352|6355	CCL4|CCL5|CCL8	-2.43826	0	7	0	0	-12.8416	673.178
1	-4.18496	GO:0051924	M1	1	0	GO Biological Processes	19	regulation of calcium ion transport	19_GO:0051179 localization	-4.18496	18.1694	8.09244	30293	247	27	4	14.8148	6.83673	3603|6351|6352|6373	IL16|CCL4|CCL5|CXCL11	-2.41792	0	7	0	0	-12.8416	673.178
1	-4.16016	GO:0043922	M1	1	0	GO Biological Processes	19	negative regulation by host of viral transcription	19_GO:0016032 viral process	-4.16016	160.28	17.8043	30293	14	27	2	7.40741	5.0401	6351|6352	CCL4|CCL5	-2.40109	0	7	0	0	-12.8416	673.178
1	-3.84188	GO:0090026	M1	1	0	GO Biological Processes	19	positive regulation of monocyte chemotaxis	19_GO:0040011 locomotion	-3.84188	112.196	14.8575	30293	20	27	2	7.40741	5.0401	6346|6352	CCL1|CCL5	-2.13283	0	7	0	0	-12.8416	673.178
1	-3.81392	GO:0051928	M1	1	0	GO Biological Processes	19	positive regulation of calcium ion transport	19_GO:0051179 localization	-3.81392	28.7683	8.98834	30293	117	27	3	11.1111	6.04812	6351|6352|6373	CCL4|CCL5|CXCL11	-2.10688	0	7	0	0	-12.8416	673.178
1	-3.54505	GO:0090025	M1	1	0	GO Biological Processes	19	regulation of monocyte chemotaxis	19_GO:0040011 locomotion	-3.54505	80.1402	12.5134	30293	28	27	2	7.40741	5.0401	6346|6352	CCL1|CCL5	-1.87813	0	7	0	0	-12.8416	673.178
1	-3.00573	GO:0050918	M1	1	0	GO Biological Processes	19	positive chemotaxis	19_GO:0040011 locomotion	-3.00573	43.1524	9.08645	30293	52	27	2	7.40741	5.0401	6352|6359	CCL5|CCL15	-1.42011	0	7	0	0	-12.8416	673.178
1	-2.09228	GO:0002274	M1	1	0	GO Biological Processes	19	myeloid leukocyte activation	19_GO:0002376 immune system process	-2.09228	14.7627	5.08059	30293	152	27	2	7.40741	5.0401	3458|6352	IFNG|CCL5	-0.623964	0	7	0	0	-12.8416	673.178
1	-12.6136	GO:0001819	M1	1	0	GO Biological Processes	19	positive regulation of cytokine production	19_GO:0048518 positive regulation of biological process	-12.6136	24.536	15.8982	30293	503	27	11	40.7407	9.45607	3458|3553|3569|3570|3574|3593|3603|4049|5196|6346|7040	IFNG|IL1B|IL6|IL6R|IL7|IL12B|IL16|LTA|PF4|CCL1|TGFB1	-10.0324	0	8	1	1	-12.6136	249.325
1	-9.19808	GO:0032660	M1	1	0	GO Biological Processes	19	regulation of interleukin-17 production	19_GO:0032501 multicellular organismal process	-9.19808	116.871	23.9959	30293	48	27	5	18.5185	7.47568	3458|3569|3593|6346|7040	IFNG|IL6|IL12B|CCL1|TGFB1	-6.90663	0	8	0	0	-12.6136	249.325
1	-8.06259	GO:0032740	M1	1	0	GO Biological Processes	19	positive regulation of interleukin-17 production	19_GO:0048518 positive regulation of biological process	-8.06259	166.217	25.6523	30293	27	27	4	14.8148	6.83673	3569|3593|6346|7040	IL6|IL12B|CCL1|TGFB1	-5.8516	0	8	0	0	-12.6136	249.325
1	-7.83989	GO:0032680	M1	1	0	GO Biological Processes	19	regulation of tumor necrosis factor production	19_GO:0032501 multicellular organismal process	-7.83989	35.6179	14.2589	30293	189	27	6	22.2222	8.00091	558|3458|3569|3593|5196|7040	AXL|IFNG|IL6|IL12B|PF4|TGFB1	-5.67145	0	8	0	0	-12.6136	249.325
1	-7.77224	GO:1903555	M1	1	0	GO Biological Processes	19	regulation of tumor necrosis factor superfamily cytokine production	19_GO:0032501 multicellular organismal process	-7.77224	34.6999	14.0644	30293	194	27	6	22.2222	8.00091	558|3458|3569|3593|5196|7040	AXL|IFNG|IL6|IL12B|PF4|TGFB1	-5.60955	0	8	0	0	-12.6136	249.325
1	-7.45467	GO:0045321	M1	1	0	GO Biological Processes	19	leukocyte activation	19_GO:0002376 immune system process	-7.45467	15.0095	10.3348	30293	598	27	8	29.6296	8.78772	558|3458|3569|3570|3574|3593|6352|7040	AXL|IFNG|IL6|IL6R|IL7|IL12B|CCL5|TGFB1	-5.34381	0	8	0	0	-12.6136	249.325
1	-7.38017	GO:0032760	M1	1	0	GO Biological Processes	19	positive regulation of tumor necrosis factor production	19_GO:0048518 positive regulation of biological process	-7.38017	51.4662	15.765	30293	109	27	5	18.5185	7.47568	3458|3569|3593|5196|7040	IFNG|IL6|IL12B|PF4|TGFB1	-5.28115	0	8	0	0	-12.6136	249.325
1	-7.30151	GO:1903557	M1	1	0	GO Biological Processes	19	positive regulation of tumor necrosis factor superfamily cytokine production	19_GO:0048518 positive regulation of biological process	-7.30151	49.6444	15.4732	30293	113	27	5	18.5185	7.47568	3458|3569|3593|5196|7040	IFNG|IL6|IL12B|PF4|TGFB1	-5.20983	0	8	0	0	-12.6136	249.325
1	-7.17682	GO:0002521	M1	1	0	GO Biological Processes	19	leukocyte differentiation	19_GO:0032502 developmental process	-7.17682	18.655	10.8954	30293	421	27	7	25.9259	8.4337	558|3458|3569|3570|3574|3593|7040	AXL|IFNG|IL6|IL6R|IL7|IL12B|TGFB1	-5.09245	0	8	0	0	-12.6136	249.325
1	-6.7648	GO:0030098	M1	1	0	GO Biological Processes	19	lymphocyte differentiation	19_GO:0002376 immune system process	-6.7648	23.4557	11.4165	30293	287	27	6	22.2222	8.00091	558|3569|3570|3574|3593|7040	AXL|IL6|IL6R|IL7|IL12B|TGFB1	-4.73624	0	8	0	0	-12.6136	249.325
1	-6.41688	GO:1903131	M1	1	0	GO Biological Processes	19	mononuclear cell differentiation	19_GO:0032502 developmental process	-6.41688	20.4613	10.6008	30293	329	27	6	22.2222	8.00091	558|3569|3570|3574|3593|7040	AXL|IL6|IL6R|IL7|IL12B|TGFB1	-4.42453	0	8	0	0	-12.6136	249.325
1	-6.30553	GO:0030217	M1	1	0	GO Biological Processes	19	T cell differentiation	19_GO:0002376 immune system process	-6.30553	31.3397	12.1597	30293	179	27	5	18.5185	7.47568	3569|3570|3574|3593|7040	IL6|IL6R|IL7|IL12B|TGFB1	-4.32084	0	8	0	0	-12.6136	249.325
1	-5.77663	GO:0030097	M1	1	0	GO Biological Processes	19	hemopoiesis	19_GO:0032502 developmental process	-5.77663	11.5496	8.31033	30293	680	27	7	25.9259	8.4337	558|3458|3569|3570|3574|3593|7040	AXL|IFNG|IL6|IL6R|IL7|IL12B|TGFB1	-3.83178	0	8	0	0	-12.6136	249.325
1	-5.49169	GO:0046649	M1	1	0	GO Biological Processes	19	lymphocyte activation	19_GO:0002376 immune system process	-5.49169	14.1722	8.64237	30293	475	27	6	22.2222	8.00091	558|3569|3570|3574|3593|7040	AXL|IL6|IL6R|IL7|IL12B|TGFB1	-3.57204	0	8	0	0	-12.6136	249.325
1	-5.43129	GO:0032649	M1	1	0	GO Biological Processes	19	regulation of type II interferon production	19_GO:0032501 multicellular organismal process	-5.43129	37.713	11.9852	30293	119	27	4	14.8148	6.83673	558|3553|3593|4049	AXL|IL1B|IL12B|LTA	-3.51755	0	8	0	0	-12.6136	249.325
1	-5.26551	GO:0045621	M1	1	0	GO Biological Processes	19	positive regulation of lymphocyte differentiation	19_GO:0002376 immune system process	-5.26551	34.2584	11.394	30293	131	27	4	14.8148	6.83673	558|3458|3574|3593	AXL|IFNG|IL7|IL12B	-3.36814	0	8	0	0	-12.6136	249.325
1	-5.14983	GO:0032735	M1	1	0	GO Biological Processes	19	positive regulation of interleukin-12 production	19_GO:0048518 positive regulation of biological process	-5.14983	80.1402	15.3292	30293	42	27	3	11.1111	6.04812	3458|3593|3603	IFNG|IL12B|IL16	-3.27068	0	8	0	0	-12.6136	249.325
1	-5.09682	GO:0042110	M1	1	0	GO Biological Processes	19	T cell activation	19_GO:0002376 immune system process	-5.09682	17.7526	8.94128	30293	316	27	5	18.5185	7.47568	3569|3570|3574|3593|7040	IL6|IL6R|IL7|IL12B|TGFB1	-3.22941	0	8	0	0	-12.6136	249.325
1	-4.69996	GO:0001818	M1	1	0	GO Biological Processes	19	negative regulation of cytokine production	19_GO:0048519 negative regulation of biological process	-4.69996	14.6854	8.03973	30293	382	27	5	18.5185	7.47568	558|3458|3569|3593|7040	AXL|IFNG|IL6|IL12B|TGFB1	-2.86194	0	8	0	0	-12.6136	249.325
1	-4.61628	GO:0032655	M1	1	0	GO Biological Processes	19	regulation of interleukin-12 production	19_GO:0032501 multicellular organismal process	-4.61628	53.4268	12.4415	30293	63	27	3	11.1111	6.04812	3458|3593|3603	IFNG|IL12B|IL16	-2.78497	0	8	0	0	-12.6136	249.325
1	-4.5617	GO:0002858	M1	1	0	GO Biological Processes	19	regulation of natural killer cell mediated cytotoxicity directed against tumor cell target	19_GO:0044419 biological process involved in interspecies interaction between organisms	-4.5617	249.325	22.2538	30293	9	27	2	7.40741	5.0401	3593|7040	IL12B|TGFB1	-2.73831	0	8	0	0	-12.6136	249.325
1	-4.46503	GO:0002855	M1	1	0	GO Biological Processes	19	regulation of natural killer cell mediated immune response to tumor cell	19_GO:0044419 biological process involved in interspecies interaction between organisms	-4.46503	224.393	21.1027	30293	10	27	2	7.40741	5.0401	3593|7040	IL12B|TGFB1	-2.65832	0	8	0	0	-12.6136	249.325
1	-4.43496	GO:0045619	M1	1	0	GO Biological Processes	19	regulation of lymphocyte differentiation	19_GO:0002376 immune system process	-4.43496	21.0697	8.77932	30293	213	27	4	14.8148	6.83673	558|3458|3574|3593	AXL|IFNG|IL7|IL12B	-2.632	0	8	0	0	-12.6136	249.325
1	-4.35459	GO:0032729	M1	1	0	GO Biological Processes	19	positive regulation of type II interferon production	19_GO:0048518 positive regulation of biological process	-4.35459	43.7128	11.2087	30293	77	27	3	11.1111	6.04812	3553|3593|4049	IL1B|IL12B|LTA	-2.56394	0	8	0	0	-12.6136	249.325
1	-4.19609	GO:0034103	M1	1	0	GO Biological Processes	19	regulation of tissue remodeling	19_GO:0032501 multicellular organismal process	-4.19609	38.6884	10.5145	30293	87	27	3	11.1111	6.04812	3569|3593|7040	IL6|IL12B|TGFB1	-2.42791	0	8	0	0	-12.6136	249.325
1	-4.09825	GO:0032725	M1	1	0	GO Biological Processes	19	positive regulation of granulocyte macrophage colony-stimulating factor production	19_GO:0048518 positive regulation of biological process	-4.09825	149.595	17.1931	30293	15	27	2	7.40741	5.0401	3553|3593	IL1B|IL12B	-2.3459	0	8	0	0	-12.6136	249.325
1	-4.0405	GO:0034393	M1	1	0	GO Biological Processes	19	positive regulation of smooth muscle cell apoptotic process	19_GO:0048518 positive regulation of biological process	-4.0405	140.245	16.64	30293	16	27	2	7.40741	5.0401	3458|3593	IFNG|IL12B	-2.29694	0	8	0	0	-12.6136	249.325
1	-3.93546	GO:0002827	M1	1	0	GO Biological Processes	19	positive regulation of T-helper 1 type immune response	19_GO:0002376 immune system process	-3.93546	124.663	15.6748	30293	18	27	2	7.40741	5.0401	3553|3593	IL1B|IL12B	-2.21625	0	8	0	0	-12.6136	249.325
1	-3.93546	GO:0032645	M1	1	0	GO Biological Processes	19	regulation of granulocyte macrophage colony-stimulating factor production	19_GO:0032501 multicellular organismal process	-3.93546	124.663	15.6748	30293	18	27	2	7.40741	5.0401	3553|3593	IL1B|IL12B	-2.21625	0	8	0	0	-12.6136	249.325
1	-3.81392	GO:0045582	M1	1	0	GO Biological Processes	19	positive regulation of T cell differentiation	19_GO:0002376 immune system process	-3.81392	28.7683	8.98834	30293	117	27	3	11.1111	6.04812	3458|3574|3593	IFNG|IL7|IL12B	-2.10688	0	8	0	0	-12.6136	249.325
1	-3.7575	GO:0002837	M1	1	0	GO Biological Processes	19	regulation of immune response to tumor cell	19_GO:0002376 immune system process	-3.7575	101.997	14.1538	30293	22	27	2	7.40741	5.0401	3593|7040	IL12B|TGFB1	-2.05937	0	8	0	0	-12.6136	249.325
1	-3.7575	GO:0032700	M1	1	0	GO Biological Processes	19	negative regulation of interleukin-17 production	19_GO:0048519 negative regulation of biological process	-3.7575	101.997	14.1538	30293	22	27	2	7.40741	5.0401	3458|3593	IFNG|IL12B	-2.05937	0	8	0	0	-12.6136	249.325
1	-3.71823	GO:0002834	M1	1	0	GO Biological Processes	19	regulation of response to tumor cell	19_GO:0050896 response to stimulus	-3.71823	97.562	13.8367	30293	23	27	2	7.40741	5.0401	3593|7040	IL12B|TGFB1	-2.02498	0	8	0	0	-12.6136	249.325
1	-3.71823	GO:0032816	M1	1	0	GO Biological Processes	19	positive regulation of natural killer cell activation	19_GO:0002376 immune system process	-3.71823	97.562	13.8367	30293	23	27	2	7.40741	5.0401	558|3593	AXL|IL12B	-2.02498	0	8	0	0	-12.6136	249.325
1	-3.51426	GO:0045672	M1	1	0	GO Biological Processes	19	positive regulation of osteoclast differentiation	19_GO:0002376 immune system process	-3.51426	77.3768	12.2904	30293	29	27	2	7.40741	5.0401	3458|3593	IFNG|IL12B	-1.84916	0	8	0	0	-12.6136	249.325
1	-3.45581	GO:0002825	M1	1	0	GO Biological Processes	19	regulation of T-helper 1 type immune response	19_GO:0002376 immune system process	-3.45581	72.3847	11.877	30293	31	27	2	7.40741	5.0401	3553|3593	IL1B|IL12B	-1.79791	0	8	0	0	-12.6136	249.325
1	-3.45581	GO:0034391	M1	1	0	GO Biological Processes	19	regulation of smooth muscle cell apoptotic process	19_GO:0050789 regulation of biological process	-3.45581	72.3847	11.877	30293	31	27	2	7.40741	5.0401	3458|3593	IFNG|IL12B	-1.79791	0	8	0	0	-12.6136	249.325
1	-3.37501	GO:0010661	M1	1	0	GO Biological Processes	19	positive regulation of muscle cell apoptotic process	19_GO:0048518 positive regulation of biological process	-3.37501	65.9978	11.3261	30293	34	27	2	7.40741	5.0401	3458|3593	IFNG|IL12B	-1.72858	0	8	0	0	-12.6136	249.325
1	-3.37501	GO:0043372	M1	1	0	GO Biological Processes	19	positive regulation of CD4-positive, alpha-beta T cell differentiation	19_GO:0002376 immune system process	-3.37501	65.9978	11.3261	30293	34	27	2	7.40741	5.0401	3458|3593	IFNG|IL12B	-1.72858	0	8	0	0	-12.6136	249.325
1	-3.35543	GO:0050678	M1	1	0	GO Biological Processes	19	regulation of epithelial cell proliferation	19_GO:0050789 regulation of biological process	-3.35543	11.0267	6.08258	30293	407	27	4	14.8148	6.83673	374|3593|6352|7040	AREG|IL12B|CCL5|TGFB1	-1.71074	0	8	0	0	-12.6136	249.325
1	-3.25795	GO:0045580	M1	1	0	GO Biological Processes	19	regulation of T cell differentiation	19_GO:0002376 immune system process	-3.25795	18.5961	7.09175	30293	181	27	3	11.1111	6.04812	3458|3574|3593	IFNG|IL7|IL12B	-1.62942	0	8	0	0	-12.6136	249.325
1	-3.21183	GO:0032814	M1	1	0	GO Biological Processes	19	regulation of natural killer cell activation	19_GO:0002376 immune system process	-3.21183	54.7299	10.2825	30293	41	27	2	7.40741	5.0401	558|3593	AXL|IL12B	-1.59076	0	8	0	0	-12.6136	249.325
1	-3.19088	GO:0050691	M1	1	0	GO Biological Processes	19	regulation of defense response to virus by host	19_GO:0044419 biological process involved in interspecies interaction between organisms	-3.19088	53.4268	10.1549	30293	42	27	2	7.40741	5.0401	3553|3593	IL1B|IL12B	-1.57389	0	8	0	0	-12.6136	249.325
1	-3.17044	GO:2000516	M1	1	0	GO Biological Processes	19	positive regulation of CD4-positive, alpha-beta T cell activation	19_GO:0002376 immune system process	-3.17044	52.1843	10.0318	30293	43	27	2	7.40741	5.0401	3458|3593	IFNG|IL12B	-1.5591	0	8	0	0	-12.6136	249.325
1	-3.05715	GO:0042269	M1	1	0	GO Biological Processes	19	regulation of natural killer cell mediated cytotoxicity	19_GO:0044419 biological process involved in interspecies interaction between organisms	-3.05715	45.7944	9.37283	30293	49	27	2	7.40741	5.0401	3593|7040	IL12B|TGFB1	-1.46773	0	8	0	0	-12.6136	249.325
1	-3.00573	GO:0046638	M1	1	0	GO Biological Processes	19	positive regulation of alpha-beta T cell differentiation	19_GO:0002376 immune system process	-3.00573	43.1524	9.08645	30293	52	27	2	7.40741	5.0401	3458|3593	IFNG|IL12B	-1.42011	0	8	0	0	-12.6136	249.325
1	-2.98926	GO:0002715	M1	1	0	GO Biological Processes	19	regulation of natural killer cell mediated immunity	19_GO:0044419 biological process involved in interspecies interaction between organisms	-2.98926	42.3382	8.99637	30293	53	27	2	7.40741	5.0401	3593|7040	IL12B|TGFB1	-1.40515	0	8	0	0	-12.6136	249.325
1	-2.97311	GO:0043370	M1	1	0	GO Biological Processes	19	regulation of CD4-positive, alpha-beta T cell differentiation	19_GO:0002376 immune system process	-2.97311	41.5542	8.90876	30293	54	27	2	7.40741	5.0401	3458|3593	IFNG|IL12B	-1.39051	0	8	0	0	-12.6136	249.325
1	-2.95823	GO:0002683	M1	1	0	GO Biological Processes	19	negative regulation of immune system process	19_GO:0002376 immune system process	-2.95823	8.63048	5.24217	30293	520	27	4	14.8148	6.83673	558|3593|7040|56477	AXL|IL12B|TGFB1|CCL28	-1.37765	0	8	0	0	-12.6136	249.325
1	-2.84019	GO:0050688	M1	1	0	GO Biological Processes	19	regulation of defense response to virus	19_GO:0044419 biological process involved in interspecies interaction between organisms	-2.84019	35.6179	8.21523	30293	63	27	2	7.40741	5.0401	3553|3593	IL1B|IL12B	-1.27742	0	8	0	0	-12.6136	249.325
1	-2.84019	GO:1901224	M1	1	0	GO Biological Processes	19	positive regulation of non-canonical NF-kappaB signal transduction	19_GO:0048518 positive regulation of biological process	-2.84019	35.6179	8.21523	30293	63	27	2	7.40741	5.0401	3553|3593	IL1B|IL12B	-1.27742	0	8	0	0	-12.6136	249.325
1	-2.82664	GO:0030101	M1	1	0	GO Biological Processes	19	natural killer cell activation	19_GO:0002376 immune system process	-2.82664	35.0613	8.1472	30293	64	27	2	7.40741	5.0401	558|3593	AXL|IL12B	-1.26744	0	8	0	0	-12.6136	249.325
1	-2.74965	GO:0046635	M1	1	0	GO Biological Processes	19	positive regulation of alpha-beta T cell activation	19_GO:0002376 immune system process	-2.74965	32.0561	7.76954	30293	70	27	2	7.40741	5.0401	3458|3593	IFNG|IL12B	-1.20101	0	8	0	0	-12.6136	249.325
1	-2.74827	GO:0051607	M1	1	0	GO Biological Processes	19	defense response to virus	19_GO:0044419 biological process involved in interspecies interaction between organisms	-2.74827	12.3746	5.62828	30293	272	27	3	11.1111	6.04812	3458|3569|3593	IFNG|IL6|IL12B	-1.20101	0	8	0	0	-12.6136	249.325
1	-2.74373	GO:0140546	M1	1	0	GO Biological Processes	19	defense response to symbiont	19_GO:0044419 biological process involved in interspecies interaction between organisms	-2.74373	12.3293	5.61624	30293	273	27	3	11.1111	6.04812	3458|3569|3593	IFNG|IL6|IL12B	-1.19716	0	8	0	0	-12.6136	249.325
1	-2.73747	GO:0045670	M1	1	0	GO Biological Processes	19	regulation of osteoclast differentiation	19_GO:0002376 immune system process	-2.73747	31.6046	7.71121	30293	71	27	2	7.40741	5.0401	3458|3593	IFNG|IL12B	-1.19366	0	8	0	0	-12.6136	249.325
1	-2.73747	GO:0048662	M1	1	0	GO Biological Processes	19	negative regulation of smooth muscle cell proliferation	19_GO:0048519 negative regulation of biological process	-2.73747	31.6046	7.71121	30293	71	27	2	7.40741	5.0401	3458|3593	IFNG|IL12B	-1.19366	0	8	0	0	-12.6136	249.325
1	-2.72548	GO:0046637	M1	1	0	GO Biological Processes	19	regulation of alpha-beta T cell differentiation	19_GO:0002376 immune system process	-2.72548	31.1656	7.65407	30293	72	27	2	7.40741	5.0401	3458|3593	IFNG|IL12B	-1.18441	0	8	0	0	-12.6136	249.325
1	-2.70199	GO:0050709	M1	1	0	GO Biological Processes	19	negative regulation of protein secretion	19_GO:0051179 localization	-2.70199	30.3233	7.54323	30293	74	27	2	7.40741	5.0401	3553|3593	IL1B|IL12B	-1.165	0	8	0	0	-12.6136	249.325
1	-2.67915	GO:0031343	M1	1	0	GO Biological Processes	19	positive regulation of cell killing	19_GO:0048518 positive regulation of biological process	-2.67915	29.5253	7.4367	30293	76	27	2	7.40741	5.0401	3458|3593	IFNG|IL12B	-1.14552	0	8	0	0	-12.6136	249.325
1	-2.67915	GO:2000514	M1	1	0	GO Biological Processes	19	regulation of CD4-positive, alpha-beta T cell activation	19_GO:0002376 immune system process	-2.67915	29.5253	7.4367	30293	76	27	2	7.40741	5.0401	3458|3593	IFNG|IL12B	-1.14552	0	8	0	0	-12.6136	249.325
1	-2.6038	GO:0010660	M1	1	0	GO Biological Processes	19	regulation of muscle cell apoptotic process	19_GO:0050789 regulation of biological process	-2.6038	27.0353	7.09404	30293	83	27	2	7.40741	5.0401	3458|3593	IFNG|IL12B	-1.07683	0	8	0	0	-12.6136	249.325
1	-2.47979	GO:0001910	M1	1	0	GO Biological Processes	19	regulation of leukocyte mediated cytotoxicity	19_GO:0002376 immune system process	-2.47979	23.3742	6.55798	30293	96	27	2	7.40741	5.0401	3593|7040	IL12B|TGFB1	-0.96713	0	8	0	0	-12.6136	249.325
1	-2.42829	GO:1901222	M1	1	0	GO Biological Processes	19	regulation of non-canonical NF-kappaB signal transduction	19_GO:0050896 response to stimulus	-2.42829	21.9993	6.34503	30293	102	27	2	7.40741	5.0401	3553|3593	IL1B|IL12B	-0.920718	0	8	0	0	-12.6136	249.325
1	-2.34153	GO:0046634	M1	1	0	GO Biological Processes	19	regulation of alpha-beta T cell activation	19_GO:0002376 immune system process	-2.34153	19.8578	5.99843	30293	113	27	2	7.40741	5.0401	3458|3593	IFNG|IL12B	-0.84148	0	8	0	0	-12.6136	249.325
1	-2.30495	GO:0051224	M1	1	0	GO Biological Processes	19	negative regulation of protein transport	19_GO:0051179 localization	-2.30495	19.0163	5.85668	30293	118	27	2	7.40741	5.0401	3553|3593	IL1B|IL12B	-0.811067	0	8	0	0	-12.6136	249.325
1	-2.24964	GO:0046651	M1	1	0	GO Biological Processes	19	lymphocyte proliferation	19_GO:0002376 immune system process	-2.24964	17.8089	5.64713	30293	126	27	2	7.40741	5.0401	3574|3593	IL7|IL12B	-0.759416	0	8	0	0	-12.6136	249.325
1	-2.22334	GO:0032943	M1	1	0	GO Biological Processes	19	mononuclear cell proliferation	19_GO:0009987 cellular process	-2.22334	17.261	5.54944	30293	130	27	2	7.40741	5.0401	3574|3593	IL7|IL12B	-0.737346	0	8	0	0	-12.6136	249.325
1	-2.20416	GO:1904950	M1	1	0	GO Biological Processes	19	negative regulation of establishment of protein localization	19_GO:0051179 localization	-2.20416	16.8716	5.47898	30293	133	27	2	7.40741	5.0401	3553|3593	IL1B|IL12B	-0.72176	0	8	0	0	-12.6136	249.325
1	-2.19596	GO:0045088	M1	1	0	GO Biological Processes	19	regulation of innate immune response	19_GO:0044419 biological process involved in interspecies interaction between organisms	-2.19596	7.86423	4.2717	30293	428	27	3	11.1111	6.04812	3593|6352|7040	IL12B|CCL5|TGFB1	-0.715937	0	8	0	0	-12.6136	249.325
1	-2.10894	GO:0070661	M1	1	0	GO Biological Processes	19	leukocyte proliferation	19_GO:0009987 cellular process	-2.10894	15.0599	5.13858	30293	149	27	2	7.40741	5.0401	3574|3593	IL7|IL12B	-0.639468	0	8	0	0	-12.6136	249.325
1	-6.01709	GO:1903054	M1	1	0	GO Biological Processes	19	negative regulation of extracellular matrix organization	19_GO:0048519 negative regulation of biological process	-6.01709	152.995	21.3008	30293	22	27	3	11.1111	6.04812	7040|7132|7133	TGFB1|TNFRSF1A|TNFRSF1B	-4.05458	0	9	0	0	-11.9454	560.981
1	-5.33866	GO:0003332	M1	1	0	GO Biological Processes	19	negative regulation of extracellular matrix constituent secretion	19_GO:0051179 localization	-5.33866	560.981	33.4526	30293	4	27	2	7.40741	5.0401	7132|7133	TNFRSF1A|TNFRSF1B	-3.43504	0	9	0	0	-11.9454	560.981
1	-5.11868	GO:0003176	M1	1	0	GO Biological Processes	19	aortic valve development	19_GO:0032502 developmental process	-5.11868	78.2765	15.1456	30293	43	27	3	11.1111	6.04812	7040|7132|7133	TGFB1|TNFRSF1A|TNFRSF1B	-3.24837	0	9	0	0	-11.9454	560.981
1	-5.11705	GO:1902339	M1	1	0	GO Biological Processes	19	positive regulation of apoptotic process involved in morphogenesis	19_GO:0032502 developmental process	-5.11705	448.785	29.908	30293	5	27	2	7.40741	5.0401	7132|7133	TNFRSF1A|TNFRSF1B	-3.24819	0	9	0	0	-11.9454	560.981
1	-5.00997	GO:1903531	M1	1	0	GO Biological Processes	19	negative regulation of secretion by cell	19_GO:0051179 localization	-5.00997	29.5253	10.5303	30293	152	27	4	14.8148	6.83673	3553|3593|7132|7133	IL1B|IL12B|TNFRSF1A|TNFRSF1B	-3.14545	0	9	0	0	-11.9454	560.981
1	-5.00115	GO:1905314	M1	1	0	GO Biological Processes	19	semi-lunar valve development	19_GO:0032502 developmental process	-5.00115	71.6147	14.4703	30293	47	27	3	11.1111	6.04812	7040|7132|7133	TGFB1|TNFRSF1A|TNFRSF1B	-3.13949	0	9	0	0	-11.9454	560.981
1	-4.9412	GO:1904747	M1	1	0	GO Biological Processes	19	positive regulation of apoptotic process involved in development	19_GO:0032502 developmental process	-4.9412	373.988	27.2904	30293	6	27	2	7.40741	5.0401	7132|7133	TNFRSF1A|TNFRSF1B	-3.08381	0	9	0	0	-11.9454	560.981
1	-4.78859	GO:0051048	M1	1	0	GO Biological Processes	19	negative regulation of secretion	19_GO:0051179 localization	-4.78859	25.9413	9.82616	30293	173	27	4	14.8148	6.83673	3553|3593|7132|7133	IL1B|IL12B|TNFRSF1A|TNFRSF1B	-2.94237	0	9	0	0	-11.9454	560.981
1	-4.5617	GO:0003330	M1	1	0	GO Biological Processes	19	regulation of extracellular matrix constituent secretion	19_GO:0051179 localization	-4.5617	249.325	22.2538	30293	9	27	2	7.40741	5.0401	7132|7133	TNFRSF1A|TNFRSF1B	-2.73831	0	9	0	0	-11.9454	560.981
1	-4.42401	GO:0003170	M1	1	0	GO Biological Processes	19	heart valve development	19_GO:0032502 developmental process	-4.42401	46.1081	11.5249	30293	73	27	3	11.1111	6.04812	7040|7132|7133	TGFB1|TNFRSF1A|TNFRSF1B	-2.62355	0	9	0	0	-11.9454	560.981
1	-4.29918	GO:1902337	M1	1	0	GO Biological Processes	19	regulation of apoptotic process involved in morphogenesis	19_GO:0032502 developmental process	-4.29918	186.994	19.2474	30293	12	27	2	7.40741	5.0401	7132|7133	TNFRSF1A|TNFRSF1B	-2.51575	0	9	0	0	-11.9454	560.981
1	-4.22687	GO:1904748	M1	1	0	GO Biological Processes	19	regulation of apoptotic process involved in development	19_GO:0032502 developmental process	-4.22687	172.61	18.4843	30293	13	27	2	7.40741	5.0401	7132|7133	TNFRSF1A|TNFRSF1B	-2.45288	0	9	0	0	-11.9454	560.981
1	-3.98638	GO:1901550	M1	1	0	GO Biological Processes	19	regulation of endothelial cell development	19_GO:0032502 developmental process	-3.98638	131.996	16.1362	30293	17	27	2	7.40741	5.0401	3553|7132	IL1B|TNFRSF1A	-2.25675	0	9	0	0	-11.9454	560.981
1	-3.98638	GO:1903140	M1	1	0	GO Biological Processes	19	regulation of establishment of endothelial barrier	19_GO:0032502 developmental process	-3.98638	131.996	16.1362	30293	17	27	2	7.40741	5.0401	3553|7132	IL1B|TNFRSF1A	-2.25675	0	9	0	0	-11.9454	560.981
1	-3.9217	GO:0031348	M1	1	0	GO Biological Processes	19	negative regulation of defense response	19_GO:0048519 negative regulation of biological process	-3.9217	15.5289	7.41243	30293	289	27	4	14.8148	6.83673	3593|7040|7132|7133	IL12B|TGFB1|TNFRSF1A|TNFRSF1B	-2.20556	0	9	0	0	-11.9454	560.981
1	-3.71823	GO:0003177	M1	1	0	GO Biological Processes	19	pulmonary valve development	19_GO:0032502 developmental process	-3.71823	97.562	13.8367	30293	23	27	2	7.40741	5.0401	7132|7133	TNFRSF1A|TNFRSF1B	-2.02498	0	9	0	0	-11.9454	560.981
1	-3.3497	GO:0010614	M1	1	0	GO Biological Processes	19	negative regulation of cardiac muscle hypertrophy	19_GO:0048519 negative regulation of biological process	-3.3497	64.1122	11.1582	30293	35	27	2	7.40741	5.0401	7132|7133	TNFRSF1A|TNFRSF1B	-1.7076	0	9	0	0	-11.9454	560.981
1	-3.32246	GO:0030856	M1	1	0	GO Biological Processes	19	regulation of epithelial cell differentiation	19_GO:0032502 developmental process	-3.32246	19.5691	7.29439	30293	172	27	3	11.1111	6.04812	3458|3553|7132	IFNG|IL1B|TNFRSF1A	-1.68294	0	9	0	0	-11.9454	560.981
1	-3.30122	GO:0014741	M1	1	0	GO Biological Processes	19	negative regulation of muscle hypertrophy	19_GO:0048519 negative regulation of biological process	-3.30122	60.6466	10.843	30293	37	27	2	7.40741	5.0401	7132|7133	TNFRSF1A|TNFRSF1B	-1.66681	0	9	0	0	-11.9454	560.981
1	-3.1917	GO:0032102	M1	1	0	GO Biological Processes	19	negative regulation of response to external stimulus	19_GO:0048519 negative regulation of biological process	-3.1917	9.973	5.72784	30293	450	27	4	14.8148	6.83673	3593|7040|7132|7133	IL12B|TGFB1|TNFRSF1A|TNFRSF1B	-1.57389	0	9	0	0	-11.9454	560.981
1	-3.149	GO:0051051	M1	1	0	GO Biological Processes	19	negative regulation of transport	19_GO:0051179 localization	-3.149	9.71397	5.6373	30293	462	27	4	14.8148	6.83673	3553|3593|7132|7133	IL1B|IL12B|TNFRSF1A|TNFRSF1B	-1.54007	0	9	0	0	-11.9454	560.981
1	-3.12582	GO:0050728	M1	1	0	GO Biological Processes	19	negative regulation of inflammatory response	19_GO:0048519 negative regulation of biological process	-3.12582	16.7457	6.68965	30293	201	27	3	11.1111	6.04812	3593|7132|7133	IL12B|TNFRSF1A|TNFRSF1B	-1.52087	0	9	0	0	-11.9454	560.981
1	-3.1119	GO:0045601	M1	1	0	GO Biological Processes	19	regulation of endothelial cell differentiation	19_GO:0032502 developmental process	-3.1119	48.781	9.68638	30293	46	27	2	7.40741	5.0401	3553|7132	IL1B|TNFRSF1A	-1.514	0	9	0	0	-11.9454	560.981
1	-3.08886	GO:0043123	M1	1	0	GO Biological Processes	19	positive regulation of canonical NF-kappaB signal transduction	19_GO:0048518 positive regulation of biological process	-3.08886	16.2603	6.58014	30293	207	27	3	11.1111	6.04812	3553|7040|7132	IL1B|TGFB1|TNFRSF1A	-1.49561	0	9	0	0	-11.9454	560.981
1	-2.92643	GO:0033209	M1	1	0	GO Biological Processes	19	tumor necrosis factor-mediated signaling pathway	19_GO:0050896 response to stimulus	-2.92643	39.3671	8.6597	30293	57	27	2	7.40741	5.0401	7132|7133	TNFRSF1A|TNFRSF1B	-1.3498	0	9	0	0	-11.9454	560.981
1	-2.77453	GO:0010611	M1	1	0	GO Biological Processes	19	regulation of cardiac muscle hypertrophy	19_GO:0032501 multicellular organismal process	-2.77453	32.9989	7.88996	30293	68	27	2	7.40741	5.0401	7132|7133	TNFRSF1A|TNFRSF1B	-1.22239	0	9	0	0	-11.9454	560.981
1	-2.73747	GO:0014743	M1	1	0	GO Biological Processes	19	regulation of muscle hypertrophy	19_GO:0032501 multicellular organismal process	-2.73747	31.6046	7.71121	30293	71	27	2	7.40741	5.0401	7132|7133	TNFRSF1A|TNFRSF1B	-1.19366	0	9	0	0	-11.9454	560.981
1	-2.72548	GO:0008630	M1	1	0	GO Biological Processes	19	intrinsic apoptotic signaling pathway in response to DNA damage	19_GO:0050896 response to stimulus	-2.72548	31.1656	7.65407	30293	72	27	2	7.40741	5.0401	7132|7133	TNFRSF1A|TNFRSF1B	-1.18441	0	9	0	0	-11.9454	560.981
1	-2.71365	GO:0071260	M1	1	0	GO Biological Processes	19	cellular response to mechanical stimulus	19_GO:0050896 response to stimulus	-2.71365	30.7387	7.59809	30293	73	27	2	7.40741	5.0401	3553|7132	IL1B|TNFRSF1A	-1.17326	0	9	0	0	-11.9454	560.981
1	-2.70363	GO:0043122	M1	1	0	GO Biological Processes	19	regulation of canonical NF-kappaB signal transduction	19_GO:0050896 response to stimulus	-2.70363	11.9358	5.51064	30293	282	27	3	11.1111	6.04812	3553|7040|7132	IL1B|TGFB1|TNFRSF1A	-1.165	0	9	0	0	-11.9454	560.981
1	-2.52541	GO:0071496	M1	1	0	GO Biological Processes	19	cellular response to external stimulus	19_GO:0050896 response to stimulus	-2.52541	10.3248	5.05587	30293	326	27	3	11.1111	6.04812	558|3553|7132	AXL|IL1B|TNFRSF1A	-1.0076	0	9	0	0	-11.9454	560.981
1	-2.4977	GO:0043502	M1	1	0	GO Biological Processes	19	regulation of muscle adaptation	19_GO:0032501 multicellular organismal process	-2.4977	23.8716	6.63333	30293	94	27	2	7.40741	5.0401	7132|7133	TNFRSF1A|TNFRSF1B	-0.983115	0	9	0	0	-11.9454	560.981
1	-2.43145	GO:0051129	M1	1	0	GO Biological Processes	19	negative regulation of cellular component organization	19_GO:0048519 negative regulation of biological process	-2.43145	6.18161	4.22083	30293	726	27	4	14.8148	6.83673	3553|7040|7132|7133	IL1B|TGFB1|TNFRSF1A|TNFRSF1B	-0.921979	0	9	0	0	-11.9454	560.981
1	-2.03913	GO:0097193	M1	1	0	GO Biological Processes	19	intrinsic apoptotic signaling pathway	19_GO:0050896 response to stimulus	-2.03913	13.8514	4.89857	30293	162	27	2	7.40741	5.0401	7132|7133	TNFRSF1A|TNFRSF1B	-0.579395	0	9	0	0	-11.9454	560.981
1	-10.3825	GO:0032722	M1	1	0	GO Biological Processes	19	positive regulation of chemokine production	19_GO:0048518 positive regulation of biological process	-10.3825	93.4969	23.4697	30293	72	27	6	22.2222	8.00091	3458|3553|3569|3570|3574|7040	IFNG|IL1B|IL6|IL6R|IL7|TGFB1	-7.97243	0	10	1	1	-10.3825	747.975
1	-9.59616	GO:1902107	M1	1	0	GO Biological Processes	19	positive regulation of leukocyte differentiation	19_GO:0002376 immune system process	-9.59616	41.7752	16.7504	30293	188	27	7	25.9259	8.4337	558|3458|3567|3574|3593|5196|7040	AXL|IFNG|IL5|IL7|IL12B|PF4|TGFB1	-7.24726	0	10	0	0	-10.3825	747.975
1	-9.59616	GO:1903708	M1	1	0	GO Biological Processes	19	positive regulation of hemopoiesis	19_GO:0002376 immune system process	-9.59616	41.7752	16.7504	30293	188	27	7	25.9259	8.4337	558|3458|3567|3574|3593|5196|7040	AXL|IFNG|IL5|IL7|IL12B|PF4|TGFB1	-7.24726	0	10	0	0	-10.3825	747.975
1	-9.48085	GO:0032755	M1	1	0	GO Biological Processes	19	positive regulation of interleukin-6 production	19_GO:0048518 positive regulation of biological process	-9.48085	66.6513	19.739	30293	101	27	6	22.2222	8.00091	3458|3553|3569|3570|3603|7040	IFNG|IL1B|IL6|IL6R|IL16|TGFB1	-7.14916	0	10	0	0	-10.3825	747.975
1	-9.40343	GO:0032642	M1	1	0	GO Biological Processes	19	regulation of chemokine production	19_GO:0032501 multicellular organismal process	-9.40343	64.7286	19.4444	30293	104	27	6	22.2222	8.00091	3458|3553|3569|3570|3574|7040	IFNG|IL1B|IL6|IL6R|IL7|TGFB1	-7.09232	0	10	0	0	-10.3825	747.975
1	-8.62437	GO:0002763	M1	1	0	GO Biological Processes	19	positive regulation of myeloid leukocyte differentiation	19_GO:0002376 immune system process	-8.62437	90.4809	21.0653	30293	62	27	5	18.5185	7.47568	3458|3567|3593|5196|7040	IFNG|IL5|IL12B|PF4|TGFB1	-6.37675	0	10	0	0	-10.3825	747.975
1	-8.02481	GO:0032675	M1	1	0	GO Biological Processes	19	regulation of interleukin-6 production	19_GO:0032501 multicellular organismal process	-8.02481	38.2487	14.8023	30293	176	27	6	22.2222	8.00091	3458|3553|3569|3570|3603|7040	IFNG|IL1B|IL6|IL6R|IL16|TGFB1	-5.82641	0	10	0	0	-10.3825	747.975
1	-7.93664	GO:1902105	M1	1	0	GO Biological Processes	19	regulation of leukocyte differentiation	19_GO:0002376 immune system process	-7.93664	24.0912	12.5199	30293	326	27	7	25.9259	8.4337	558|3458|3567|3574|3593|5196|7040	AXL|IFNG|IL5|IL7|IL12B|PF4|TGFB1	-5.75348	0	10	0	0	-10.3825	747.975
1	-7.46186	GO:0045639	M1	1	0	GO Biological Processes	19	positive regulation of myeloid cell differentiation	19_GO:0002376 immune system process	-7.46186	53.4268	16.0731	30293	105	27	5	18.5185	7.47568	3458|3567|3593|5196|7040	IFNG|IL5|IL12B|PF4|TGFB1	-5.34522	0	10	0	0	-10.3825	747.975
1	-7.16981	GO:1903706	M1	1	0	GO Biological Processes	19	regulation of hemopoiesis	19_GO:0002376 immune system process	-7.16981	18.6108	10.8812	30293	422	27	7	25.9259	8.4337	558|3458|3567|3574|3593|5196|7040	AXL|IFNG|IL5|IL7|IL12B|PF4|TGFB1	-5.09245	0	10	0	0	-10.3825	747.975
1	-7.03018	GO:0002761	M1	1	0	GO Biological Processes	19	regulation of myeloid leukocyte differentiation	19_GO:0002376 immune system process	-7.03018	43.8267	14.5023	30293	128	27	5	18.5185	7.47568	3458|3567|3593|5196|7040	IFNG|IL5|IL12B|PF4|TGFB1	-4.97791	0	10	0	0	-10.3825	747.975
1	-6.45487	GO:0051044	M1	1	0	GO Biological Processes	19	positive regulation of membrane protein ectodomain proteolysis	19_GO:0048518 positive regulation of biological process	-6.45487	210.368	25.0197	30293	16	27	3	11.1111	6.04812	3458|3553|7133	IFNG|IL1B|TNFRSF1B	-4.46059	0	10	0	0	-10.3825	747.975
1	-5.88338	GO:0045637	M1	1	0	GO Biological Processes	19	regulation of myeloid cell differentiation	19_GO:0002376 immune system process	-5.88338	25.7331	10.9464	30293	218	27	5	18.5185	7.47568	3458|3567|3593|5196|7040	IFNG|IL5|IL12B|PF4|TGFB1	-3.93331	0	10	0	0	-10.3825	747.975
1	-5.73978	GO:0051043	M1	1	0	GO Biological Processes	19	regulation of membrane protein ectodomain proteolysis	19_GO:0008152 metabolic process	-5.73978	124.663	19.2004	30293	27	27	3	11.1111	6.04812	3458|3553|7133	IFNG|IL1B|TNFRSF1B	-3.80179	0	10	0	0	-10.3825	747.975
1	-5.63945	GO:0060559	M1	1	0	GO Biological Processes	19	positive regulation of calcidiol 1-monooxygenase activity	19_GO:0065007 biological regulation	-5.63945	747.975	38.6443	30293	3	27	2	7.40741	5.0401	3458|3553	IFNG|IL1B	-3.71156	0	10	0	0	-10.3825	747.975
1	-5.55707	GO:0045596	M1	1	0	GO Biological Processes	19	negative regulation of cell differentiation	19_GO:0032502 developmental process	-5.55707	10.6999	7.94584	30293	734	27	7	25.9259	8.4337	374|627|3458|3553|3569|5196|7040	AREG|BDNF|IFNG|IL1B|IL6|PF4|TGFB1	-3.63084	0	10	0	0	-10.3825	747.975
1	-4.79531	GO:0060558	M1	1	0	GO Biological Processes	19	regulation of calcidiol 1-monooxygenase activity	19_GO:0065007 biological regulation	-4.79531	320.561	25.2552	30293	7	27	2	7.40741	5.0401	3458|3553	IFNG|IL1B	-2.94771	0	10	0	0	-10.3825	747.975
1	-4.63721	GO:0046824	M1	1	0	GO Biological Processes	19	positive regulation of nucleocytoplasmic transport	19_GO:0051179 localization	-4.63721	54.2885	12.545	30293	62	27	3	11.1111	6.04812	3458|3553|7040	IFNG|IL1B|TGFB1	-2.80188	0	10	0	0	-10.3825	747.975
1	-4.42401	GO:0032732	M1	1	0	GO Biological Processes	19	positive regulation of interleukin-1 production	19_GO:0048518 positive regulation of biological process	-4.42401	46.1081	11.5249	30293	73	27	3	11.1111	6.04812	3458|3569|3603	IFNG|IL6|IL16	-2.62355	0	10	0	0	-10.3825	747.975
1	-4.10977	GO:0033138	M1	1	0	GO Biological Processes	19	positive regulation of peptidyl-serine phosphorylation	19_GO:0048518 positive regulation of biological process	-4.10977	36.1924	10.1521	30293	93	27	3	11.1111	6.04812	627|3458|3569	BDNF|IFNG|IL6	-2.35519	0	10	0	0	-10.3825	747.975
1	-4.08226	GO:0090316	M1	1	0	GO Biological Processes	19	positive regulation of intracellular protein transport	19_GO:0051179 localization	-4.08226	35.4304	10.0388	30293	95	27	3	11.1111	6.04812	3458|3553|7040	IFNG|IL1B|TGFB1	-2.33102	0	10	0	0	-10.3825	747.975
1	-3.89322	GO:0031341	M1	1	0	GO Biological Processes	19	regulation of cell killing	19_GO:0050789 regulation of biological process	-3.89322	30.599	9.28882	30293	110	27	3	11.1111	6.04812	3458|3593|7040	IFNG|IL12B|TGFB1	-2.17912	0	10	0	0	-10.3825	747.975
1	-3.8874	GO:0048143	M1	1	0	GO Biological Processes	19	astrocyte activation	19_GO:0032502 developmental process	-3.8874	118.101	15.2501	30293	19	27	2	7.40741	5.0401	3458|3553	IFNG|IL1B	-2.17634	0	10	0	0	-10.3825	747.975
1	-3.87004	GO:0046822	M1	1	0	GO Biological Processes	19	regulation of nucleocytoplasmic transport	19_GO:0051179 localization	-3.87004	30.0526	9.20016	30293	112	27	3	11.1111	6.04812	3458|3553|7040	IFNG|IL1B|TGFB1	-2.15999	0	10	0	0	-10.3825	747.975
1	-3.70876	GO:0033135	M1	1	0	GO Biological Processes	19	regulation of peptidyl-serine phosphorylation	19_GO:0008152 metabolic process	-3.70876	26.5031	8.60208	30293	127	27	3	11.1111	6.04812	627|3458|3569	BDNF|IFNG|IL6	-2.01648	0	10	0	0	-10.3825	747.975
1	-3.68875	GO:0032652	M1	1	0	GO Biological Processes	19	regulation of interleukin-1 production	19_GO:0032501 multicellular organismal process	-3.68875	26.0922	8.53015	30293	129	27	3	11.1111	6.04812	3458|3569|3603	IFNG|IL6|IL16	-1.99744	0	10	0	0	-10.3825	747.975
1	-3.58417	GO:0032388	M1	1	0	GO Biological Processes	19	positive regulation of intracellular transport	19_GO:0051179 localization	-3.58417	24.0421	8.16185	30293	140	27	3	11.1111	6.04812	3458|3553|7040	IFNG|IL1B|TGFB1	-1.90896	0	10	0	0	-10.3825	747.975
1	-3.54505	GO:0030212	M1	1	0	GO Biological Processes	19	hyaluronan metabolic process	19_GO:0008152 metabolic process	-3.54505	80.1402	12.5134	30293	28	27	2	7.40741	5.0401	3553|7040	IL1B|TGFB1	-1.87813	0	10	0	0	-10.3825	747.975
1	-3.54505	GO:0032770	M1	1	0	GO Biological Processes	19	positive regulation of monooxygenase activity	19_GO:0065007 biological regulation	-3.54505	80.1402	12.5134	30293	28	27	2	7.40741	5.0401	3458|3553	IFNG|IL1B	-1.87813	0	10	0	0	-10.3825	747.975
1	-3.50475	GO:0033157	M1	1	0	GO Biological Processes	19	regulation of intracellular protein transport	19_GO:0051179 localization	-3.50475	22.5899	7.89061	30293	149	27	3	11.1111	6.04812	3458|3553|7040	IFNG|IL1B|TGFB1	-1.84055	0	10	0	0	-10.3825	747.975
1	-3.30122	GO:0014002	M1	1	0	GO Biological Processes	19	astrocyte development	19_GO:0032502 developmental process	-3.30122	60.6466	10.843	30293	37	27	2	7.40741	5.0401	3458|3553	IFNG|IL1B	-1.66681	0	10	0	0	-10.3825	747.975
1	-3.30017	GO:0031331	M1	1	0	GO Biological Processes	19	positive regulation of cellular catabolic process	19_GO:0048518 positive regulation of biological process	-3.30017	10.66	5.96147	30293	421	27	4	14.8148	6.83673	3458|3553|3569|7133	IFNG|IL1B|IL6|TNFRSF1B	-1.6666	0	10	0	0	-10.3825	747.975
1	-3.25535	GO:0045429	M1	1	0	GO Biological Processes	19	positive regulation of nitric oxide biosynthetic process	19_GO:0048518 positive regulation of biological process	-3.25535	57.5366	10.5521	30293	39	27	2	7.40741	5.0401	3458|3553	IFNG|IL1B	-1.62849	0	10	0	0	-10.3825	747.975
1	-3.25535	GO:0061900	M1	1	0	GO Biological Processes	19	glial cell activation	19_GO:0032501 multicellular organismal process	-3.25535	57.5366	10.5521	30293	39	27	2	7.40741	5.0401	3458|3553	IFNG|IL1B	-1.62849	0	10	0	0	-10.3825	747.975
1	-3.23331	GO:0042307	M1	1	0	GO Biological Processes	19	positive regulation of protein import into nucleus	19_GO:0051179 localization	-3.23331	56.0981	10.4148	30293	40	27	2	7.40741	5.0401	3458|7040	IFNG|TGFB1	-1.60977	0	10	0	0	-10.3825	747.975
1	-3.23331	GO:1904407	M1	1	0	GO Biological Processes	19	positive regulation of nitric oxide metabolic process	19_GO:0048518 positive regulation of biological process	-3.23331	56.0981	10.4148	30293	40	27	2	7.40741	5.0401	3458|3553	IFNG|IL1B	-1.60977	0	10	0	0	-10.3825	747.975
1	-3.17044	GO:0032768	M1	1	0	GO Biological Processes	19	regulation of monooxygenase activity	19_GO:0065007 biological regulation	-3.17044	52.1843	10.0318	30293	43	27	2	7.40741	5.0401	3458|3553	IFNG|IL1B	-1.5591	0	10	0	0	-10.3825	747.975
1	-3.17044	GO:0051353	M1	1	0	GO Biological Processes	19	positive regulation of oxidoreductase activity	19_GO:0065007 biological regulation	-3.17044	52.1843	10.0318	30293	43	27	2	7.40741	5.0401	3458|3553	IFNG|IL1B	-1.5591	0	10	0	0	-10.3825	747.975
1	-3.14474	GO:0031334	M1	1	0	GO Biological Processes	19	positive regulation of protein-containing complex assembly	19_GO:0048518 positive regulation of biological process	-3.14474	16.9994	6.74619	30293	198	27	3	11.1111	6.04812	3458|3567|7040	IFNG|IL5|TGFB1	-1.53741	0	10	0	0	-10.3825	747.975
1	-3.11958	GO:0045732	M1	1	0	GO Biological Processes	19	positive regulation of protein catabolic process	19_GO:0048518 positive regulation of biological process	-3.11958	16.6628	6.67107	30293	202	27	3	11.1111	6.04812	3458|3553|7133	IFNG|IL1B|TNFRSF1B	-1.51542	0	10	0	0	-10.3825	747.975
1	-3.03966	GO:0150076	M1	1	0	GO Biological Processes	19	neuroinflammatory response	19_GO:0050896 response to stimulus	-3.03966	44.8785	9.27455	30293	50	27	2	7.40741	5.0401	3458|3553	IFNG|IL1B	-1.451	0	10	0	0	-10.3825	747.975
1	-3.02967	GO:1903828	M1	1	0	GO Biological Processes	19	negative regulation of protein localization	19_GO:0051179 localization	-3.02967	15.511	6.40746	30293	217	27	3	11.1111	6.04812	3553|3593|7040	IL1B|IL12B|TGFB1	-1.44178	0	10	0	0	-10.3825	747.975
1	-3.00573	GO:0035306	M1	1	0	GO Biological Processes	19	positive regulation of dephosphorylation	19_GO:0048518 positive regulation of biological process	-3.00573	43.1524	9.08645	30293	52	27	2	7.40741	5.0401	3458|7040	IFNG|TGFB1	-1.42011	0	10	0	0	-10.3825	747.975
1	-2.99574	GO:0044089	M1	1	0	GO Biological Processes	19	positive regulation of cellular component biogenesis	19_GO:0048518 positive regulation of biological process	-2.99574	8.83435	5.31869	30293	508	27	4	14.8148	6.83673	627|3458|3567|7040	BDNF|IFNG|IL5|TGFB1	-1.41088	0	10	0	0	-10.3825	747.975
1	-2.98	GO:0002831	M1	1	0	GO Biological Processes	19	regulation of response to biotic stimulus	19_GO:0050896 response to stimulus	-2.98	8.74825	5.2865	30293	513	27	4	14.8148	6.83673	3553|3593|6352|7040	IL1B|IL12B|CCL5|TGFB1	-1.39664	0	10	0	0	-10.3825	747.975
1	-2.91143	GO:0042306	M1	1	0	GO Biological Processes	19	regulation of protein import into nucleus	19_GO:0051179 localization	-2.91143	38.6884	8.58094	30293	58	27	2	7.40741	5.0401	3458|7040	IFNG|TGFB1	-1.33554	0	10	0	0	-10.3825	747.975
1	-2.86797	GO:0045428	M1	1	0	GO Biological Processes	19	regulation of nitric oxide biosynthetic process	19_GO:0008152 metabolic process	-2.86797	36.7857	8.3562	30293	61	27	2	7.40741	5.0401	3458|3553	IFNG|IL1B	-1.2972	0	10	0	0	-10.3825	747.975
1	-2.85791	GO:0051222	M1	1	0	GO Biological Processes	19	positive regulation of protein transport	19_GO:0051179 localization	-2.85791	13.5176	5.92395	30293	249	27	3	11.1111	6.04812	3458|3553|7040	IFNG|IL1B|TGFB1	-1.28862	0	10	0	0	-10.3825	747.975
1	-2.85396	GO:0032731	M1	1	0	GO Biological Processes	19	positive regulation of interleukin-1 beta production	19_GO:0048518 positive regulation of biological process	-2.85396	36.1924	8.28488	30293	62	27	2	7.40741	5.0401	3458|3569	IFNG|IL6	-1.28614	0	10	0	0	-10.3825	747.975
1	-2.84019	GO:0080164	M1	1	0	GO Biological Processes	19	regulation of nitric oxide metabolic process	19_GO:0008152 metabolic process	-2.84019	35.6179	8.21523	30293	63	27	2	7.40741	5.0401	3458|3553	IFNG|IL1B	-1.27742	0	10	0	0	-10.3825	747.975
1	-2.80018	GO:0048708	M1	1	0	GO Biological Processes	19	astrocyte differentiation	19_GO:0032502 developmental process	-2.80018	33.9989	8.01571	30293	66	27	2	7.40741	5.0401	3458|3553	IFNG|IL1B	-1.24382	0	10	0	0	-10.3825	747.975
1	-2.78057	GO:0032386	M1	1	0	GO Biological Processes	19	regulation of intracellular transport	19_GO:0051179 localization	-2.78057	12.7015	5.71437	30293	265	27	3	11.1111	6.04812	3458|3553|7040	IFNG|IL1B|TGFB1	-1.22773	0	10	0	0	-10.3825	747.975
1	-2.75283	GO:0042063	M1	1	0	GO Biological Processes	19	gliogenesis	19_GO:0032502 developmental process	-2.75283	12.4203	5.64039	30293	271	27	3	11.1111	6.04812	374|3458|3553	AREG|IFNG|IL1B	-1.20279	0	10	0	0	-10.3825	747.975
1	-2.70199	GO:0051341	M1	1	0	GO Biological Processes	19	regulation of oxidoreductase activity	19_GO:0065007 biological regulation	-2.70199	30.3233	7.54323	30293	74	27	2	7.40741	5.0401	3458|3553	IFNG|IL1B	-1.165	0	10	0	0	-10.3825	747.975
1	-2.68592	GO:0009896	M1	1	0	GO Biological Processes	19	positive regulation of catabolic process	19_GO:0048518 positive regulation of biological process	-2.68592	7.27367	4.70251	30293	617	27	4	14.8148	6.83673	3458|3553|3569|7133	IFNG|IL1B|IL6|TNFRSF1B	-1.15028	0	10	0	0	-10.3825	747.975
1	-2.66911	GO:1903532	M1	1	0	GO Biological Processes	19	positive regulation of secretion by cell	19_GO:0051179 localization	-2.66911	11.6065	5.42073	30293	290	27	3	11.1111	6.04812	3458|3553|7040	IFNG|IL1B|TGFB1	-1.13683	0	10	0	0	-10.3825	747.975
1	-2.63973	GO:0001933	M1	1	0	GO Biological Processes	19	negative regulation of protein phosphorylation	19_GO:0048519 negative regulation of biological process	-2.63973	11.333	5.3449	30293	297	27	3	11.1111	6.04812	3458|3553|7040	IFNG|IL1B|TGFB1	-1.10878	0	10	0	0	-10.3825	747.975
1	-2.57918	GO:0051047	M1	1	0	GO Biological Processes	19	positive regulation of secretion	19_GO:0051179 localization	-2.57918	10.7881	5.19064	30293	312	27	3	11.1111	6.04812	3458|3553|7040	IFNG|IL1B|TGFB1	-1.05485	0	10	0	0	-10.3825	747.975
1	-2.57349	GO:1903510	M1	1	0	GO Biological Processes	19	mucopolysaccharide metabolic process	19_GO:0008152 metabolic process	-2.57349	26.0922	6.95988	30293	86	27	2	7.40741	5.0401	3553|7040	IL1B|TGFB1	-1.05047	0	10	0	0	-10.3825	747.975
1	-2.55968	GO:0042326	M1	1	0	GO Biological Processes	19	negative regulation of phosphorylation	19_GO:0048519 negative regulation of biological process	-2.55968	10.6179	5.14154	30293	317	27	3	11.1111	6.04812	3458|3553|7040	IFNG|IL1B|TGFB1	-1.03732	0	10	0	0	-10.3825	747.975
1	-2.54425	GO:0046889	M1	1	0	GO Biological Processes	19	positive regulation of lipid biosynthetic process	19_GO:0048518 positive regulation of biological process	-2.54425	25.2127	6.8324	30293	89	27	2	7.40741	5.0401	3458|3553	IFNG|IL1B	-1.02449	0	10	0	0	-10.3825	747.975
1	-2.53294	GO:1904951	M1	1	0	GO Biological Processes	19	positive regulation of establishment of protein localization	19_GO:0051179 localization	-2.53294	10.3885	5.07461	30293	324	27	3	11.1111	6.04812	3458|3553|7040	IFNG|IL1B|TGFB1	-1.01448	0	10	0	0	-10.3825	747.975
1	-2.5068	GO:1900182	M1	1	0	GO Biological Processes	19	positive regulation of protein localization to nucleus	19_GO:0051179 localization	-2.5068	24.1282	6.67189	30293	93	27	2	7.40741	5.0401	3458|7040	IFNG|TGFB1	-0.99093	0	10	0	0	-10.3825	747.975
1	-2.4977	GO:0051781	M1	1	0	GO Biological Processes	19	positive regulation of cell division	19_GO:0048518 positive regulation of biological process	-2.4977	23.8716	6.63333	30293	94	27	2	7.40741	5.0401	3553|7040	IL1B|TGFB1	-0.983115	0	10	0	0	-10.3825	747.975
1	-2.48486	GO:0045862	M1	1	0	GO Biological Processes	19	positive regulation of proteolysis	19_GO:0048518 positive regulation of biological process	-2.48486	9.9878	4.95558	30293	337	27	3	11.1111	6.04812	3458|3553|7133	IFNG|IL1B|TNFRSF1B	-0.971564	0	10	0	0	-10.3825	747.975
1	-2.41182	GO:0035303	M1	1	0	GO Biological Processes	19	regulation of dephosphorylation	19_GO:0008152 metabolic process	-2.41182	21.5762	6.27807	30293	104	27	2	7.40741	5.0401	3458|7040	IFNG|TGFB1	-0.905507	0	10	0	0	-10.3825	747.975
1	-2.40451	GO:0042176	M1	1	0	GO Biological Processes	19	regulation of protein catabolic process	19_GO:0008152 metabolic process	-2.40451	9.34969	4.76009	30293	360	27	3	11.1111	6.04812	3458|3553|7133	IFNG|IL1B|TNFRSF1B	-0.898825	0	10	0	0	-10.3825	747.975
1	-2.39567	GO:0030203	M1	1	0	GO Biological Processes	19	glycosaminoglycan metabolic process	19_GO:0008152 metabolic process	-2.39567	21.1691	6.21295	30293	106	27	2	7.40741	5.0401	3553|7040	IL1B|TGFB1	-0.890617	0	10	0	0	-10.3825	747.975
1	-2.37983	GO:1903076	M1	1	0	GO Biological Processes	19	regulation of protein localization to plasma membrane	19_GO:0051179 localization	-2.37983	20.7771	6.1496	30293	108	27	2	7.40741	5.0401	3458|7040	IFNG|TGFB1	-0.877288	0	10	0	0	-10.3825	747.975
1	-2.3643	GO:0032651	M1	1	0	GO Biological Processes	19	regulation of interleukin-1 beta production	19_GO:0032501 multicellular organismal process	-2.3643	20.3993	6.08794	30293	110	27	2	7.40741	5.0401	3458|3569	IFNG|IL6	-0.862376	0	10	0	0	-10.3825	747.975
1	-2.3615	GO:0090287	M1	1	0	GO Biological Processes	19	regulation of cellular response to growth factor stimulus	19_GO:0050896 response to stimulus	-2.3615	9.02383	4.65719	30293	373	27	3	11.1111	6.04812	3553|3593|7040	IL1B|IL12B|TGFB1	-0.860201	0	10	0	0	-10.3825	747.975
1	-2.33901	GO:0045936	M1	1	0	GO Biological Processes	19	negative regulation of phosphate metabolic process	19_GO:0048519 negative regulation of biological process	-2.33901	8.8576	4.60384	30293	380	27	3	11.1111	6.04812	3458|3553|7040	IFNG|IL1B|TGFB1	-0.839574	0	10	0	0	-10.3825	747.975
1	-2.33583	GO:0010563	M1	1	0	GO Biological Processes	19	negative regulation of phosphorus metabolic process	19_GO:0048519 negative regulation of biological process	-2.33583	8.83435	4.59633	30293	381	27	3	11.1111	6.04812	3458|3553|7040	IFNG|IL1B|TGFB1	-0.837018	0	10	0	0	-10.3825	747.975
1	-2.31493	GO:0031329	M1	1	0	GO Biological Processes	19	regulation of cellular catabolic process	19_GO:0008152 metabolic process	-2.31493	5.73161	4.00658	30293	783	27	4	14.8148	6.83673	3458|3553|3569|7133	IFNG|IL1B|IL6|TNFRSF1B	-0.819823	0	10	0	0	-10.3825	747.975
1	-2.31214	GO:0006022	M1	1	0	GO Biological Processes	19	aminoglycan metabolic process	19_GO:0008152 metabolic process	-2.31214	19.1789	5.88433	30293	117	27	2	7.40741	5.0401	3553|7040	IL1B|TGFB1	-0.81764	0	10	0	0	-10.3825	747.975
1	-2.28377	GO:0051099	M1	1	0	GO Biological Processes	19	positive regulation of binding	19_GO:0065007 biological regulation	-2.28377	18.5448	5.77575	30293	121	27	2	7.40741	5.0401	627|3458	BDNF|IFNG	-0.791105	0	10	0	0	-10.3825	747.975
1	-2.27682	GO:0045834	M1	1	0	GO Biological Processes	19	positive regulation of lipid metabolic process	19_GO:0048518 positive regulation of biological process	-2.27682	18.3928	5.74942	30293	122	27	2	7.40741	5.0401	3458|3553	IFNG|IL1B	-0.785384	0	10	0	0	-10.3825	747.975
1	-2.25635	GO:0021782	M1	1	0	GO Biological Processes	19	glial cell development	19_GO:0032502 developmental process	-2.25635	17.9514	5.67226	30293	125	27	2	7.40741	5.0401	3458|3553	IFNG|IL1B	-0.76552	0	10	0	0	-10.3825	747.975
1	-2.23638	GO:0046683	M1	1	0	GO Biological Processes	19	response to organophosphorus	19_GO:0050896 response to stimulus	-2.23638	17.5307	5.59773	30293	128	27	2	7.40741	5.0401	374|3553	AREG|IL1B	-0.746765	0	10	0	0	-10.3825	747.975
1	-2.22714	GO:0043254	M1	1	0	GO Biological Processes	19	regulation of protein-containing complex assembly	19_GO:0050789 regulation of biological process	-2.22714	8.07168	4.34308	30293	417	27	3	11.1111	6.04812	3458|3567|7040	IFNG|IL5|TGFB1	-0.739337	0	10	0	0	-10.3825	747.975
1	-2.22334	GO:0071902	M1	1	0	GO Biological Processes	19	positive regulation of protein serine/threonine kinase activity	19_GO:0048518 positive regulation of biological process	-2.22334	17.261	5.54944	30293	130	27	2	7.40741	5.0401	3458|3553	IFNG|IL1B	-0.737346	0	10	0	0	-10.3825	747.975
1	-2.19596	GO:0031400	M1	1	0	GO Biological Processes	19	negative regulation of protein modification process	19_GO:0048519 negative regulation of biological process	-2.19596	7.86423	4.2717	30293	428	27	3	11.1111	6.04812	3458|3553|7040	IFNG|IL1B|TGFB1	-0.715937	0	10	0	0	-10.3825	747.975
1	-2.17928	GO:1904375	M1	1	0	GO Biological Processes	19	regulation of protein localization to cell periphery	19_GO:0051179 localization	-2.17928	16.379	5.38853	30293	137	27	2	7.40741	5.0401	3458|7040	IFNG|TGFB1	-0.702802	0	10	0	0	-10.3825	747.975
1	-2.17317	GO:1904064	M1	1	0	GO Biological Processes	19	positive regulation of cation transmembrane transport	19_GO:0051179 localization	-2.17317	16.2603	5.36651	30293	138	27	2	7.40741	5.0401	3458|6373	IFNG|CXCL11	-0.697874	0	10	0	0	-10.3825	747.975
1	-2.14921	GO:0062013	M1	1	0	GO Biological Processes	19	positive regulation of small molecule metabolic process	19_GO:0048518 positive regulation of biological process	-2.14921	15.8023	5.28069	30293	142	27	2	7.40741	5.0401	3458|3553	IFNG|IL1B	-0.675089	0	10	0	0	-10.3825	747.975
1	-2.14334	GO:0014074	M1	1	0	GO Biological Processes	19	response to purine-containing compound	19_GO:0050896 response to stimulus	-2.14334	15.6918	5.25978	30293	143	27	2	7.40741	5.0401	374|3553	AREG|IL1B	-0.670962	0	10	0	0	-10.3825	747.975
1	-2.14334	GO:1900180	M1	1	0	GO Biological Processes	19	regulation of protein localization to nucleus	19_GO:0051179 localization	-2.14334	15.6918	5.25978	30293	143	27	2	7.40741	5.0401	3458|7040	IFNG|TGFB1	-0.670962	0	10	0	0	-10.3825	747.975
1	-2.08136	GO:0034767	M1	1	0	GO Biological Processes	19	positive regulation of monoatomic ion transmembrane transport	19_GO:0051179 localization	-2.08136	14.5709	5.04283	30293	154	27	2	7.40741	5.0401	3458|6373	IFNG|CXCL11	-0.614777	0	10	0	0	-10.3825	747.975
1	-2.07059	GO:0045807	M1	1	0	GO Biological Processes	19	positive regulation of endocytosis	19_GO:0051179 localization	-2.07059	14.3841	5.00577	30293	156	27	2	7.40741	5.0401	558|3458	AXL|IFNG	-0.606874	0	10	0	0	-10.3825	747.975
1	-2.0571	GO:1903829	M1	1	0	GO Biological Processes	19	positive regulation of protein localization	19_GO:0051179 localization	-2.0571	6.99769	3.96031	30293	481	27	3	11.1111	6.04812	3458|3553|7040	IFNG|IL1B|TGFB1	-0.595667	0	10	0	0	-10.3825	747.975
1	-2.03762	GO:0034762	M1	1	0	GO Biological Processes	19	regulation of transmembrane transport	19_GO:0051179 localization	-2.03762	6.88321	3.91742	30293	489	27	3	11.1111	6.04812	3458|3553|6373	IFNG|IL1B|CXCL11	-0.578449	0	10	0	0	-10.3825	747.975
1	-9.56423	GO:0009617	M1	1	0	GO Biological Processes	19	response to bacterium	19_GO:0044419 biological process involved in interspecies interaction between organisms	-9.56423	15.8246	11.9301	30293	709	27	10	37.037	9.29349	558|3553|3569|3570|3593|4049|5196|6373|7132|7133	AXL|IL1B|IL6|IL6R|IL12B|LTA|PF4|CXCL11|TNFRSF1A|TNFRSF1B	-7.22215	0	11	1	1	-9.56423	37.7584
1	-9.45055	GO:0032496	M1	1	0	GO Biological Processes	19	response to lipopolysaccharide	19_GO:0044419 biological process involved in interspecies interaction between organisms	-9.45055	27.0353	14.2469	30293	332	27	8	29.6296	8.78772	558|3553|3569|3593|4049|5196|6373|7133	AXL|IL1B|IL6|IL12B|LTA|PF4|CXCL11|TNFRSF1B	-7.12305	0	11	0	0	-9.56423	37.7584
1	-9.28909	GO:0071222	M1	1	0	GO Biological Processes	19	cellular response to lipopolysaccharide	19_GO:0044419 biological process involved in interspecies interaction between organisms	-9.28909	37.7584	15.8884	30293	208	27	7	25.9259	8.4337	558|3553|3569|3593|5196|6373|7133	AXL|IL1B|IL6|IL12B|PF4|CXCL11|TNFRSF1B	-6.98988	0	11	0	0	-9.56423	37.7584
1	-9.24037	GO:0002237	M1	1	0	GO Biological Processes	19	response to molecule of bacterial origin	19_GO:0044419 biological process involved in interspecies interaction between organisms	-9.24037	25.4269	13.7879	30293	353	27	8	29.6296	8.78772	558|3553|3569|3593|4049|5196|6373|7133	AXL|IL1B|IL6|IL12B|LTA|PF4|CXCL11|TNFRSF1B	-6.94506	0	11	0	0	-9.56423	37.7584
1	-9.10543	GO:0071219	M1	1	0	GO Biological Processes	19	cellular response to molecule of bacterial origin	19_GO:0044419 biological process involved in interspecies interaction between organisms	-9.10543	35.5373	15.3912	30293	221	27	7	25.9259	8.4337	558|3553|3569|3593|5196|6373|7133	AXL|IL1B|IL6|IL12B|PF4|CXCL11|TNFRSF1B	-6.8216	0	11	0	0	-9.56423	37.7584
1	-8.76943	GO:0071216	M1	1	0	GO Biological Processes	19	cellular response to biotic stimulus	19_GO:0050896 response to stimulus	-8.76943	31.7965	14.5153	30293	247	27	7	25.9259	8.4337	558|3553|3569|3593|5196|6373|7133	AXL|IL1B|IL6|IL12B|PF4|CXCL11|TNFRSF1B	-6.51481	0	11	0	0	-9.56423	37.7584
1	-6.47255	GO:0071396	M1	1	0	GO Biological Processes	19	cellular response to lipid	19_GO:0050896 response to stimulus	-6.47255	14.6799	9.53512	30293	535	27	7	25.9259	8.4337	558|3553|3569|3593|5196|6373|7133	AXL|IL1B|IL6|IL12B|PF4|CXCL11|TNFRSF1B	-4.47437	0	11	0	0	-9.56423	37.7584
1	-8.97159	GO:0006959	M1	1	0	GO Biological Processes	19	humoral immune response	19_GO:0002376 immune system process	-8.97159	33.9989	15.0371	30293	231	27	7	25.9259	8.4337	3458|3569|3574|4049|5196|6357|6373	IFNG|IL6|IL7|LTA|PF4|CCL13|CXCL11	-6.69525	0	12	1	1	-8.97159	33.9989
1	-8.03962	GO:0001959	M1	1	0	GO Biological Processes	19	regulation of cytokine-mediated signaling pathway	19_GO:0050896 response to stimulus	-8.03962	38.4673	14.8466	30293	175	27	6	22.2222	8.00091	558|3557|3569|3574|6352|7132	AXL|IL1RN|IL6|IL7|CCL5|TNFRSF1A	-5.8381	0	13	1	1	-8.03962	320.561
1	-7.86747	GO:0060759	M1	1	0	GO Biological Processes	19	regulation of response to cytokine stimulus	19_GO:0050896 response to stimulus	-7.86747	35.9988	14.3389	30293	187	27	6	22.2222	8.00091	558|3557|3569|3574|6352|7132	AXL|IL1RN|IL6|IL7|CCL5|TNFRSF1A	-5.6932	0	13	0	0	-8.03962	320.561
1	-4.79531	GO:2000660	M1	1	0	GO Biological Processes	19	negative regulation of interleukin-1-mediated signaling pathway	19_GO:0048519 negative regulation of biological process	-4.79531	320.561	25.2552	30293	7	27	2	7.40741	5.0401	3557|3569	IL1RN|IL6	-2.94771	0	13	0	0	-8.03962	320.561
1	-4.54288	GO:0032940	M1	1	0	GO Biological Processes	19	secretion by cell	19_GO:0051179 localization	-4.54288	13.6161	7.70093	30293	412	27	5	18.5185	7.47568	558|3557|3569|6352|6355	AXL|IL1RN|IL6|CCL5|CCL8	-2.72224	0	13	0	0	-8.03962	320.561
1	-4.46503	GO:2000659	M1	1	0	GO Biological Processes	19	regulation of interleukin-1-mediated signaling pathway	19_GO:0050896 response to stimulus	-4.46503	224.393	21.1027	30293	10	27	2	7.40741	5.0401	3557|3569	IL1RN|IL6	-2.65832	0	13	0	0	-8.03962	320.561
1	-4.25346	GO:0140352	M1	1	0	GO Biological Processes	19	export from cell	19_GO:0051179 localization	-4.25346	11.8351	7.10137	30293	474	27	5	18.5185	7.47568	558|3557|3569|6352|6355	AXL|IL1RN|IL6|CCL5|CCL8	-2.47478	0	13	0	0	-8.03962	320.561
1	-4.10977	GO:0001960	M1	1	0	GO Biological Processes	19	negative regulation of cytokine-mediated signaling pathway	19_GO:0048519 negative regulation of biological process	-4.10977	36.1924	10.1521	30293	93	27	3	11.1111	6.04812	3557|3569|6352	IL1RN|IL6|CCL5	-2.35519	0	13	0	0	-8.03962	320.561
1	-4.0421	GO:0060761	M1	1	0	GO Biological Processes	19	negative regulation of response to cytokine stimulus	19_GO:0048519 negative regulation of biological process	-4.0421	34.3458	9.87541	30293	98	27	3	11.1111	6.04812	3557|3569|6352	IL1RN|IL6|CCL5	-2.29694	0	13	0	0	-8.03962	320.561
1	-4.0405	GO:0001780	M1	1	0	GO Biological Processes	19	neutrophil homeostasis	19_GO:0042592 homeostatic process	-4.0405	140.245	16.64	30293	16	27	2	7.40741	5.0401	558|3569	AXL|IL6	-2.29694	0	13	0	0	-8.03962	320.561
1	-4.02899	GO:0030168	M1	1	0	GO Biological Processes	19	platelet activation	19_GO:0032501 multicellular organismal process	-4.02899	33.9989	9.82256	30293	99	27	3	11.1111	6.04812	558|3569|5196	AXL|IL6|PF4	-2.28727	0	13	0	0	-8.03962	320.561
1	-4.02865	GO:0046903	M1	1	0	GO Biological Processes	19	secretion	19_GO:0051179 localization	-4.02865	10.6046	6.65623	30293	529	27	5	18.5185	7.47568	558|3557|3569|6352|6355	AXL|IL1RN|IL6|CCL5|CCL8	-2.28727	0	13	0	0	-8.03962	320.561
1	-4.00318	GO:0042542	M1	1	0	GO Biological Processes	19	response to hydrogen peroxide	19_GO:0050896 response to stimulus	-4.00318	33.3256	9.71919	30293	101	27	3	11.1111	6.04812	374|558|3569	AREG|AXL|IL6	-2.26504	0	13	0	0	-8.03962	320.561
1	-3.77289	GO:0042060	M1	1	0	GO Biological Processes	19	wound healing	19_GO:0050896 response to stimulus	-3.77289	14.2021	7.04628	30293	316	27	4	14.8148	6.83673	558|3569|5196|7040	AXL|IL6|PF4|TGFB1	-2.07083	0	13	0	0	-8.03962	320.561
1	-3.66907	GO:0051384	M1	1	0	GO Biological Processes	19	response to glucocorticoid	19_GO:0050896 response to stimulus	-3.66907	25.6938	8.45984	30293	131	27	3	11.1111	6.04812	374|3557|3569	AREG|IL1RN|IL6	-1.98255	0	13	0	0	-8.03962	320.561
1	-3.47103	GO:0031960	M1	1	0	GO Biological Processes	19	response to corticosteroid	19_GO:0050896 response to stimulus	-3.47103	21.9993	7.77762	30293	153	27	3	11.1111	6.04812	374|3557|3569	AREG|IL1RN|IL6	-1.81045	0	13	0	0	-8.03962	320.561
1	-3.30783	GO:0007596	M1	1	0	GO Biological Processes	19	blood coagulation	19_GO:0032501 multicellular organismal process	-3.30783	19.3442	7.24805	30293	174	27	3	11.1111	6.04812	558|3569|5196	AXL|IL6|PF4	-1.66916	0	13	0	0	-8.03962	320.561
1	-3.29629	GO:0009611	M1	1	0	GO Biological Processes	19	response to wounding	19_GO:0050896 response to stimulus	-3.29629	10.6347	5.95304	30293	422	27	4	14.8148	6.83673	558|3569|5196|7040	AXL|IL6|PF4|TGFB1	-1.66357	0	13	0	0	-8.03962	320.561
1	-3.29337	GO:0050817	M1	1	0	GO Biological Processes	19	coagulation	19_GO:0032501 multicellular organismal process	-3.29337	19.1244	7.20247	30293	176	27	3	11.1111	6.04812	558|3569|5196	AXL|IL6|PF4	-1.66149	0	13	0	0	-8.03962	320.561
1	-3.27199	GO:0000302	M1	1	0	GO Biological Processes	19	response to reactive oxygen species	19_GO:0050896 response to stimulus	-3.27199	18.8038	7.1355	30293	179	27	3	11.1111	6.04812	374|558|3569	AREG|AXL|IL6	-1.64179	0	13	0	0	-8.03962	320.561
1	-3.26495	GO:0007599	M1	1	0	GO Biological Processes	19	hemostasis	19_GO:0065007 biological regulation	-3.26495	18.6994	7.11354	30293	180	27	3	11.1111	6.04812	558|3569|5196	AXL|IL6|PF4	-1.63559	0	13	0	0	-8.03962	320.561
1	-2.88221	GO:0001961	M1	1	0	GO Biological Processes	19	positive regulation of cytokine-mediated signaling pathway	19_GO:0048518 positive regulation of biological process	-2.88221	37.3988	8.42927	30293	60	27	2	7.40741	5.0401	558|3574	AXL|IL7	-1.30853	0	13	0	0	-8.03962	320.561
1	-2.80018	GO:0031100	M1	1	0	GO Biological Processes	19	animal organ regeneration	19_GO:0032502 developmental process	-2.80018	33.9989	8.01571	30293	66	27	2	7.40741	5.0401	558|3569	AXL|IL6	-1.24382	0	13	0	0	-8.03962	320.561
1	-2.78726	GO:0060760	M1	1	0	GO Biological Processes	19	positive regulation of response to cytokine stimulus	19_GO:0048518 positive regulation of biological process	-2.78726	33.4914	7.95214	30293	67	27	2	7.40741	5.0401	558|3574	AXL|IL7	-1.23372	0	13	0	0	-8.03962	320.561
1	-2.78726	GO:0070301	M1	1	0	GO Biological Processes	19	cellular response to hydrogen peroxide	19_GO:0050896 response to stimulus	-2.78726	33.4914	7.95214	30293	67	27	2	7.40741	5.0401	558|3569	AXL|IL6	-1.23372	0	13	0	0	-8.03962	320.561
1	-2.73747	GO:0030072	M1	1	0	GO Biological Processes	19	peptide hormone secretion	19_GO:0051179 localization	-2.73747	31.6046	7.71121	30293	71	27	2	7.40741	5.0401	3557|3569	IL1RN|IL6	-1.19366	0	13	0	0	-8.03962	320.561
1	-2.73021	GO:0048872	M1	1	0	GO Biological Processes	19	homeostasis of number of cells	19_GO:0042592 homeostatic process	-2.73021	12.1952	5.5805	30293	276	27	3	11.1111	6.04812	558|3569|3574	AXL|IL6|IL7	-1.18708	0	13	0	0	-8.03962	320.561
1	-2.70199	GO:0002790	M1	1	0	GO Biological Processes	19	peptide secretion	19_GO:0051179 localization	-2.70199	30.3233	7.54323	30293	74	27	2	7.40741	5.0401	3557|3569	IL1RN|IL6	-1.165	0	13	0	0	-8.03962	320.561
1	-2.55388	GO:0015833	M1	1	0	GO Biological Processes	19	peptide transport	19_GO:0051179 localization	-2.55388	25.4992	6.87419	30293	88	27	2	7.40741	5.0401	3557|3569	IL1RN|IL6	-1.03282	0	13	0	0	-8.03962	320.561
1	-2.516	GO:0046879	M1	1	0	GO Biological Processes	19	hormone secretion	19_GO:0051179 localization	-2.516	24.3905	6.71106	30293	92	27	2	7.40741	5.0401	3557|3569	IL1RN|IL6	-0.999489	0	13	0	0	-8.03962	320.561
1	-2.4887	GO:0001776	M1	1	0	GO Biological Processes	19	leukocyte homeostasis	19_GO:0042592 homeostatic process	-2.4887	23.6203	6.59537	30293	95	27	2	7.40741	5.0401	558|3569	AXL|IL6	-0.974754	0	13	0	0	-8.03962	320.561
1	-2.42836	GO:0050878	M1	1	0	GO Biological Processes	19	regulation of body fluid levels	19_GO:0065007 biological regulation	-2.42836	9.5351	4.81768	30293	353	27	3	11.1111	6.04812	558|3569|5196	AXL|IL6|PF4	-0.920718	0	13	0	0	-8.03962	320.561
1	-2.42001	GO:0009914	M1	1	0	GO Biological Processes	19	hormone transport	19_GO:0051179 localization	-2.42001	21.7857	6.31131	30293	103	27	2	7.40741	5.0401	3557|3569	IL1RN|IL6	-0.913072	0	13	0	0	-8.03962	320.561
1	-2.39443	GO:0006979	M1	1	0	GO Biological Processes	19	response to oxidative stress	19_GO:0050896 response to stimulus	-2.39443	9.27242	4.73588	30293	363	27	3	11.1111	6.04812	374|558|3569	AREG|AXL|IL6	-0.89001	0	13	0	0	-8.03962	320.561
1	-2.2105	GO:0034614	M1	1	0	GO Biological Processes	19	cellular response to reactive oxygen species	19_GO:0050896 response to stimulus	-2.2105	16.9994	5.50221	30293	132	27	2	7.40741	5.0401	558|3569	AXL|IL6	-0.727506	0	13	0	0	-8.03962	320.561
1	-2.17928	GO:0002262	M1	1	0	GO Biological Processes	19	myeloid cell homeostasis	19_GO:0042592 homeostatic process	-2.17928	16.379	5.38853	30293	137	27	2	7.40741	5.0401	558|3569	AXL|IL6	-0.702802	0	13	0	0	-8.03962	320.561
1	-2.06526	GO:0031099	M1	1	0	GO Biological Processes	19	regeneration	19_GO:0032502 developmental process	-2.06526	14.2925	4.9875	30293	157	27	2	7.40741	5.0401	558|3569	AXL|IL6	-0.602685	0	13	0	0	-8.03962	320.561
1	-2.01883	GO:0042886	M1	1	0	GO Biological Processes	19	amide transport	19_GO:0051179 localization	-2.01883	13.5176	4.83021	30293	166	27	2	7.40741	5.0401	3557|3569	IL1RN|IL6	-0.563039	0	13	0	0	-8.03962	320.561
1	-7.65667	GO:0010573	M1	1	0	GO Biological Processes	19	vascular endothelial growth factor production	19_GO:0032501 multicellular organismal process	-7.65667	480.841	37.9222	30293	7	27	3	11.1111	6.04812	3553|3569|3570	IL1B|IL6|IL6R	-5.5108	0	14	1	1	-7.65667	1121.96
1	-6.55998	GO:0042742	M1	1	0	GO Biological Processes	19	defense response to bacterium	19_GO:0044419 biological process involved in interspecies interaction between organisms	-6.55998	21.6456	10.9306	30293	311	27	6	22.2222	8.00091	3553|3569|3570|3593|4049|7132	IL1B|IL6|IL6R|IL12B|LTA|TNFRSF1A	-4.55391	0	14	0	0	-7.65667	1121.96
1	-6.11633	GO:0002384	M1	1	0	GO Biological Processes	19	hepatic immune response	19_GO:0002376 immune system process	-6.11633	1121.96	47.3498	30293	2	27	2	7.40741	5.0401	3569|3570	IL6|IL6R	-4.14655	0	14	0	0	-7.65667	1121.96
1	-5.73978	GO:0002360	M1	1	0	GO Biological Processes	19	T cell lineage commitment	19_GO:0002376 immune system process	-5.73978	124.663	19.2004	30293	27	27	3	11.1111	6.04812	3569|3570|3574	IL6|IL6R|IL7	-3.80179	0	14	0	0	-7.65667	1121.96
1	-5.73271	GO:0048661	M1	1	0	GO Biological Processes	19	positive regulation of smooth muscle cell proliferation	19_GO:0048518 positive regulation of biological process	-5.73271	44.8785	13.1271	30293	100	27	4	14.8148	6.83673	3569|3570|6352|7040	IL6|IL6R|CCL5|TGFB1	-3.79642	0	14	0	0	-7.65667	1121.96
1	-5.64365	GO:0001816	M1	1	0	GO Biological Processes	19	cytokine production	19_GO:0032501 multicellular organismal process	-5.64365	116.065	18.516	30293	29	27	3	11.1111	6.04812	3553|3569|3570	IL1B|IL6|IL6R	-3.71409	0	14	0	0	-7.65667	1121.96
1	-5.2481	GO:0006953	M1	1	0	GO Biological Processes	19	acute-phase response	19_GO:0050896 response to stimulus	-5.2481	86.3048	15.9215	30293	39	27	3	11.1111	6.04812	3553|3569|3570	IL1B|IL6|IL6R	-3.35228	0	14	0	0	-7.65667	1121.96
1	-5.14983	GO:0002294	M1	1	0	GO Biological Processes	19	CD4-positive, alpha-beta T cell differentiation involved in immune response	19_GO:0002376 immune system process	-5.14983	80.1402	15.3292	30293	42	27	3	11.1111	6.04812	3569|3570|3593	IL6|IL6R|IL12B	-3.27068	0	14	0	0	-7.65667	1121.96
1	-5.14983	GO:0042093	M1	1	0	GO Biological Processes	19	T-helper cell differentiation	19_GO:0002376 immune system process	-5.14983	80.1402	15.3292	30293	42	27	3	11.1111	6.04812	3569|3570|3593	IL6|IL6R|IL12B	-3.27068	0	14	0	0	-7.65667	1121.96
1	-5.11868	GO:0002287	M1	1	0	GO Biological Processes	19	alpha-beta T cell activation involved in immune response	19_GO:0002376 immune system process	-5.11868	78.2765	15.1456	30293	43	27	3	11.1111	6.04812	3569|3570|3593	IL6|IL6R|IL12B	-3.24837	0	14	0	0	-7.65667	1121.96
1	-5.11868	GO:0002293	M1	1	0	GO Biological Processes	19	alpha-beta T cell differentiation involved in immune response	19_GO:0002376 immune system process	-5.11868	78.2765	15.1456	30293	43	27	3	11.1111	6.04812	3569|3570|3593	IL6|IL6R|IL12B	-3.24837	0	14	0	0	-7.65667	1121.96
1	-5.00115	GO:0002292	M1	1	0	GO Biological Processes	19	T cell differentiation involved in immune response	19_GO:0002376 immune system process	-5.00115	71.6147	14.4703	30293	47	27	3	11.1111	6.04812	3569|3570|3593	IL6|IL6R|IL12B	-3.13949	0	14	0	0	-7.65667	1121.96
1	-4.81835	GO:0043367	M1	1	0	GO Biological Processes	19	CD4-positive, alpha-beta T cell differentiation	19_GO:0002376 immune system process	-4.81835	62.3313	13.473	30293	54	27	3	11.1111	6.04812	3569|3570|3593	IL6|IL6R|IL12B	-2.96797	0	14	0	0	-7.65667	1121.96
1	-4.5617	GO:0072540	M1	1	0	GO Biological Processes	19	T-helper 17 cell lineage commitment	19_GO:0002376 immune system process	-4.5617	249.325	22.2538	30293	9	27	2	7.40741	5.0401	3569|3570	IL6|IL6R	-2.73831	0	14	0	0	-7.65667	1121.96
1	-4.55879	GO:0002366	M1	1	0	GO Biological Processes	19	leukocyte activation involved in immune response	19_GO:0002376 immune system process	-4.55879	22.6659	9.13547	30293	198	27	4	14.8148	6.83673	3458|3569|3570|3593	IFNG|IL6|IL6R|IL12B	-2.73671	0	14	0	0	-7.65667	1121.96
1	-4.53584	GO:0035710	M1	1	0	GO Biological Processes	19	CD4-positive, alpha-beta T cell activation	19_GO:0002376 immune system process	-4.53584	50.2371	12.0506	30293	67	27	3	11.1111	6.04812	3569|3570|3593	IL6|IL6R|IL12B	-2.71765	0	14	0	0	-7.65667	1121.96
1	-4.52484	GO:0002263	M1	1	0	GO Biological Processes	19	cell activation involved in immune response	19_GO:0002376 immune system process	-4.52484	22.2171	9.03673	30293	202	27	4	14.8148	6.83673	3458|3569|3570|3593	IFNG|IL6|IL6R|IL12B	-2.70923	0	14	0	0	-7.65667	1121.96
1	-4.4602	GO:0002526	M1	1	0	GO Biological Processes	19	acute inflammatory response	19_GO:0050896 response to stimulus	-4.4602	47.4069	11.6928	30293	71	27	3	11.1111	6.04812	3553|3569|3570	IL1B|IL6|IL6R	-2.65475	0	14	0	0	-7.65667	1121.96
1	-4.38882	GO:0046632	M1	1	0	GO Biological Processes	19	alpha-beta T cell differentiation	19_GO:0002376 immune system process	-4.38882	44.8785	11.3637	30293	75	27	3	11.1111	6.04812	3569|3570|3593	IL6|IL6R|IL12B	-2.59207	0	14	0	0	-7.65667	1121.96
1	-4.30491	GO:0002286	M1	1	0	GO Biological Processes	19	T cell activation involved in immune response	19_GO:0002376 immune system process	-4.30491	42.0736	10.987	30293	80	27	3	11.1111	6.04812	3569|3570|3593	IL6|IL6R|IL12B	-2.51909	0	14	0	0	-7.65667	1121.96
1	-4.22687	GO:0072539	M1	1	0	GO Biological Processes	19	T-helper 17 cell differentiation	19_GO:0002376 immune system process	-4.22687	172.61	18.4843	30293	13	27	2	7.40741	5.0401	3569|3570	IL6|IL6R	-2.45288	0	14	0	0	-7.65667	1121.96
1	-4.19609	GO:0050829	M1	1	0	GO Biological Processes	19	defense response to Gram-negative bacterium	19_GO:0044419 biological process involved in interspecies interaction between organisms	-4.19609	38.6884	10.5145	30293	87	27	3	11.1111	6.04812	3569|3570|3593	IL6|IL6R|IL12B	-2.42791	0	14	0	0	-7.65667	1121.96
1	-4.16016	GO:0002295	M1	1	0	GO Biological Processes	19	T-helper cell lineage commitment	19_GO:0002376 immune system process	-4.16016	160.28	17.8043	30293	14	27	2	7.40741	5.0401	3569|3570	IL6|IL6R	-2.40109	0	14	0	0	-7.65667	1121.96
1	-4.16016	GO:0070102	M1	1	0	GO Biological Processes	19	interleukin-6-mediated signaling pathway	19_GO:0050896 response to stimulus	-4.16016	160.28	17.8043	30293	14	27	2	7.40741	5.0401	3569|3570	IL6|IL6R	-2.40109	0	14	0	0	-7.65667	1121.96
1	-3.98638	GO:0043373	M1	1	0	GO Biological Processes	19	CD4-positive, alpha-beta T cell lineage commitment	19_GO:0002376 immune system process	-3.98638	131.996	16.1362	30293	17	27	2	7.40741	5.0401	3569|3570	IL6|IL6R	-2.25675	0	14	0	0	-7.65667	1121.96
1	-3.98638	GO:0072538	M1	1	0	GO Biological Processes	19	T-helper 17 type immune response	19_GO:0002376 immune system process	-3.98638	131.996	16.1362	30293	17	27	2	7.40741	5.0401	3569|3570	IL6|IL6R	-2.25675	0	14	0	0	-7.65667	1121.96
1	-3.96544	GO:0046631	M1	1	0	GO Biological Processes	19	alpha-beta T cell activation	19_GO:0002376 immune system process	-3.96544	32.3643	9.56966	30293	104	27	3	11.1111	6.04812	3569|3570|3593	IL6|IL6R|IL12B	-2.24001	0	14	0	0	-7.65667	1121.96
1	-3.8874	GO:0002363	M1	1	0	GO Biological Processes	19	alpha-beta T cell lineage commitment	19_GO:0002376 immune system process	-3.8874	118.101	15.2501	30293	19	27	2	7.40741	5.0401	3569|3570	IL6|IL6R	-2.17634	0	14	0	0	-7.65667	1121.96
1	-3.79865	GO:0043369	M1	1	0	GO Biological Processes	19	CD4-positive or CD8-positive, alpha-beta T cell lineage commitment	19_GO:0002376 immune system process	-3.79865	106.854	14.4932	30293	21	27	2	7.40741	5.0401	3569|3570	IL6|IL6R	-2.09361	0	14	0	0	-7.65667	1121.96
1	-3.64012	GO:0002285	M1	1	0	GO Biological Processes	19	lymphocyte activation involved in immune response	19_GO:0002376 immune system process	-3.64012	25.1186	8.35726	30293	134	27	3	11.1111	6.04812	3569|3570|3593	IL6|IL6R|IL12B	-1.9574	0	14	0	0	-7.65667	1121.96
1	-3.51426	GO:0071354	M1	1	0	GO Biological Processes	19	cellular response to interleukin-6	19_GO:0050896 response to stimulus	-3.51426	77.3768	12.2904	30293	29	27	2	7.40741	5.0401	3569|3570	IL6|IL6R	-1.84916	0	14	0	0	-7.65667	1121.96
1	-3.43822	GO:0045667	M1	1	0	GO Biological Processes	19	regulation of osteoblast differentiation	19_GO:0032502 developmental process	-3.43822	21.4388	7.66885	30293	157	27	3	11.1111	6.04812	374|3569|3570	AREG|IL6|IL6R	-1.78211	0	14	0	0	-7.65667	1121.96
1	-3.4011	GO:0043368	M1	1	0	GO Biological Processes	19	positive T cell selection	19_GO:0002376 immune system process	-3.4011	67.9978	11.5014	30293	33	27	2	7.40741	5.0401	3569|3570	IL6|IL6R	-1.75126	0	14	0	0	-7.65667	1121.96
1	-3.4011	GO:0070741	M1	1	0	GO Biological Processes	19	response to interleukin-6	19_GO:0050896 response to stimulus	-3.4011	67.9978	11.5014	30293	33	27	2	7.40741	5.0401	3569|3570	IL6|IL6R	-1.75126	0	14	0	0	-7.65667	1121.96
1	-3.30122	GO:0031018	M1	1	0	GO Biological Processes	19	endocrine pancreas development	19_GO:0032502 developmental process	-3.30122	60.6466	10.843	30293	37	27	2	7.40741	5.0401	3569|3570	IL6|IL6R	-1.66681	0	14	0	0	-7.65667	1121.96
1	-3.23331	GO:0002251	M1	1	0	GO Biological Processes	19	organ or tissue specific immune response	19_GO:0002376 immune system process	-3.23331	56.0981	10.4148	30293	40	27	2	7.40741	5.0401	3569|3570	IL6|IL6R	-1.60977	0	14	0	0	-7.65667	1121.96
1	-3.21183	GO:1904994	M1	1	0	GO Biological Processes	19	regulation of leukocyte adhesion to vascular endothelial cell	19_GO:0050789 regulation of biological process	-3.21183	54.7299	10.2825	30293	41	27	2	7.40741	5.0401	3569|56477	IL6|CCL28	-1.59076	0	14	0	0	-7.65667	1121.96
1	-3.19088	GO:0032733	M1	1	0	GO Biological Processes	19	positive regulation of interleukin-10 production	19_GO:0048518 positive regulation of biological process	-3.19088	53.4268	10.1549	30293	42	27	2	7.40741	5.0401	3569|3593	IL6|IL12B	-1.57389	0	14	0	0	-7.65667	1121.96
1	-3.16664	GO:0002252	M1	1	0	GO Biological Processes	19	immune effector process	19_GO:0002376 immune system process	-3.16664	9.82024	5.67462	30293	457	27	4	14.8148	6.83673	3458|3569|3570|3593	IFNG|IL6|IL6R|IL12B	-1.55611	0	14	0	0	-7.65667	1121.96
1	-3.1119	GO:0045058	M1	1	0	GO Biological Processes	19	T cell selection	19_GO:0002376 immune system process	-3.1119	48.781	9.68638	30293	46	27	2	7.40741	5.0401	3569|3570	IL6|IL6R	-1.514	0	14	0	0	-7.65667	1121.96
1	-2.86794	GO:0002460	M1	1	0	GO Biological Processes	19	adaptive immune response based on somatic recombination of immune receptors built from immunoglobulin superfamily domains	19_GO:0002376 immune system process	-2.86794	13.6271	5.9515	30293	247	27	3	11.1111	6.04812	3569|3570|3593	IL6|IL6R|IL12B	-1.2972	0	14	0	0	-7.65667	1121.96
1	-2.81378	GO:0045165	M1	1	0	GO Biological Processes	19	cell fate commitment	19_GO:0032502 developmental process	-2.81378	13.0461	5.80377	30293	258	27	3	11.1111	6.04812	3569|3570|3574	IL6|IL6R|IL7	-1.25553	0	14	0	0	-7.65667	1121.96
1	-2.81331	GO:0032653	M1	1	0	GO Biological Processes	19	regulation of interleukin-10 production	19_GO:0032501 multicellular organismal process	-2.81331	34.5219	8.08071	30293	65	27	2	7.40741	5.0401	3569|3593	IL6|IL12B	-1.25553	0	14	0	0	-7.65667	1121.96
1	-2.74965	GO:0031016	M1	1	0	GO Biological Processes	19	pancreas development	19_GO:0032502 developmental process	-2.74965	32.0561	7.76954	30293	70	27	2	7.40741	5.0401	3569|3570	IL6|IL6R	-1.20101	0	14	0	0	-7.65667	1121.96
1	-2.65691	GO:0045669	M1	1	0	GO Biological Processes	19	positive regulation of osteoblast differentiation	19_GO:0032502 developmental process	-2.65691	28.7683	7.33421	30293	78	27	2	7.40741	5.0401	3569|3570	IL6|IL6R	-1.1253	0	14	0	0	-7.65667	1121.96
1	-2.59668	GO:0002250	M1	1	0	GO Biological Processes	19	adaptive immune response	19_GO:0002376 immune system process	-2.59668	6.87267	4.53128	30293	653	27	4	14.8148	6.83673	3458|3569|3570|3593	IFNG|IL6|IL6R|IL12B	-1.07038	0	14	0	0	-7.65667	1121.96
1	-2.22983	GO:0035270	M1	1	0	GO Biological Processes	19	endocrine system development	19_GO:0032502 developmental process	-2.22983	17.3948	5.57345	30293	129	27	2	7.40741	5.0401	3569|3570	IL6|IL6R	-0.741428	0	14	0	0	-7.65667	1121.96
1	-6.35589	GO:1903053	M1	1	0	GO Biological Processes	19	regulation of extracellular matrix organization	19_GO:0050789 regulation of biological process	-6.35589	64.1122	15.7893	30293	70	27	4	14.8148	6.83673	3569|7040|7132|7133	IL6|TGFB1|TNFRSF1A|TNFRSF1B	-4.36739	0	16	0	0	-6.98659	373.988
1	-6.05739	GO:0050871	M1	1	0	GO Biological Processes	19	positive regulation of B cell activation	19_GO:0002376 immune system process	-6.05739	54.0705	14.4606	30293	83	27	4	14.8148	6.83673	3567|3569|3574|7040	IL5|IL6|IL7|TGFB1	-4.09126	0	16	0	0	-6.98659	373.988
1	-5.5542	GO:0010575	M1	1	0	GO Biological Processes	19	positive regulation of vascular endothelial growth factor production	19_GO:0048518 positive regulation of biological process	-5.5542	108.577	17.8986	30293	31	27	3	11.1111	6.04812	3553|3569|7040	IL1B|IL6|TGFB1	-3.62963	0	16	0	0	-6.98659	373.988
1	-5.26551	GO:0050864	M1	1	0	GO Biological Processes	19	regulation of B cell activation	19_GO:0002376 immune system process	-5.26551	34.2584	11.394	30293	131	27	4	14.8148	6.83673	3567|3569|3574|7040	IL5|IL6|IL7|TGFB1	-3.36814	0	16	0	0	-6.98659	373.988
1	-4.9412	GO:2000634	M1	1	0	GO Biological Processes	19	regulation of primary miRNA processing	19_GO:0048519 negative regulation of biological process	-4.9412	373.988	27.2904	30293	6	27	2	7.40741	5.0401	3569|7040	IL6|TGFB1	-3.08381	0	16	0	0	-6.98659	373.988
1	-4.84291	GO:0002639	M1	1	0	GO Biological Processes	19	positive regulation of immunoglobulin production	19_GO:0002376 immune system process	-4.84291	63.5073	13.6034	30293	53	27	3	11.1111	6.04812	3567|3569|7040	IL5|IL6|TGFB1	-2.98974	0	16	0	0	-6.98659	373.988
1	-4.70215	GO:0010718	M1	1	0	GO Biological Processes	19	positive regulation of epithelial to mesenchymal transition	19_GO:0032502 developmental process	-4.70215	57.049	12.8711	30293	59	27	3	11.1111	6.04812	3553|3569|7040	IL1B|IL6|TGFB1	-2.86277	0	16	0	0	-6.98659	373.988
1	-4.65849	GO:0010574	M1	1	0	GO Biological Processes	19	regulation of vascular endothelial growth factor production	19_GO:0032501 multicellular organismal process	-4.65849	55.1785	12.6511	30293	61	27	3	11.1111	6.04812	3553|3569|7040	IL1B|IL6|TGFB1	-2.82182	0	16	0	0	-6.98659	373.988
1	-4.37159	GO:0002637	M1	1	0	GO Biological Processes	19	regulation of immunoglobulin production	19_GO:0002376 immune system process	-4.37159	44.288	11.2854	30293	76	27	3	11.1111	6.04812	3567|3569|7040	IL5|IL6|TGFB1	-2.57851	0	16	0	0	-6.98659	373.988
1	-4.32126	GO:0045685	M1	1	0	GO Biological Processes	19	regulation of glial cell differentiation	19_GO:0032502 developmental process	-4.32126	42.6062	11.0595	30293	79	27	3	11.1111	6.04812	3569|7040|7133	IL6|TGFB1|TNFRSF1B	-2.53423	0	16	0	0	-6.98659	373.988
1	-4.16016	GO:0090594	M1	1	0	GO Biological Processes	19	inflammatory response to wounding	19_GO:0050896 response to stimulus	-4.16016	160.28	17.8043	30293	14	27	2	7.40741	5.0401	3569|7040	IL6|TGFB1	-2.40109	0	16	0	0	-6.98659	373.988
1	-4.0405	GO:0010715	M1	1	0	GO Biological Processes	19	regulation of extracellular matrix disassembly	19_GO:0050789 regulation of biological process	-4.0405	140.245	16.64	30293	16	27	2	7.40741	5.0401	3569|7040	IL6|TGFB1	-2.29694	0	16	0	0	-6.98659	373.988
1	-4.0405	GO:1903798	M1	1	0	GO Biological Processes	19	regulation of miRNA processing	19_GO:0048519 negative regulation of biological process	-4.0405	140.245	16.64	30293	16	27	2	7.40741	5.0401	3569|7040	IL6|TGFB1	-2.29694	0	16	0	0	-6.98659	373.988
1	-3.98638	GO:0070920	M1	1	0	GO Biological Processes	19	regulation of regulatory ncRNA processing	19_GO:0048519 negative regulation of biological process	-3.98638	131.996	16.1362	30293	17	27	2	7.40741	5.0401	3569|7040	IL6|TGFB1	-2.25675	0	16	0	0	-6.98659	373.988
1	-3.97457	GO:0048545	M1	1	0	GO Biological Processes	19	response to steroid hormone	19_GO:0050896 response to stimulus	-3.97457	16.028	7.54562	30293	280	27	4	14.8148	6.83673	374|3557|3569|7040	AREG|IL1RN|IL6|TGFB1	-2.24599	0	16	0	0	-6.98659	373.988
1	-3.96544	GO:0022612	M1	1	0	GO Biological Processes	19	gland morphogenesis	19_GO:0032502 developmental process	-3.96544	32.3643	9.56966	30293	104	27	3	11.1111	6.04812	374|3569|7040	AREG|IL6|TGFB1	-2.24001	0	16	0	0	-6.98659	373.988
1	-3.93546	GO:0048535	M1	1	0	GO Biological Processes	19	lymph node development	19_GO:0002376 immune system process	-3.93546	124.663	15.6748	30293	18	27	2	7.40741	5.0401	4049|7040	LTA|TGFB1	-2.21625	0	16	0	0	-6.98659	373.988
1	-3.78143	GO:0010717	M1	1	0	GO Biological Processes	19	regulation of epithelial to mesenchymal transition	19_GO:0032502 developmental process	-3.78143	28.0491	8.86752	30293	120	27	3	11.1111	6.04812	3553|3569|7040	IL1B|IL6|TGFB1	-2.07837	0	16	0	0	-6.98659	373.988
1	-3.64471	GO:0060964	M1	1	0	GO Biological Processes	19	regulation of miRNA-mediated gene silencing	19_GO:0048519 negative regulation of biological process	-3.64471	89.757	13.2602	30293	25	27	2	7.40741	5.0401	3569|7040	IL6|TGFB1	-1.96104	0	16	0	0	-6.98659	373.988
1	-3.61018	GO:1900368	M1	1	0	GO Biological Processes	19	regulation of post-transcriptional gene silencing by regulatory ncRNA	19_GO:0048519 negative regulation of biological process	-3.61018	86.3048	12.997	30293	26	27	2	7.40741	5.0401	3569|7040	IL6|TGFB1	-1.93217	0	16	0	0	-6.98659	373.988
1	-3.577	GO:0060147	M1	1	0	GO Biological Processes	19	regulation of post-transcriptional gene silencing	19_GO:0048519 negative regulation of biological process	-3.577	83.1084	12.7485	30293	27	27	2	7.40741	5.0401	3569|7040	IL6|TGFB1	-1.90364	0	16	0	0	-6.98659	373.988
1	-3.54505	GO:0060966	M1	1	0	GO Biological Processes	19	regulation of gene silencing by regulatory ncRNA	19_GO:0048519 negative regulation of biological process	-3.54505	80.1402	12.5134	30293	28	27	2	7.40741	5.0401	3569|7040	IL6|TGFB1	-1.87813	0	16	0	0	-6.98659	373.988
1	-3.45581	GO:1903055	M1	1	0	GO Biological Processes	19	positive regulation of extracellular matrix organization	19_GO:0048518 positive regulation of biological process	-3.45581	72.3847	11.877	30293	31	27	2	7.40741	5.0401	3569|7040	IL6|TGFB1	-1.79791	0	16	0	0	-6.98659	373.988
1	-3.27798	GO:0032965	M1	1	0	GO Biological Processes	19	regulation of collagen biosynthetic process	19_GO:0008152 metabolic process	-3.27798	59.0507	10.6947	30293	38	27	2	7.40741	5.0401	3569|7040	IL6|TGFB1	-1.64694	0	16	0	0	-6.98659	373.988
1	-3.19088	GO:0002714	M1	1	0	GO Biological Processes	19	positive regulation of B cell mediated immunity	19_GO:0002376 immune system process	-3.19088	53.4268	10.1549	30293	42	27	2	7.40741	5.0401	4049|7040	LTA|TGFB1	-1.57389	0	16	0	0	-6.98659	373.988
1	-3.19088	GO:0002891	M1	1	0	GO Biological Processes	19	positive regulation of immunoglobulin mediated immune response	19_GO:0002376 immune system process	-3.19088	53.4268	10.1549	30293	42	27	2	7.40741	5.0401	4049|7040	LTA|TGFB1	-1.57389	0	16	0	0	-6.98659	373.988
1	-3.17044	GO:0010712	M1	1	0	GO Biological Processes	19	regulation of collagen metabolic process	19_GO:0008152 metabolic process	-3.17044	52.1843	10.0318	30293	43	27	2	7.40741	5.0401	3569|7040	IL6|TGFB1	-1.5591	0	16	0	0	-6.98659	373.988
1	-3.13097	GO:1904037	M1	1	0	GO Biological Processes	19	positive regulation of epithelial cell apoptotic process	19_GO:0048518 positive regulation of biological process	-3.13097	49.865	9.7977	30293	45	27	2	7.40741	5.0401	3569|7040	IL6|TGFB1	-1.52522	0	16	0	0	-6.98659	373.988
1	-3.1119	GO:0045687	M1	1	0	GO Biological Processes	19	positive regulation of glial cell differentiation	19_GO:0032502 developmental process	-3.1119	48.781	9.68638	30293	46	27	2	7.40741	5.0401	7040|7133	TGFB1|TNFRSF1B	-1.514	0	16	0	0	-6.98659	373.988
1	-2.86797	GO:0045599	M1	1	0	GO Biological Processes	19	negative regulation of fat cell differentiation	19_GO:0032502 developmental process	-2.86797	36.7857	8.3562	30293	61	27	2	7.40741	5.0401	3569|7040	IL6|TGFB1	-1.2972	0	16	0	0	-6.98659	373.988
1	-2.84019	GO:0002712	M1	1	0	GO Biological Processes	19	regulation of B cell mediated immunity	19_GO:0002376 immune system process	-2.84019	35.6179	8.21523	30293	63	27	2	7.40741	5.0401	4049|7040	LTA|TGFB1	-1.27742	0	16	0	0	-6.98659	373.988
1	-2.84019	GO:0002889	M1	1	0	GO Biological Processes	19	regulation of immunoglobulin mediated immune response	19_GO:0002376 immune system process	-2.84019	35.6179	8.21523	30293	63	27	2	7.40741	5.0401	4049|7040	LTA|TGFB1	-1.27742	0	16	0	0	-6.98659	373.988
1	-2.46226	GO:0048534	M1	1	0	GO Biological Processes	19	hematopoietic or lymphoid organ development	19_GO:0002376 immune system process	-2.46226	22.8972	6.48489	30293	98	27	2	7.40741	5.0401	4049|7040	LTA|TGFB1	-0.951518	0	16	0	0	-6.98659	373.988
1	-2.3267	GO:0032355	M1	1	0	GO Biological Processes	19	response to estradiol	19_GO:0050896 response to stimulus	-2.3267	19.5124	5.94066	30293	115	27	2	7.40741	5.0401	374|7040	AREG|TGFB1	-0.829397	0	16	0	0	-6.98659	373.988
1	-2.32082	GO:0009725	M1	1	0	GO Biological Processes	19	response to hormone	19_GO:0050896 response to stimulus	-2.32082	5.75366	4.01732	30293	780	27	4	14.8148	6.83673	374|3557|3569|7040	AREG|IL1RN|IL6|TGFB1	-0.824482	0	16	0	0	-6.98659	373.988
1	-2.31939	GO:1904035	M1	1	0	GO Biological Processes	19	regulation of epithelial cell apoptotic process	19_GO:0050789 regulation of biological process	-2.31939	19.3442	5.91232	30293	116	27	2	7.40741	5.0401	3569|7040	IL6|TGFB1	-0.823662	0	16	0	0	-6.98659	373.988
1	-2.20156	GO:0048732	M1	1	0	GO Biological Processes	19	gland development	19_GO:0032502 developmental process	-2.20156	7.90115	4.28449	30293	426	27	3	11.1111	6.04812	374|3569|7040	AREG|IL6|TGFB1	-0.719758	0	16	0	0	-6.98659	373.988
1	-2.12595	GO:0045598	M1	1	0	GO Biological Processes	19	regulation of fat cell differentiation	19_GO:0032502 developmental process	-2.12595	15.3694	5.19828	30293	146	27	2	7.40741	5.0401	3569|7040	IL6|TGFB1	-0.655323	0	16	0	0	-6.98659	373.988
1	-2.02891	GO:0002520	M1	1	0	GO Biological Processes	19	immune system development	19_GO:0002376 immune system process	-2.02891	13.6825	4.86409	30293	164	27	2	7.40741	5.0401	4049|7040	LTA|TGFB1	-0.571438	0	16	0	0	-6.98659	373.988
1	-3.07501	GO:0002861	M1	1	0	GO Biological Processes	19	regulation of inflammatory response to antigenic stimulus	19_GO:0002376 immune system process	-3.07501	46.7485	9.47411	30293	48	27	2	7.40741	5.0401	3593|4049	IL12B|LTA	-1.48406	0	17	0	0	-5.95526	50.9983
1	-2.08136	GO:0007584	M1	1	0	GO Biological Processes	19	response to nutrient	19_GO:0050896 response to stimulus	-2.08136	14.5709	5.04283	30293	154	27	2	7.40741	5.0401	4049|56477	LTA|CCL28	-0.614777	0	17	0	0	-5.95526	50.9983
1	-5.39206	GO:1901099	M1	1	0	GO Biological Processes	19	negative regulation of signal transduction in absence of ligand	19_GO:0048519 negative regulation of biological process	-5.39206	96.1683	16.8257	30293	35	27	3	11.1111	6.04812	3553|3574|5196	IL1B|IL7|PF4	-3.48369	0	18	1	1	-5.39206	140.245
1	-5.39206	GO:2001240	M1	1	0	GO Biological Processes	19	negative regulation of extrinsic apoptotic signaling pathway in absence of ligand	19_GO:0048519 negative regulation of biological process	-5.39206	96.1683	16.8257	30293	35	27	3	11.1111	6.04812	3553|3574|5196	IL1B|IL7|PF4	-3.48369	0	18	0	0	-5.39206	140.245
1	-5.02953	GO:2001239	M1	1	0	GO Biological Processes	19	regulation of extrinsic apoptotic signaling pathway in absence of ligand	19_GO:0050896 response to stimulus	-5.02953	73.1715	14.6309	30293	46	27	3	11.1111	6.04812	3553|3574|5196	IL1B|IL7|PF4	-3.16357	0	18	0	0	-5.39206	140.245
1	-4.38882	GO:0061844	M1	1	0	GO Biological Processes	19	antimicrobial humoral immune response mediated by antimicrobial peptide	19_GO:0044419 biological process involved in interspecies interaction between organisms	-4.38882	44.8785	11.3637	30293	75	27	3	11.1111	6.04812	5196|6357|6373	PF4|CCL13|CXCL11	-2.59207	0	18	0	0	-5.39206	140.245
1	-4.20553	GO:2001234	M1	1	0	GO Biological Processes	19	negative regulation of apoptotic signaling pathway	19_GO:0048519 negative regulation of biological process	-4.20553	18.3928	8.14739	30293	244	27	4	14.8148	6.83673	627|3553|3574|5196	BDNF|IL1B|IL7|PF4	-2.43387	0	18	0	0	-5.39206	140.245
1	-4.0405	GO:0045651	M1	1	0	GO Biological Processes	19	positive regulation of macrophage differentiation	19_GO:0002376 immune system process	-4.0405	140.245	16.64	30293	16	27	2	7.40741	5.0401	5196|7040	PF4|TGFB1	-2.29694	0	18	0	0	-5.39206	140.245
1	-4.01602	GO:2001237	M1	1	0	GO Biological Processes	19	negative regulation of extrinsic apoptotic signaling pathway	19_GO:0048519 negative regulation of biological process	-4.01602	33.6589	9.7705	30293	100	27	3	11.1111	6.04812	3553|3574|5196	IL1B|IL7|PF4	-2.2768	0	18	0	0	-5.39206	140.245
1	-3.93546	GO:0045346	M1	1	0	GO Biological Processes	19	regulation of MHC class II biosynthetic process	19_GO:0008152 metabolic process	-3.93546	124.663	15.6748	30293	18	27	2	7.40741	5.0401	3458|5196	IFNG|PF4	-2.21625	0	18	0	0	-5.39206	140.245
1	-3.76023	GO:0019730	M1	1	0	GO Biological Processes	19	antimicrobial humoral response	19_GO:0044419 biological process involved in interspecies interaction between organisms	-3.76023	27.5893	8.78941	30293	122	27	3	11.1111	6.04812	5196|6357|6373	PF4|CCL13|CXCL11	-2.05937	0	18	0	0	-5.39206	140.245
1	-3.61018	GO:0045649	M1	1	0	GO Biological Processes	19	regulation of macrophage differentiation	19_GO:0002376 immune system process	-3.61018	86.3048	12.997	30293	26	27	2	7.40741	5.0401	5196|7040	PF4|TGFB1	-1.93217	0	18	0	0	-5.39206	140.245
1	-3.577	GO:0042832	M1	1	0	GO Biological Processes	19	defense response to protozoan	19_GO:0044419 biological process involved in interspecies interaction between organisms	-3.577	83.1084	12.7485	30293	27	27	2	7.40741	5.0401	3593|5196	IL12B|PF4	-1.90364	0	18	0	0	-5.39206	140.245
1	-3.48453	GO:0001562	M1	1	0	GO Biological Processes	19	response to protozoan	19_GO:0044419 biological process involved in interspecies interaction between organisms	-3.48453	74.7975	12.0786	30293	30	27	2	7.40741	5.0401	3593|5196	IL12B|PF4	-1.82215	0	18	0	0	-5.39206	140.245
1	-3.43822	GO:2001236	M1	1	0	GO Biological Processes	19	regulation of extrinsic apoptotic signaling pathway	19_GO:0050896 response to stimulus	-3.43822	21.4388	7.66885	30293	157	27	3	11.1111	6.04812	3553|3574|5196	IL1B|IL7|PF4	-1.78211	0	18	0	0	-5.39206	140.245
1	-3.40031	GO:2001233	M1	1	0	GO Biological Processes	19	regulation of apoptotic signaling pathway	19_GO:0050896 response to stimulus	-3.40031	11.333	6.18197	30293	396	27	4	14.8148	6.83673	627|3553|3574|5196	BDNF|IL1B|IL7|PF4	-1.75126	0	18	0	0	-5.39206	140.245
1	-2.61415	GO:0031640	M1	1	0	GO Biological Processes	19	killing of cells of another organism	19_GO:0044419 biological process involved in interspecies interaction between organisms	-2.61415	27.365	7.14035	30293	82	27	2	7.40741	5.0401	5196|6357	PF4|CCL13	-1.08653	0	18	0	0	-5.39206	140.245
1	-2.61415	GO:0141061	M1	1	0	GO Biological Processes	19	disruption of cell in another organism	19_GO:0044419 biological process involved in interspecies interaction between organisms	-2.61415	27.365	7.14035	30293	82	27	2	7.40741	5.0401	5196|6357	PF4|CCL13	-1.08653	0	18	0	0	-5.39206	140.245
1	-2.58347	GO:0141060	M1	1	0	GO Biological Processes	19	disruption of anatomical structure in another organism	19_GO:0044419 biological process involved in interspecies interaction between organisms	-2.58347	26.3991	7.00383	30293	85	27	2	7.40741	5.0401	5196|6357	PF4|CCL13	-1.05848	0	18	0	0	-5.39206	140.245
1	-2.18542	GO:0001906	M1	1	0	GO Biological Processes	19	cell killing	19_GO:0009987 cellular process	-2.18542	16.4995	5.41078	30293	136	27	2	7.40741	5.0401	5196|6357	PF4|CCL13	-0.705998	0	18	0	0	-5.39206	140.245
1	-2.1375	GO:0007189	M1	1	0	GO Biological Processes	19	adenylate cyclase-activating G protein-coupled receptor signaling pathway	19_GO:0050896 response to stimulus	-2.1375	15.5828	5.23908	30293	144	27	2	7.40741	5.0401	5196|6373	PF4|CXCL11	-0.665708	0	18	0	0	-5.39206	140.245
1	-4.29918	GO:0010936	M1	1	0	GO Biological Processes	19	negative regulation of macrophage cytokine production	19_GO:0002376 immune system process	-4.29918	186.994	19.2474	30293	12	27	2	7.40741	5.0401	558|7040	AXL|TGFB1	-2.51575	0	19	1	1	-4.29918	186.994
1	-3.92881	GO:0048771	M1	1	0	GO Biological Processes	19	tissue remodeling	19_GO:0032501 multicellular organismal process	-3.92881	31.4569	9.42634	30293	107	27	3	11.1111	6.04812	558|3574|7040	AXL|IL7|TGFB1	-2.21164	0	19	0	0	-4.29918	186.994
1	-3.3497	GO:0002719	M1	1	0	GO Biological Processes	19	negative regulation of cytokine production involved in immune response	19_GO:0002376 immune system process	-3.3497	64.1122	11.1582	30293	35	27	2	7.40741	5.0401	558|7040	AXL|TGFB1	-1.7076	0	19	0	0	-4.29918	186.994
1	-3.32246	GO:0051897	M1	1	0	GO Biological Processes	19	positive regulation of phosphatidylinositol 3-kinase/protein kinase B signal transduction	19_GO:0048518 positive regulation of biological process	-3.32246	19.5691	7.29439	30293	172	27	3	11.1111	6.04812	558|6352|7040	AXL|CCL5|TGFB1	-1.68294	0	19	0	0	-4.29918	186.994
1	-3.30122	GO:0010935	M1	1	0	GO Biological Processes	19	regulation of macrophage cytokine production	19_GO:0002376 immune system process	-3.30122	60.6466	10.843	30293	37	27	2	7.40741	5.0401	558|7040	AXL|TGFB1	-1.66681	0	19	0	0	-4.29918	186.994
1	-3.09325	GO:0002701	M1	1	0	GO Biological Processes	19	negative regulation of production of molecular mediator of immune response	19_GO:0002376 immune system process	-3.09325	47.7431	9.57857	30293	47	27	2	7.40741	5.0401	558|7040	AXL|TGFB1	-1.49923	0	19	0	0	-4.29918	186.994
1	-2.92643	GO:2000107	M1	1	0	GO Biological Processes	19	negative regulation of leukocyte apoptotic process	19_GO:0048519 negative regulation of biological process	-2.92643	39.3671	8.6597	30293	57	27	2	7.40741	5.0401	558|6352	AXL|CCL5	-1.3498	0	19	0	0	-4.29918	186.994
1	-2.84301	GO:0051896	M1	1	0	GO Biological Processes	19	regulation of phosphatidylinositol 3-kinase/protein kinase B signal transduction	19_GO:0050896 response to stimulus	-2.84301	13.3567	5.88321	30293	252	27	3	11.1111	6.04812	558|6352|7040	AXL|CCL5|TGFB1	-1.27742	0	19	0	0	-4.29918	186.994
1	-2.82664	GO:0048524	M1	1	0	GO Biological Processes	19	positive regulation of viral process	19_GO:0016032 viral process	-2.82664	35.0613	8.1472	30293	64	27	2	7.40741	5.0401	558|6352	AXL|CCL5	-1.26744	0	19	0	0	-4.29918	186.994
1	-2.53472	GO:2000106	M1	1	0	GO Biological Processes	19	regulation of leukocyte apoptotic process	19_GO:0050789 regulation of biological process	-2.53472	24.9325	6.7913	30293	90	27	2	7.40741	5.0401	558|6352	AXL|CCL5	-1.01562	0	19	0	0	-4.29918	186.994
1	-2.27682	GO:0002698	M1	1	0	GO Biological Processes	19	negative regulation of immune effector process	19_GO:0002376 immune system process	-2.27682	18.3928	5.74942	30293	122	27	2	7.40741	5.0401	558|7040	AXL|TGFB1	-0.785384	0	19	0	0	-4.29918	186.994
1	-2.14334	GO:1903900	M1	1	0	GO Biological Processes	19	regulation of viral life cycle	19_GO:0016032 viral process	-2.14334	15.6918	5.25978	30293	143	27	2	7.40741	5.0401	558|6352	AXL|CCL5	-0.670962	0	19	0	0	-4.29918	186.994
1	-2.00887	GO:0050792	M1	1	0	GO Biological Processes	19	regulation of viral process	19_GO:0016032 viral process	-2.00887	13.3567	4.79692	30293	168	27	2	7.40741	5.0401	558|6352	AXL|CCL5	-0.55364	0	19	0	0	-4.29918	186.994
1	-3.15047	GO:0030890	M1	1	0	GO Biological Processes	19	positive regulation of B cell proliferation	19_GO:0002376 immune system process	-3.15047	50.9983	9.91276	30293	44	27	2	7.40741	5.0401	3567|3574	IL5|IL7	-1.54074	0	20	1	1	-3.15047	50.9983
1	-2.82664	GO:0030888	M1	1	0	GO Biological Processes	19	regulation of B cell proliferation	19_GO:0002376 immune system process	-2.82664	35.0613	8.1472	30293	64	27	2	7.40741	5.0401	3567|3574	IL5|IL7	-1.26744	0	20	0	0	-3.15047	50.9983
1	-3.11338	GO:0022408	M1	1	0	GO Biological Processes	19	negative regulation of cell-cell adhesion	19_GO:0048519 negative regulation of biological process	-3.11338	16.5807	6.65263	30293	203	27	3	11.1111	6.04812	3557|7040|56477	IL1RN|TGFB1|CCL28	-1.514	0	21	1	1	-3.11338	16.5807
1	-2.58707	GO:0007162	M1	1	0	GO Biological Processes	19	negative regulation of cell adhesion	19_GO:0048519 negative regulation of biological process	-2.58707	10.8577	5.2106	30293	310	27	3	11.1111	6.04812	3557|7040|56477	IL1RN|TGFB1|CCL28	-1.06143	0	21	0	0	-3.11338	16.5807
1	-2.02385	GO:0007204	M1	1	0	GO Biological Processes	19	positive regulation of cytosolic calcium ion concentration	19_GO:0065007 biological regulation	-2.02385	13.5996	4.84708	30293	165	27	2	7.40741	5.0401	6346|56477	CCL1|CCL28	-0.567504	0	21	0	0	-3.11338	16.5807
1	-3.06045	GO:0071363	M1	1	0	GO Biological Processes	19	cellular response to growth factor stimulus	19_GO:0050896 response to stimulus	-3.06045	9.19642	5.45202	30293	488	27	4	14.8148	6.83673	627|6352|7040|7133	BDNF|CCL5|TGFB1|TNFRSF1B	-1.47027	0	22	1	1	-3.06045	23.1333
1	-2.96132	GO:0070848	M1	1	0	GO Biological Processes	19	response to growth factor	19_GO:0050896 response to stimulus	-2.96132	8.64711	5.24845	30293	519	27	4	14.8148	6.83673	627|6352|7040|7133	BDNF|CCL5|TGFB1|TNFRSF1B	-1.37947	0	22	0	0	-3.06045	23.1333
1	-2.67319	GO:0007167	M1	1	0	GO Biological Processes	19	enzyme-linked receptor protein signaling pathway	19_GO:0050896 response to stimulus	-2.67319	7.2152	4.67791	30293	622	27	4	14.8148	6.83673	374|558|627|7040	AREG|AXL|BDNF|TGFB1	-1.14023	0	22	0	0	-3.06045	23.1333
1	-2.47098	GO:0051153	M1	1	0	GO Biological Processes	19	regulation of striated muscle cell differentiation	19_GO:0032502 developmental process	-2.47098	23.1333	6.52116	30293	97	27	2	7.40741	5.0401	627|7040	BDNF|TGFB1	-0.959597	0	22	0	0	-3.06045	23.1333
1	-2.22427	GO:0007169	M1	1	0	GO Biological Processes	19	transmembrane receptor protein tyrosine kinase signaling pathway	19_GO:0050896 response to stimulus	-2.22427	8.05237	4.33648	30293	418	27	3	11.1111	6.04812	374|558|627	AREG|AXL|BDNF	-0.737346	0	22	0	0	-3.06045	23.1333
1	-2.21285	GO:0040007	M1	1	0	GO Biological Processes	19	growth	19_GO:0040007 growth	-2.21285	7.97604	4.31031	30293	422	27	3	11.1111	6.04812	374|627|3574	AREG|BDNF|IL7	-0.729261	0	22	0	0	-3.06045	23.1333
1	-2.21285	GO:0048589	M1	1	0	GO Biological Processes	19	developmental growth	19_GO:0040007 growth	-2.21285	7.97604	4.31031	30293	422	27	3	11.1111	6.04812	374|627|3574	AREG|BDNF|IL7	-0.729261	0	22	0	0	-3.06045	23.1333
1	-2.17928	GO:0060560	M1	1	0	GO Biological Processes	19	developmental growth involved in morphogenesis	19_GO:0040007 growth	-2.17928	16.379	5.38853	30293	137	27	2	7.40741	5.0401	374|627	AREG|BDNF	-0.702802	0	22	0	0	-3.06045	23.1333
1	-2.03913	GO:0043524	M1	1	0	GO Biological Processes	19	negative regulation of neuron apoptotic process	19_GO:0048519 negative regulation of biological process	-2.03913	13.8514	4.89857	30293	162	27	2	7.40741	5.0401	558|627	AXL|BDNF	-0.579395	0	22	0	0	-3.06045	23.1333
1	-2.02385	GO:0051147	M1	1	0	GO Biological Processes	19	regulation of muscle cell differentiation	19_GO:0032502 developmental process	-2.02385	13.5996	4.84708	30293	165	27	2	7.40741	5.0401	627|7040	BDNF|TGFB1	-0.567504	0	22	0	0	-3.06045	23.1333
1	-2.00394	GO:0048639	M1	1	0	GO Biological Processes	19	positive regulation of developmental growth	19_GO:0040007 growth	-2.00394	13.2777	4.78048	30293	169	27	2	7.40741	5.0401	627|3574	BDNF|IL7	-0.549267	0	22	0	0	-3.06045	23.1333
1	-2.16712	GO:0008360	M1	1	0	GO Biological Processes	19	regulation of cell shape	19_GO:0032502 developmental process	-2.16712	16.1434	5.34472	30293	139	27	2	7.40741	5.0401	6354|6357	CCL7|CCL13	-0.692404	0	23	1	1	-2.16712	16.1434
1	-45.162	hsa04060	M1	1	0	KEGG Pathway	24	Cytokine-cytokine receptor interaction		-45.162	90.6637	46.3801	30293	297	27	24	88.8889	6.04812	3458|3553|3557|3567|3569|3570|3574|3593|3603|4049|5196|6346|6351|6352|6354|6355|6357|6358|6359|6373|7040|7132|7133|56477	IFNG|IL1B|IL1RN|IL5|IL6|IL6R|IL7|IL12B|IL16|LTA|PF4|CCL1|CCL4|CCL5|CCL7|CCL8|CCL13|CCL14|CCL15|CXCL11|TGFB1|TNFRSF1A|TNFRSF1B|CCL28	-41.0246	0	1	1	1	-45.162	90.6637
1	-33.1474	hsa04061	M1	1	0	KEGG Pathway	24	Viral protein interaction with cytokine and cytokine receptor		-33.1474	179.514	53.4057	30293	100	27	16	59.2593	9.45607	3569|3570|4049|5196|6346|6351|6352|6354|6355|6357|6358|6359|6373|7132|7133|56477	IL6|IL6R|LTA|PF4|CCL1|CCL4|CCL5|CCL7|CCL8|CCL13|CCL14|CCL15|CXCL11|TNFRSF1A|TNFRSF1B|CCL28	-29.405	0	3	1	1	-33.1474	345.219
1	-17.2274	hsa04062	M1	1	0	KEGG Pathway	24	Chemokine signaling pathway		-17.2274	64.2791	26.2717	30293	192	27	11	40.7407	9.45607	5196|6346|6351|6352|6354|6355|6357|6358|6359|6373|56477	PF4|CCL1|CCL4|CCL5|CCL7|CCL8|CCL13|CCL14|CCL15|CXCL11|CCL28	-14.3742	0	3	0	0	-33.1474	345.219
1	-11.4757	hsa05142	M1	1	0	KEGG Pathway	24	Chagas disease		-11.4757	76.9975	22.963	30293	102	27	7	25.9259	8.4337	3458|3553|3569|3593|6352|7040|7132	IFNG|IL1B|IL6|IL12B|CCL5|TGFB1|TNFRSF1A	-8.95726	0	6	0	0	-17.1169	302.067
1	-10.6575	hsa05321	M1	1	0	KEGG Pathway	24	Inflammatory bowel disease		-10.6575	103.566	24.7242	30293	65	27	6	22.2222	8.00091	3458|3553|3567|3569|3593|7040	IFNG|IL1B|IL5|IL6|IL12B|TGFB1	-8.19943	0	6	0	0	-17.1169	302.067
1	-9.30372	hsa04620	M1	1	0	KEGG Pathway	24	Toll-like receptor signaling pathway		-9.30372	62.3313	19.0707	30293	108	27	6	22.2222	8.00091	3553|3569|3593|6351|6352|6373	IL1B|IL6|IL12B|CCL4|CCL5|CXCL11	-7.00058	0	6	0	0	-17.1169	302.067
1	-9.1611	hsa04668	M1	1	0	KEGG Pathway	24	TNF signaling pathway		-9.1611	59.0507	18.5471	30293	114	27	6	22.2222	8.00091	3553|3569|4049|6352|7132|7133	IL1B|IL6|LTA|CCL5|TNFRSF1A|TNFRSF1B	-6.87347	0	6	0	0	-17.1169	302.067
1	-8.09972	hsa05164	M1	1	0	KEGG Pathway	24	Influenza A		-8.09972	39.3671	15.0274	30293	171	27	6	22.2222	8.00091	3458|3553|3569|3593|6352|7132	IFNG|IL1B|IL6|IL12B|CCL5|TNFRSF1A	-5.88553	0	6	0	0	-17.1169	302.067
1	-7.96645	hsa05152	M1	1	0	KEGG Pathway	24	Tuberculosis		-7.96645	37.3988	14.629	30293	180	27	6	22.2222	8.00091	3458|3553|3569|3593|7040|7132	IFNG|IL1B|IL6|IL12B|TGFB1|TNFRSF1A	-5.77869	0	6	0	0	-17.1169	302.067
1	-7.72774	hsa05323	M1	1	0	KEGG Pathway	24	Rheumatoid arthritis		-7.72774	60.3206	17.1124	30293	93	27	5	18.5185	7.47568	3458|3553|3569|6352|7040	IFNG|IL1B|IL6|CCL5|TGFB1	-5.57073	0	6	0	0	-17.1169	302.067
1	-7.70427	hsa04657	M1	1	0	KEGG Pathway	24	IL-17 signaling pathway		-7.70427	59.6789	17.0184	30293	94	27	5	18.5185	7.47568	3458|3553|3567|3569|6354	IFNG|IL1B|IL5|IL6|CCL7	-5.55007	0	6	0	0	-17.1169	302.067
1	-7.59064	hsa04640	M1	1	0	KEGG Pathway	24	Hematopoietic cell lineage		-7.59064	56.6648	16.5694	30293	99	27	5	18.5185	7.47568	3553|3567|3569|3570|3574	IL1B|IL5|IL6|IL6R|IL7	-5.45562	0	6	0	0	-17.1169	302.067
1	-7.52527	hsa05146	M1	1	0	KEGG Pathway	24	Amoebiasis		-7.52527	54.9982	16.3158	30293	102	27	5	18.5185	7.47568	3458|3553|3569|3593|7040	IFNG|IL1B|IL6|IL12B|TGFB1	-5.39293	0	6	0	0	-17.1169	302.067
1	-6.60107	hsa05168	M1	1	0	KEGG Pathway	24	Herpes simplex virus 1 infection		-6.60107	15.3393	9.77378	30293	512	27	7	25.9259	8.4337	3458|3553|3569|3593|4049|6352|7132	IFNG|IL1B|IL6|IL12B|LTA|CCL5|TNFRSF1A	-4.591	0	6	0	0	-17.1169	302.067
1	-6.2348	hsa04623	M1	1	0	KEGG Pathway	24	Cytosolic DNA-sensing pathway		-6.2348	59.838	15.2379	30293	75	27	4	14.8148	6.83673	3553|3569|6351|6352	IL1B|IL6|CCL4|CCL5	-4.25948	0	6	0	0	-17.1169	302.067
1	-5.91297	hsa05417	M1	1	0	KEGG Pathway	24	Lipid and atherosclerosis		-5.91297	26.0922	11.0281	30293	215	27	5	18.5185	7.47568	3553|3569|3593|6352|7132	IL1B|IL6|IL12B|CCL5|TNFRSF1A	-3.95937	0	6	0	0	-17.1169	302.067
1	-5.12678	hsa04936	M1	1	0	KEGG Pathway	24	Alcoholic liver disease		-5.12678	31.6046	10.9181	30293	142	27	4	14.8148	6.83673	3553|3569|3593|7132	IL1B|IL6|IL12B|TNFRSF1A	-3.24912	0	6	0	0	-17.1169	302.067
1	-4.77059	hsa05134	M1	1	0	KEGG Pathway	24	Legionellosis		-4.77059	60.1052	13.2226	30293	56	27	3	11.1111	6.04812	3553|3569|3593	IL1B|IL6|IL12B	-2.92712	0	6	0	0	-17.1169	302.067
1	-4.37159	hsa05133	M1	1	0	KEGG Pathway	24	Pertussis		-4.37159	44.288	11.2854	30293	76	27	3	11.1111	6.04812	3553|3569|3593	IL1B|IL6|IL12B	-2.57851	0	6	0	0	-17.1169	302.067
1	-4.24481	hsa05022	M1	1	0	KEGG Pathway	24	Pathways of neurodegeneration - multiple diseases		-4.24481	11.7853	7.08391	30293	476	27	5	18.5185	7.47568	627|3553|3569|7132|7133	BDNF|IL1B|IL6|TNFRSF1A|TNFRSF1B	-2.46731	0	6	0	0	-17.1169	302.067
1	-3.96544	hsa04625	M1	1	0	KEGG Pathway	24	C-type lectin receptor signaling pathway		-3.96544	32.3643	9.56966	30293	104	27	3	11.1111	6.04812	3553|3569|3593	IL1B|IL6|IL12B	-2.24001	0	6	0	0	-17.1169	302.067
1	-3.60254	hsa05162	M1	1	0	KEGG Pathway	24	Measles		-3.60254	24.3905	8.2256	30293	138	27	3	11.1111	6.04812	3553|3569|3593	IL1B|IL6|IL12B	-1.92546	0	6	0	0	-17.1169	302.067
1	-3.48453	hsa01523	M1	1	0	KEGG Pathway	24	Antifolate resistance		-3.48453	74.7975	12.0786	30293	30	27	2	7.40741	5.0401	3553|3569	IL1B|IL6	-1.82215	0	6	0	0	-17.1169	302.067
1	-3.22354	hsa04621	M1	1	0	KEGG Pathway	24	NOD-like receptor signaling pathway		-3.22354	18.0962	6.98538	30293	186	27	3	11.1111	6.04812	3553|3569|6352	IL1B|IL6|CCL5	-1.60082	0	6	0	0	-17.1169	302.067
1	-3.14474	hsa05130	M1	1	0	KEGG Pathway	24	Pathogenic Escherichia coli infection		-3.14474	16.9994	6.74619	30293	198	27	3	11.1111	6.04812	3553|3569|7132	IL1B|IL6|TNFRSF1A	-1.53741	0	6	0	0	-17.1169	302.067
1	-2.85791	hsa05132	M1	1	0	KEGG Pathway	24	Salmonella infection		-2.85791	13.5176	5.92395	30293	249	27	3	11.1111	6.04812	3553|3569|7132	IL1B|IL6|TNFRSF1A	-1.28862	0	6	0	0	-17.1169	302.067
1	-2.74827	hsa05020	M1	1	0	KEGG Pathway	24	Prion disease		-2.74827	12.3746	5.62828	30293	272	27	3	11.1111	6.04812	3553|3569|6352	IL1B|IL6|CCL5	-1.20101	0	6	0	0	-17.1169	302.067
1	-2.37983	hsa04931	M1	1	0	KEGG Pathway	24	Insulin resistance		-2.37983	20.7771	6.1496	30293	108	27	2	7.40741	5.0401	3569|7132	IL6|TNFRSF1A	-0.877288	0	6	0	0	-17.1169	302.067
1	-2.32635	hsa05010	M1	1	0	KEGG Pathway	24	Alzheimer disease		-2.32635	8.76534	4.57397	30293	384	27	3	11.1111	6.04812	3553|3569|7132	IL1B|IL6|TNFRSF1A	-0.829397	0	6	0	0	-17.1169	302.067
1	-2.17928	hsa05135	M1	1	0	KEGG Pathway	24	Yersinia infection		-2.17928	16.379	5.38853	30293	137	27	2	7.40741	5.0401	3553|3569	IL1B|IL6	-0.702802	0	6	0	0	-17.1169	302.067
1	-8.17693	hsa04630	M1	1	0	KEGG Pathway	24	JAK-STAT signaling pathway		-8.17693	40.5529	15.2624	30293	166	27	6	22.2222	8.00091	3458|3567|3569|3570|3574|3593	IFNG|IL5|IL6|IL6R|IL7|IL12B	-5.95951	0	8	0	0	-12.6136	249.325
1	-7.48966	hsa05143	M1	1	0	KEGG Pathway	24	African trypanosomiasis		-7.48966	121.293	21.8678	30293	37	27	4	14.8148	6.83673	3458|3553|3569|3593	IFNG|IL1B|IL6|IL12B	-5.36262	0	8	0	0	-12.6136	249.325
1	-7.21974	hsa04940	M1	1	0	KEGG Pathway	24	Type I diabetes mellitus		-7.21974	104.369	20.2595	30293	43	27	4	14.8148	6.83673	3458|3553|3593|4049	IFNG|IL1B|IL12B|LTA	-5.13289	0	8	0	0	-12.6136	249.325
1	-6.49448	hsa05200	M1	1	0	KEGG Pathway	24	Pathways in cancer		-6.49448	14.7905	9.57555	30293	531	27	7	25.9259	8.4337	3458|3567|3569|3570|3574|3593|7040	IFNG|IL5|IL6|IL6R|IL7|IL12B|TGFB1	-4.49434	0	8	0	0	-12.6136	249.325
1	-5.55168	hsa05145	M1	1	0	KEGG Pathway	24	Toxoplasmosis		-5.55168	40.4311	12.4307	30293	111	27	4	14.8148	6.83673	3458|3593|7040|7132	IFNG|IL12B|TGFB1|TNFRSF1A	-3.62876	0	8	0	0	-12.6136	249.325
1	-5.21372	hsa04380	M1	1	0	KEGG Pathway	24	Osteoclast differentiation		-5.21372	33.2433	11.2143	30293	135	27	4	14.8148	6.83673	3458|3553|7040|7132	IFNG|IL1B|TGFB1|TNFRSF1A	-3.32251	0	9	0	0	-11.9454	560.981
1	-5.19916	hsa04010	M1	1	0	KEGG Pathway	24	MAPK signaling pathway		-5.19916	18.6373	9.18502	30293	301	27	5	18.5185	7.47568	374|627|3553|7040|7132	AREG|BDNF|IL1B|TGFB1|TNFRSF1A	-3.30947	0	9	0	0	-11.9454	560.981
1	-3.59332	hsa05418	M1	1	0	KEGG Pathway	24	Fluid shear stress and atherosclerosis		-3.59332	24.215	8.19356	30293	139	27	3	11.1111	6.04812	3458|3553|7132	IFNG|IL1B|TNFRSF1A	-1.91718	0	9	0	0	-11.9454	560.981
1	-3.42213	hsa04217	M1	1	0	KEGG Pathway	24	Necroptosis		-3.42213	21.1691	7.61597	30293	159	27	3	11.1111	6.04812	3458|3553|7132	IFNG|IL1B|TNFRSF1A	-1.76957	0	9	0	0	-11.9454	560.981
1	-2.86794	hsa05131	M1	1	0	KEGG Pathway	24	Shigellosis		-2.86794	13.6271	5.9515	30293	247	27	3	11.1111	6.04812	3553|6352|7132	IL1B|CCL5|TNFRSF1A	-1.2972	0	9	0	0	-11.9454	560.981
1	-2.762	hsa04920	M1	1	0	KEGG Pathway	24	Adipocytokine signaling pathway		-2.762	32.5207	7.82911	30293	69	27	2	7.40741	5.0401	7132|7133	TNFRSF1A|TNFRSF1B	-1.21126	0	9	0	0	-11.9454	560.981
1	-2.05996	hsa05160	M1	1	0	KEGG Pathway	24	Hepatitis C		-2.05996	14.2021	4.96939	30293	158	27	2	7.40741	5.0401	3458|7132	IFNG|TNFRSF1A	-0.597959	0	9	0	0	-11.9454	560.981
1	-7.4003	hsa04659	M1	1	0	KEGG Pathway	24	Th17 cell differentiation		-7.4003	51.9427	15.8404	30293	108	27	5	18.5185	7.47568	3458|3553|3569|3570|7040	IFNG|IL1B|IL6|IL6R|TGFB1	-5.29381	0	10	0	0	-10.3825	747.975
1	-6.95064	hsa05144	M1	1	0	KEGG Pathway	24	Malaria		-6.95064	89.757	18.7605	30293	50	27	4	14.8148	6.83673	3458|3553|3569|7040	IFNG|IL1B|IL6|TGFB1	-4.90714	0	10	0	0	-10.3825	747.975
1	-6.18868	hsa05140	M1	1	0	KEGG Pathway	24	Leishmaniasis		-6.18868	58.2838	15.0324	30293	77	27	4	14.8148	6.83673	3458|3553|3593|7040	IFNG|IL1B|IL12B|TGFB1	-4.21521	0	10	0	0	-10.3825	747.975
1	-5.2826	hsa05330	M1	1	0	KEGG Pathway	24	Allograft rejection		-5.2826	88.576	16.1342	30293	38	27	3	11.1111	6.04812	3458|3567|3593	IFNG|IL5|IL12B	-3.38212	0	10	0	0	-10.3825	747.975
1	-5.14983	hsa05332	M1	1	0	KEGG Pathway	24	Graft-versus-host disease		-5.14983	80.1402	15.3292	30293	42	27	3	11.1111	6.04812	3458|3553|3569	IFNG|IL1B|IL6	-3.27068	0	10	0	0	-10.3825	747.975
1	-4.12375	hsa04658	M1	1	0	KEGG Pathway	24	Th1 and Th2 cell differentiation		-4.12375	36.5857	10.21	30293	92	27	3	11.1111	6.04812	3458|3567|3593	IFNG|IL5|IL12B	-2.36693	0	10	0	0	-10.3825	747.975
1	-2.37983	hsa04350	M1	1	0	KEGG Pathway	24	TGF-beta signaling pathway		-2.37983	20.7771	6.1496	30293	108	27	2	7.40741	5.0401	3458|7040	IFNG|TGFB1	-0.877288	0	10	0	0	-10.3825	747.975
1	-2.28377	hsa04660	M1	1	0	KEGG Pathway	24	T cell receptor signaling pathway		-2.28377	18.5448	5.77575	30293	121	27	2	7.40741	5.0401	3458|3567	IFNG|IL5	-0.791105	0	10	0	0	-10.3825	747.975
1	-4.32126	hsa01521	M1	1	0	KEGG Pathway	24	EGFR tyrosine kinase inhibitor resistance		-4.32126	42.6062	11.0595	30293	79	27	3	11.1111	6.04812	558|3569|3570	AXL|IL6|IL6R	-2.53423	0	13	0	0	-8.03962	320.561
1	-7.38927	hsa05163	M1	1	0	KEGG Pathway	24	Human cytomegalovirus infection		-7.38927	29.919	13.0044	30293	225	27	6	22.2222	8.00091	3553|3569|3570|6351|6352|7132	IL1B|IL6|IL6R|CCL4|CCL5|TNFRSF1A	-5.28529	0	14	0	0	-7.65667	1121.96
1	-6.61564	hsa04932	M1	1	0	KEGG Pathway	24	Non-alcoholic fatty liver disease		-6.61564	36.1924	13.1197	30293	155	27	5	18.5185	7.47568	3553|3569|3570|7040|7132	IL1B|IL6|IL6R|TGFB1|TNFRSF1A	-4.60153	0	14	0	0	-7.65667	1121.96
1	-5.7507	hsa05171	M1	1	0	KEGG Pathway	24	Coronavirus disease - COVID-19		-5.7507	24.1802	10.5859	30293	232	27	5	18.5185	7.47568	3553|3569|3570|3593|7132	IL1B|IL6|IL6R|IL12B|TNFRSF1A	-3.80877	0	14	0	0	-7.65667	1121.96
1	-4.82947	hsa04151	M1	1	0	KEGG Pathway	24	PI3K-Akt signaling pathway		-4.82947	15.6262	8.32656	30293	359	27	5	18.5185	7.47568	374|627|3569|3570|3574	AREG|BDNF|IL6|IL6R|IL7	-2.9777	0	14	0	0	-7.65667	1121.96
1	-3.90497	hsa04066	M1	1	0	KEGG Pathway	24	HIF-1 signaling pathway		-3.90497	30.8797	9.33404	30293	109	27	3	11.1111	6.04812	3458|3569|3570	IFNG|IL6|IL6R	-2.18985	0	14	0	0	-7.65667	1121.96
1	-7.48279	hsa04064	M1	1	0	KEGG Pathway	24	NF-kappa B signaling pathway		-7.48279	53.9405	16.1528	30293	104	27	5	18.5185	7.47568	3553|4049|6351|6357|7132	IL1B|LTA|CCL4|CCL13|TNFRSF1A	-5.36108	0	15	1	1	-7.48279	53.9405
1	-6.98659	hsa04672	M1	1	0	KEGG Pathway	24	Intestinal immune network for IgA production		-6.98659	91.5888	18.9549	30293	49	27	4	14.8148	6.83673	3567|3569|7040|56477	IL5|IL6|TGFB1|CCL28	-4.94091	0	16	1	1	-6.98659	373.988
1	-4.36494	hsa05166	M1	1	0	KEGG Pathway	24	Human T-cell leukemia virus 1 infection		-4.36494	20.2155	8.5827	30293	222	27	4	14.8148	6.83673	3569|4049|7040|7132	IL6|LTA|TGFB1|TNFRSF1A	-2.57308	0	16	0	0	-6.98659	373.988
1	-4.01602	hsa04933	M1	1	0	KEGG Pathway	24	AGE-RAGE signaling pathway in diabetic complications		-4.01602	33.6589	9.7705	30293	100	27	3	11.1111	6.04812	3553|3569|7040	IL1B|IL6|TGFB1	-2.2768	0	16	0	0	-6.98659	373.988
1	-2.57349	hsa05210	M1	1	0	KEGG Pathway	24	Colorectal cancer		-2.57349	26.0922	6.95988	30293	86	27	2	7.40741	5.0401	374|7040	AREG|TGFB1	-1.05047	0	16	0	0	-6.98659	373.988
1	-2.47098	hsa05410	M1	1	0	KEGG Pathway	24	Hypertrophic cardiomyopathy		-2.47098	23.1333	6.52116	30293	97	27	2	7.40741	5.0401	3569|7040	IL6|TGFB1	-0.959597	0	16	0	0	-6.98659	373.988
1	-2.21689	hsa04068	M1	1	0	KEGG Pathway	24	FoxO signaling pathway		-2.21689	17.1292	5.52569	30293	131	27	2	7.40741	5.0401	3569|7040	IL6|TGFB1	-0.732103	0	16	0	0	-6.98659	373.988
1	-2.07059	hsa04218	M1	1	0	KEGG Pathway	24	Cellular senescence		-2.07059	14.3841	5.00577	30293	156	27	2	7.40741	5.0401	3569|7040	IL6|TGFB1	-0.606874	0	16	0	0	-6.98659	373.988
1	-2.06526	hsa04390	M1	1	0	KEGG Pathway	24	Hippo signaling pathway		-2.06526	14.2925	4.9875	30293	157	27	2	7.40741	5.0401	374|7040	AREG|TGFB1	-0.602685	0	16	0	0	-6.98659	373.988
1	-2.03913	hsa05161	M1	1	0	KEGG Pathway	24	Hepatitis B		-2.03913	13.8514	4.89857	30293	162	27	2	7.40741	5.0401	3569|7040	IL6|TGFB1	-0.579395	0	16	0	0	-6.98659	373.988
1	-2.07059	hsa04148	M1	1	0	KEGG Pathway	24	Efferocytosis		-2.07059	14.3841	5.00577	30293	156	27	2	7.40741	5.0401	558|7040	AXL|TGFB1	-0.606874	0	19	0	0	-4.29918	186.994
1	-15.565	R-HSA-380108	M1	1	0	Reactome Gene Sets	6	Chemokine receptors bind chemokines		-15.565	152.131	34.7055	30293	59	27	8	29.6296	8.78772	5196|6346|6351|6352|6354|6357|6373|56477	PF4|CCL1|CCL4|CCL5|CCL7|CCL13|CXCL11|CCL28	-12.8225	0	3	0	0	-33.1474	345.219
1	-11.1865	R-HSA-375276	M1	1	0	Reactome Gene Sets	6	Peptide ligand-binding receptors		-11.1865	44.6552	18.5472	30293	201	27	8	29.6296	8.78772	5196|6346|6351|6352|6354|6357|6373|56477	PF4|CCL1|CCL4|CCL5|CCL7|CCL13|CXCL11|CCL28	-8.68615	0	3	0	0	-33.1474	345.219
1	-9.4197	R-HSA-373076	M1	1	0	Reactome Gene Sets	6	Class A/1 (Rhodopsin-like receptors)		-9.4197	26.7931	14.1788	30293	335	27	8	29.6296	8.78772	5196|6346|6351|6352|6354|6357|6373|56477	PF4|CCL1|CCL4|CCL5|CCL7|CCL13|CXCL11|CCL28	-7.10047	0	3	0	0	-33.1474	345.219
1	-8.28015	R-HSA-500792	M1	1	0	Reactome Gene Sets	6	GPCR ligand binding		-8.28015	19.1789	11.8377	30293	468	27	8	29.6296	8.78772	5196|6346|6351|6352|6354|6357|6373|56477	PF4|CCL1|CCL4|CCL5|CCL7|CCL13|CXCL11|CCL28	-6.04621	0	3	0	0	-33.1474	345.219
1	-8.01086	R-HSA-418594	M1	1	0	Reactome Gene Sets	6	G alpha (i) signalling events		-8.01086	24.6973	12.6882	30293	318	27	7	25.9259	8.4337	5196|6346|6351|6352|6357|6373|56477	PF4|CCL1|CCL4|CCL5|CCL13|CXCL11|CCL28	-5.81555	0	3	0	0	-33.1474	345.219
1	-6.88719	R-HSA-372790	M1	1	0	Reactome Gene Sets	6	Signaling by GPCR		-6.88719	12.6597	9.38316	30293	709	27	8	29.6296	8.78772	5196|6346|6351|6352|6354|6357|6373|56477	PF4|CCL1|CCL4|CCL5|CCL7|CCL13|CXCL11|CCL28	-4.85015	0	3	0	0	-33.1474	345.219
1	-5.97885	R-HSA-388396	M1	1	0	Reactome Gene Sets	6	GPCR downstream signalling		-5.97885	12.3876	8.655	30293	634	27	7	25.9259	8.4337	5196|6346|6351|6352|6357|6373|56477	PF4|CCL1|CCL4|CCL5|CCL13|CXCL11|CCL28	-4.01993	0	3	0	0	-33.1474	345.219
1	-18.1519	R-HSA-449147	M1	1	0	Reactome Gene Sets	6	Signaling by Interleukins		-18.1519	33.2082	21.0868	30293	473	27	14	51.8519	9.6159	3458|3553|3557|3567|3569|3570|3574|3593|3603|6351|6352|7040|7132|7133	IFNG|IL1B|IL1RN|IL5|IL6|IL6R|IL7|IL12B|IL16|CCL4|CCL5|TGFB1|TNFRSF1A|TNFRSF1B	-15.2698	0	5	1	1	-18.1519	480.841
1	-16.7232	R-HSA-1280215	M1	1	0	Reactome Gene Sets	6	Cytokine Signaling in Immune system		-16.7232	21.3843	17.306	30293	787	27	15	55.5556	9.56292	3458|3553|3557|3567|3569|3570|3574|3593|3603|4049|6351|6352|7040|7132|7133	IFNG|IL1B|IL1RN|IL5|IL6|IL6R|IL7|IL12B|IL16|LTA|CCL4|CCL5|TGFB1|TNFRSF1A|TNFRSF1B	-13.9227	0	5	0	0	-18.1519	480.841
1	-16.4103	R-HSA-6783783	M1	1	0	Reactome Gene Sets	6	Interleukin-10 signaling		-16.4103	190.972	38.9291	30293	47	27	8	29.6296	8.78772	3553|3557|3569|3593|6351|6352|7132|7133	IL1B|IL1RN|IL6|IL12B|CCL4|CCL5|TNFRSF1A|TNFRSF1B	-13.634	0	6	0	0	-17.1169	302.067
1	-9.30372	R-HSA-6785807	M1	1	0	Reactome Gene Sets	6	Interleukin-4 and Interleukin-13 signaling		-9.30372	62.3313	19.0707	30293	108	27	6	22.2222	8.00091	3553|3569|3570|3593|7040|7133	IL1B|IL6|IL6R|IL12B|TGFB1|TNFRSF1B	-7.00058	0	6	0	0	-17.1169	302.067
1	-2.3267	R-HSA-9020702	M1	1	0	Reactome Gene Sets	6	Interleukin-1 signaling		-2.3267	19.5124	5.94066	30293	115	27	2	7.40741	5.0401	3553|3557	IL1B|IL1RN	-0.829397	0	6	0	0	-17.1169	302.067
1	-2.0868	R-HSA-446652	M1	1	0	Reactome Gene Sets	6	Interleukin-1 family signaling		-2.0868	14.6662	5.06162	30293	153	27	2	7.40741	5.0401	3553|3557	IL1B|IL1RN	-0.619064	0	6	0	0	-17.1169	302.067
1	-2.02891	R-HSA-9658195	M1	1	0	Reactome Gene Sets	6	Leishmania infection		-2.02891	13.6825	4.86409	30293	164	27	2	7.40741	5.0401	3553|3569	IL1B|IL6	-0.571438	0	6	0	0	-17.1169	302.067
1	-2.02891	R-HSA-9824443	M1	1	0	Reactome Gene Sets	6	Parasitic Infection Pathways		-2.02891	13.6825	4.86409	30293	164	27	2	7.40741	5.0401	3553|3569	IL1B|IL6	-0.571438	0	6	0	0	-17.1169	302.067
1	-3.09325	R-HSA-9020591	M1	1	0	Reactome Gene Sets	6	Interleukin-12 signaling		-3.09325	47.7431	9.57857	30293	47	27	2	7.40741	5.0401	3458|3593	IFNG|IL12B	-1.49923	0	8	0	0	-12.6136	249.325
1	-2.92643	R-HSA-447115	M1	1	0	Reactome Gene Sets	6	Interleukin-12 family signaling		-2.92643	39.3671	8.6597	30293	57	27	2	7.40741	5.0401	3458|3593	IFNG|IL12B	-1.3498	0	8	0	0	-12.6136	249.325
1	-5.64365	R-HSA-5669034	M1	1	0	Reactome Gene Sets	6	TNFs bind their physiological receptors		-5.64365	116.065	18.516	30293	29	27	3	11.1111	6.04812	4049|7132|7133	LTA|TNFRSF1A|TNFRSF1B	-3.71409	0	9	0	0	-11.9454	560.981
1	-3.99048	R-HSA-5668541	M1	1	0	Reactome Gene Sets	6	TNFR2 non-canonical NF-kB pathway		-3.99048	32.9989	9.66863	30293	102	27	3	11.1111	6.04812	4049|7132|7133	LTA|TNFRSF1A|TNFRSF1B	-2.25675	0	9	0	0	-11.9454	560.981
1	-4.5617	R-HSA-112411	M1	1	0	Reactome Gene Sets	6	MAPK1 (ERK2) activation		-4.5617	249.325	22.2538	30293	9	27	2	7.40741	5.0401	3569|3570	IL6|IL6R	-2.73831	0	14	0	0	-7.65667	1121.96
1	-4.46503	R-HSA-110056	M1	1	0	Reactome Gene Sets	6	MAPK3 (ERK1) activation		-4.46503	224.393	21.1027	30293	10	27	2	7.40741	5.0401	3569|3570	IL6|IL6R	-2.65832	0	14	0	0	-7.65667	1121.96
1	-4.37812	R-HSA-1059683	M1	1	0	Reactome Gene Sets	6	Interleukin-6 signaling		-4.37812	203.993	20.1119	30293	11	27	2	7.40741	5.0401	3569|3570	IL6|IL6R	-2.58259	0	14	0	0	-7.65667	1121.96
1	-3.93913	R-HSA-5684996	M1	1	0	Reactome Gene Sets	6	MAPK1/MAPK3 signaling		-3.93913	15.6918	7.45615	30293	286	27	4	14.8148	6.83673	374|3567|3569|3570	AREG|IL5|IL6|IL6R	-2.21625	0	14	0	0	-7.65667	1121.96
1	-3.72625	R-HSA-5683057	M1	1	0	Reactome Gene Sets	6	MAPK family signaling cascades		-3.72625	13.8088	6.93408	30293	325	27	4	14.8148	6.83673	374|3567|3569|3570	AREG|IL5|IL6|IL6R	-2.02911	0	14	0	0	-7.65667	1121.96
1	-3.71823	R-HSA-112409	M1	1	0	Reactome Gene Sets	6	RAF-independent MAPK1/3 activation		-3.71823	97.562	13.8367	30293	23	27	2	7.40741	5.0401	3569|3570	IL6|IL6R	-2.02498	0	14	0	0	-7.65667	1121.96
1	-3.68068	R-HSA-6783589	M1	1	0	Reactome Gene Sets	6	Interleukin-6 family signaling		-3.68068	93.4969	13.5395	30293	24	27	2	7.40741	5.0401	3569|3570	IL6|IL6R	-1.99321	0	14	0	0	-7.65667	1121.96
1	-2.22983	R-HSA-114608	M1	1	0	Reactome Gene Sets	6	Platelet degranulation		-2.22983	17.3948	5.57345	30293	129	27	2	7.40741	5.0401	5196|7040	PF4|TGFB1	-0.741428	0	18	0	0	-5.39206	140.245
1	-2.19787	R-HSA-76005	M1	1	0	Reactome Gene Sets	6	Response to elevated platelet cytosolic Ca2+		-2.19787	16.7457	5.456	30293	134	27	2	7.40741	5.0401	5196|7040	PF4|TGFB1	-0.716658	0	18	0	0	-5.39206	140.245
1	-2.17928	R-HSA-202733	M1	1	0	Reactome Gene Sets	6	Cell surface interactions at the vascular wall		-2.17928	16.379	5.38853	30293	137	27	2	7.40741	5.0401	5196|7040	PF4|TGFB1	-0.702802	0	18	0	0	-5.39206	140.245
1	-45.0681	WP5095	M1	1	0	WikiPathways	27	Overview of proinflammatory and profibrotic mediators		-45.0681	182.645	61.7508	30293	129	27	21	77.7778	8.00091	374|3458|3553|3557|3567|3569|3574|3593|4049|5196|6346|6351|6352|6354|6355|6357|6358|6359|6373|7040|56477	AREG|IFNG|IL1B|IL1RN|IL5|IL6|IL7|IL12B|LTA|PF4|CCL1|CCL4|CCL5|CCL7|CCL8|CCL13|CCL14|CCL15|CXCL11|TGFB1|CCL28	-41.0246	0	2	1	1	-45.0681	182.645
1	-13.6154	WP5287	M1	1	0	WikiPathways	27	17q12 copy number variation syndrome		-13.6154	88.8684	26.419	30293	101	27	8	29.6296	8.78772	6346|6351|6352|6354|6355|6357|6358|6359	CCL1|CCL4|CCL5|CCL7|CCL8|CCL13|CCL14|CCL15	-10.9699	0	3	0	0	-33.1474	345.219
1	-11.8558	WP3929	M1	1	0	WikiPathways	27	Chemokine signaling pathway		-11.8558	54.0705	20.4785	30293	166	27	8	29.6296	8.78772	5196|6346|6351|6352|6354|6359|6373|56477	PF4|CCL1|CCL4|CCL5|CCL7|CCL15|CXCL11|CCL28	-9.31748	0	3	0	0	-33.1474	345.219
1	-18.6484	WP5115	M1	1	0	WikiPathways	27	Network map of SARS CoV 2 signaling pathway		-18.6484	61.7594	26.891	30293	218	27	12	44.4444	9.56292	3458|3553|3567|3569|3574|3603|5196|6346|6351|6352|6355|6359	IFNG|IL1B|IL5|IL6|IL7|IL16|PF4|CCL1|CCL4|CCL5|CCL8|CCL15	-15.7018	0	4	1	1	-18.6484	61.7594
1	-17.1169	WP5285	M1	1	0	WikiPathways	27	Immune infiltration in pancreatic cancer		-17.1169	230.146	42.7683	30293	39	27	8	29.6296	8.78772	3458|3553|3567|3569|3593|6352|7040|56477	IFNG|IL1B|IL5|IL6|IL12B|CCL5|TGFB1|CCL28	-14.2775	0	6	1	1	-17.1169	302.067
1	-16.5971	WP5083	M1	1	0	WikiPathways	27	Neuroinflammation and glutamatergic signaling		-16.5971	80.1402	28.0327	30293	140	27	10	37.037	9.29349	627|3458|3553|3569|3570|3593|4049|7040|7132|7133	BDNF|IFNG|IL1B|IL6|IL6R|IL12B|LTA|TGFB1|TNFRSF1A|TNFRSF1B	-13.8089	0	6	0	0	-17.1169	302.067
1	-15.9049	WP530	M1	1	0	WikiPathways	27	Cytokines and inflammatory response		-15.9049	302.067	45.8705	30293	26	27	7	25.9259	8.4337	3458|3553|3567|3569|3574|3593|7040	IFNG|IL1B|IL5|IL6|IL7|IL12B|TGFB1	-13.1402	0	6	0	0	-17.1169	302.067
1	-15.1974	WP3893	M1	1	0	WikiPathways	27	Development and heterogeneity of the ILC family		-15.1974	245.429	41.3195	30293	32	27	7	25.9259	8.4337	374|3458|3553|3567|3569|3574|3593	AREG|IFNG|IL1B|IL5|IL6|IL7|IL12B	-12.4864	0	6	0	0	-17.1169	302.067
1	-12.9393	WP3624	M1	1	0	WikiPathways	27	Lung fibrosis		-12.9393	122.715	29.1132	30293	64	27	7	25.9259	8.4337	3553|3567|3569|3593|6351|6352|7040	IL1B|IL5|IL6|IL12B|CCL4|CCL5|TGFB1	-10.3272	0	6	0	0	-17.1169	302.067
1	-9.42898	WP75	M1	1	0	WikiPathways	27	Toll like receptor signaling pathway		-9.42898	65.3571	19.5412	30293	103	27	6	22.2222	8.00091	3553|3569|3593|6351|6352|6373	IL1B|IL6|IL12B|CCL4|CCL5|CXCL11	-7.10564	0	6	0	0	-17.1169	302.067
1	-8.92765	WP4462	M1	1	0	WikiPathways	27	Platelet mediated interactions with vascular and circulating cells		-8.92765	263.991	32.3955	30293	17	27	4	14.8148	6.83673	3553|5196|6352|7040	IL1B|PF4|CCL5|TGFB1	-6.65867	0	6	0	0	-17.1169	302.067
1	-7.69651	WP4496	M1	1	0	WikiPathways	27	Signal transduction through IL1R		-7.69651	135.996	23.1745	30293	33	27	4	14.8148	6.83673	3553|3557|3569|7040	IL1B|IL1RN|IL6|TGFB1	-5.54511	0	6	0	0	-17.1169	302.067
1	-7.0532	WP5087	M1	1	0	WikiPathways	27	Pleural mesothelioma		-7.0532	17.8901	10.6471	30293	439	27	7	25.9259	8.4337	374|627|3553|3569|6351|6352|7040	AREG|BDNF|IL1B|IL6|CCL4|CCL5|TGFB1	-4.99648	0	6	0	0	-17.1169	302.067
1	-6.91543	WP1533	M1	1	0	WikiPathways	27	Vitamin B12 metabolism		-6.91543	87.9971	18.5718	30293	51	27	4	14.8148	6.83673	3458|3553|3569|6352	IFNG|IL1B|IL6|CCL5	-4.87625	0	6	0	0	-17.1169	302.067
1	-6.54713	WP706	M1	1	0	WikiPathways	27	Sudden infant death syndrome SIDS susceptibility pathways		-6.54713	35.0613	12.9024	30293	160	27	5	18.5185	7.47568	627|3553|3557|3569|3570	BDNF|IL1B|IL1RN|IL6|IL6R	-4.54304	0	6	0	0	-17.1169	302.067
1	-6.54479	WP4891	M1	1	0	WikiPathways	27	COVID 19 adverse outcome pathway		-6.54479	224.393	25.8475	30293	15	27	3	11.1111	6.04812	3553|3569|3574	IL1B|IL6|IL7	-4.54269	0	6	0	0	-17.1169	302.067
1	-6.25834	WP4655	M1	1	0	WikiPathways	27	Cytosolic DNA sensing pathway		-6.25834	60.6466	15.3437	30293	74	27	4	14.8148	6.83673	3553|3569|6351|6352	IL1B|IL6|CCL4|CCL5	-4.28116	0	6	0	0	-17.1169	302.067
1	-5.39206	WP3617	M1	1	0	WikiPathways	27	Photodynamic therapy induced NF kB survival signaling		-5.39206	96.1683	16.8257	30293	35	27	3	11.1111	6.04812	3553|3569|7132	IL1B|IL6|TNFRSF1A	-3.48369	0	6	0	0	-17.1169	302.067
1	-4.72456	WP2849	M1	1	0	WikiPathways	27	Hematopoietic stem cell differentiation		-4.72456	58.0326	12.9852	30293	58	27	3	11.1111	6.04812	3553|3567|3569	IL1B|IL5|IL6	-2.88382	0	6	0	0	-17.1169	302.067
1	-4.61628	WP5222	M1	1	0	WikiPathways	27	2q13 copy number variation syndrome		-4.61628	53.4268	12.4415	30293	63	27	3	11.1111	6.04812	3553|3557|3569	IL1B|IL1RN|IL6	-2.78497	0	6	0	0	-17.1169	302.067
1	-3.8874	WP4478	M1	1	0	WikiPathways	27	LTF danger signal response pathway		-3.8874	118.101	15.2501	30293	19	27	2	7.40741	5.0401	3553|3569	IL1B|IL6	-2.17634	0	6	0	0	-17.1169	302.067
1	-3.7575	WP5046	M1	1	0	WikiPathways	27	NAD metabolism in oncogene induced senescence and mitochondrial dysfunction associated senescence		-3.7575	101.997	14.1538	30293	22	27	2	7.40741	5.0401	3553|3569	IL1B|IL6	-2.05937	0	6	0	0	-17.1169	302.067
1	-3.68068	WP5272	M1	1	0	WikiPathways	27	LDL influence on CD14 and TLR4		-3.68068	93.4969	13.5395	30293	24	27	2	7.40741	5.0401	3553|3569	IL1B|IL6	-1.99321	0	6	0	0	-17.1169	302.067
1	-3.62118	WP4630	M1	1	0	WikiPathways	27	Measles virus infection		-3.62118	24.7492	8.29072	30293	136	27	3	11.1111	6.04812	3553|3569|3593	IL1B|IL6|IL12B	-1.93941	0	6	0	0	-17.1169	302.067
1	-3.42802	WP5113	M1	1	0	WikiPathways	27	Antiviral and anti inflammatory effects of Nrf2 on SARS CoV 2 pathway		-3.42802	70.1227	11.6848	30293	32	27	2	7.40741	5.0401	3553|3569	IL1B|IL6	-1.77457	0	6	0	0	-17.1169	302.067
1	-3.07501	WP5347	M1	1	0	WikiPathways	27	IL 26 signaling pathways		-3.07501	46.7485	9.47411	30293	48	27	2	7.40741	5.0401	3553|3569	IL1B|IL6	-1.48406	0	6	0	0	-17.1169	302.067
1	-2.78996	WP5124	M1	1	0	WikiPathways	27	Alzheimer 39 s disease		-2.78996	12.7981	5.73957	30293	263	27	3	11.1111	6.04812	3553|3569|7132	IL1B|IL6|TNFRSF1A	-1.23431	0	6	0	0	-17.1169	302.067
1	-2.76662	WP2059	M1	1	0	WikiPathways	27	Alzheimer 39 s disease and miRNA effects		-2.76662	12.5593	5.67708	30293	268	27	3	11.1111	6.04812	3553|3569|7132	IL1B|IL6|TNFRSF1A	-1.21518	0	6	0	0	-17.1169	302.067
1	-2.69049	WP5055	M1	1	0	WikiPathways	27	Burn wound healing		-2.69049	29.919	7.48944	30293	75	27	2	7.40741	5.0401	3553|3569	IL1B|IL6	-1.15417	0	6	0	0	-17.1169	302.067
1	-2.55388	WP5094	M1	1	0	WikiPathways	27	Orexin receptor pathway		-2.55388	25.4992	6.87419	30293	88	27	2	7.40741	5.0401	3553|3569	IL1B|IL6	-1.03282	0	6	0	0	-17.1169	302.067
1	-2.07059	WP289	M1	1	0	WikiPathways	27	Myometrial relaxation and contraction pathways		-2.07059	14.3841	5.00577	30293	156	27	2	7.40741	5.0401	3553|3569	IL1B|IL6	-0.606874	0	6	0	0	-17.1169	302.067
1	-12.8416	WP5039	M1	1	0	WikiPathways	27	SARS CoV 2 innate immunity evasion and cell specific immune response		-12.8416	118.996	28.6623	30293	66	27	7	25.9259	8.4337	3569|3570|5196|6351|6352|6373|7040	IL6|IL6R|PF4|CCL4|CCL5|CXCL11|TGFB1	-10.2453	0	7	1	1	-12.8416	673.178
1	-7.9959	WP5092	M1	1	0	WikiPathways	27	Interactions of natural killer cells in pancreatic cancer		-7.9959	160.28	25.1849	30293	28	27	4	14.8148	6.83673	3458|6346|6351|6352	IFNG|CCL1|CCL4|CCL5	-5.80366	0	7	0	0	-12.8416	673.178
1	-5.99537	WP4298	M1	1	0	WikiPathways	27	Acute viral myocarditis		-5.99537	52.1843	14.1971	30293	86	27	4	14.8148	6.83673	3458|3569|3593|7040	IFNG|IL6|IL12B|TGFB1	-4.03466	0	8	0	0	-12.6136	249.325
1	-7.86983	WP453	M1	1	0	WikiPathways	27	Inflammatory response pathway		-7.86983	149.595	24.3208	30293	30	27	4	14.8148	6.83673	3458|3567|7132|7133	IFNG|IL5|TNFRSF1A|TNFRSF1B	-5.6932	0	9	0	0	-11.9454	560.981
1	-4.18129	WP254	M1	1	0	WikiPathways	27	Apoptosis		-4.18129	38.2487	10.4516	30293	88	27	3	11.1111	6.04812	4049|7132|7133	LTA|TNFRSF1A|TNFRSF1B	-2.41654	0	9	0	0	-11.9454	560.981
1	-4.17816	WP382	M1	1	0	WikiPathways	27	MAPK signaling pathway		-4.17816	18.0962	8.07434	30293	248	27	4	14.8148	6.83673	627|3553|7040|7132	BDNF|IL1B|TGFB1|TNFRSF1A	-2.41456	0	9	0	0	-11.9454	560.981
1	-3.54505	WP5422	M1	1	0	WikiPathways	27	IL 19 signaling pathway map		-3.54505	80.1402	12.5134	30293	28	27	2	7.40741	5.0401	7040|7132	TGFB1|TNFRSF1A	-1.87813	0	9	0	0	-11.9454	560.981
1	-3.42802	WP4838	M1	1	0	WikiPathways	27	Regucalcin in proximal tubule epithelial kidney cells		-3.42802	70.1227	11.6848	30293	32	27	2	7.40741	5.0401	7040|7132	TGFB1|TNFRSF1A	-1.77457	0	9	0	0	-11.9454	560.981
1	-2.95726	WP2795	M1	1	0	WikiPathways	27	Cardiac hypertrophic response		-2.95726	40.7987	8.82351	30293	55	27	2	7.40741	5.0401	7040|7132	TGFB1|TNFRSF1A	-1.37765	0	9	0	0	-11.9454	560.981
1	-2.54425	WP231	M1	1	0	WikiPathways	27	TNF alpha signaling pathway		-2.54425	25.2127	6.8324	30293	89	27	2	7.40741	5.0401	7132|7133	TNFRSF1A|TNFRSF1B	-1.02449	0	9	0	0	-11.9454	560.981
1	-2.516	WP1772	M1	1	0	WikiPathways	27	Apoptosis modulation and signaling		-2.516	24.3905	6.71106	30293	92	27	2	7.40741	5.0401	7132|7133	TNFRSF1A|TNFRSF1B	-0.999489	0	9	0	0	-11.9454	560.981
1	-10.2731	WP4494	M1	1	0	WikiPathways	27	Selective expression of chemokine receptors during T cell polarization		-10.2731	186.994	30.4419	30293	30	27	5	18.5185	7.47568	3458|3567|3593|6351|7040	IFNG|IL5|IL12B|CCL4|TGFB1	-7.87305	0	10	0	0	-10.3825	747.975
1	-10.0524	WP5088	M1	1	0	WikiPathways	27	Prostaglandin signaling		-10.0524	169.994	29.011	30293	33	27	5	18.5185	7.47568	374|3458|3553|3569|7040	AREG|IFNG|IL1B|IL6|TGFB1	-7.67631	0	10	0	0	-10.3825	747.975
1	-9.78668	WP2328	M1	1	0	WikiPathways	27	Allograft rejection		-9.78668	74.7975	20.9414	30293	90	27	6	22.2222	8.00091	3458|3553|3567|3593|6373|7040	IFNG|IL1B|IL5|IL12B|CXCL11|TGFB1	-7.41988	0	10	0	0	-10.3825	747.975
1	-8.35456	WP5130	M1	1	0	WikiPathways	27	Th17 cell differentiation pathway		-8.35456	80.1402	19.7991	30293	70	27	5	18.5185	7.47568	3458|3553|3569|3570|7040	IFNG|IL1B|IL6|IL6R|TGFB1	-6.11724	0	10	0	0	-10.3825	747.975
1	-7.26188	WP5198	M1	1	0	WikiPathways	27	Inflammatory bowel disease signaling		-7.26188	106.854	20.5035	30293	42	27	4	14.8148	6.83673	3458|3567|3569|7040	IFNG|IL5|IL6|TGFB1	-5.17262	0	10	0	0	-10.3825	747.975
1	-7.17054	WP2431	M1	1	0	WikiPathways	27	Spinal cord injury		-7.17054	46.7485	14.9978	30293	120	27	5	18.5185	7.47568	627|3458|3553|3569|7040	BDNF|IFNG|IL1B|IL6|TGFB1	-5.09245	0	10	0	0	-10.3825	747.975
1	-7.13844	WP2873	M1	1	0	WikiPathways	27	Aryl hydrocarbon receptor pathway		-7.13844	99.73	19.7959	30293	45	27	4	14.8148	6.83673	3458|3553|3593|7040	IFNG|IL1B|IL12B|TGFB1	-5.06807	0	10	0	0	-10.3825	747.975
1	-6.74592	WP4484	M1	1	0	WikiPathways	27	Control of immune tolerance by vasoactive intestinal peptide		-6.74592	258.915	27.7804	30293	13	27	3	11.1111	6.04812	3458|3567|7040	IFNG|IL5|TGFB1	-4.71946	0	10	0	0	-10.3825	747.975
1	-6.29189	WP5174	M1	1	0	WikiPathways	27	Ulcerative colitis signaling		-6.29189	186.994	23.5755	30293	18	27	3	11.1111	6.04812	3458|3567|7040	IFNG|IL5|TGFB1	-4.30909	0	10	0	0	-10.3825	747.975
1	-4.89351	WP3611	M1	1	0	WikiPathways	27	Photodynamic therapy induced AP 1 survival signaling		-4.89351	65.9978	13.8754	30293	51	27	3	11.1111	6.04812	3458|3569|7132	IFNG|IL6|TNFRSF1A	-3.03753	0	10	0	0	-10.3825	747.975
1	-4.49746	WP176	M1	1	0	WikiPathways	27	Folate metabolism		-4.49746	48.781	11.8679	30293	69	27	3	11.1111	6.04812	3458|3553|3569	IFNG|IL1B|IL6	-2.68568	0	10	0	0	-10.3825	747.975
1	-4.38882	WP4341	M1	1	0	WikiPathways	27	Non genomic actions of 1 25 dihydroxyvitamin D3		-4.38882	44.8785	11.3637	30293	75	27	3	11.1111	6.04812	3458|3569|7132	IFNG|IL6|TNFRSF1A	-2.59207	0	10	0	0	-10.3825	747.975
1	-4.19609	WP15	M1	1	0	WikiPathways	27	Selenium micronutrient network		-4.19609	38.6884	10.5145	30293	87	27	3	11.1111	6.04812	3458|3553|3569	IFNG|IL1B|IL6	-2.42791	0	10	0	0	-10.3825	747.975
1	-3.92881	WP5090	M1	1	0	WikiPathways	27	Complement system in neuronal development and plasticity		-3.92881	31.4569	9.42634	30293	107	27	3	11.1111	6.04812	558|3458|7040	AXL|IFNG|TGFB1	-2.21164	0	10	0	0	-10.3825	747.975
1	-3.78345	WP2882	M1	1	0	WikiPathways	27	Nuclear receptors meta pathway		-3.78345	14.2925	7.07183	30293	314	27	4	14.8148	6.83673	3458|3553|3593|7040	IFNG|IL1B|IL12B|TGFB1	-2.0794	0	10	0	0	-10.3825	747.975
1	-3.64471	WP2865	M1	1	0	WikiPathways	27	IL1 and megakaryocytes in obesity		-3.64471	89.757	13.2602	30293	25	27	2	7.40741	5.0401	3458|3553	IFNG|IL1B	-1.96104	0	10	0	0	-10.3825	747.975
1	-3.30122	WP619	M1	1	0	WikiPathways	27	Type II interferon signaling		-3.30122	60.6466	10.843	30293	37	27	2	7.40741	5.0401	3458|3553	IFNG|IL1B	-1.66681	0	10	0	0	-10.3825	747.975
1	-3.09325	WP4008	M1	1	0	WikiPathways	27	NO cGMP PKG mediated neuroprotection		-3.09325	47.7431	9.57857	30293	47	27	2	7.40741	5.0401	3458|3553	IFNG|IL1B	-1.49923	0	10	0	0	-10.3825	747.975
1	-2.95726	WP560	M1	1	0	WikiPathways	27	TGF beta receptor signaling		-2.95726	40.7987	8.82351	30293	55	27	2	7.40741	5.0401	3458|7040	IFNG|TGFB1	-1.37765	0	10	0	0	-10.3825	747.975
1	-2.89669	WP4816	M1	1	0	WikiPathways	27	TGF beta receptor signaling in skeletal dysplasias		-2.89669	38.0326	8.50416	30293	59	27	2	7.40741	5.0401	3458|7040	IFNG|TGFB1	-1.32228	0	10	0	0	-10.3825	747.975
1	-2.85396	WP3863	M1	1	0	WikiPathways	27	T cell antigen receptor TCR pathway during Staphylococcus aureus infection		-2.85396	36.1924	8.28488	30293	62	27	2	7.40741	5.0401	3458|3567	IFNG|IL5	-1.28614	0	10	0	0	-10.3825	747.975
1	-2.67915	WP5218	M1	1	0	WikiPathways	27	Extrafollicular and follicular B cell activation by SARS CoV 2		-2.67915	29.5253	7.4367	30293	76	27	2	7.40741	5.0401	3458|3569	IFNG|IL6	-1.14552	0	10	0	0	-10.3825	747.975
1	-2.61415	WP5353	M1	1	0	WikiPathways	27	A network map of Macrophage stimulating protein MSP signaling		-2.61415	27.365	7.14035	30293	82	27	2	7.40741	5.0401	3553|7040	IL1B|TGFB1	-1.08653	0	10	0	0	-10.3825	747.975
1	-2.1317	WP5224	M1	1	0	WikiPathways	27	2q37 copy number variation syndrome		-2.1317	15.4754	5.21858	30293	145	27	2	7.40741	5.0401	3553|6373	IL1B|CXCL11	-0.660495	0	10	0	0	-10.3825	747.975
1	-4.24159	WP4806	M1	1	0	WikiPathways	27	EGFR tyrosine kinase inhibitor resistance		-4.24159	40.0701	10.7099	30293	84	27	3	11.1111	6.04812	558|3569|3570	AXL|IL6|IL6R	-2.46526	0	13	0	0	-8.03962	320.561
1	-6.62962	WP4396	M1	1	0	WikiPathways	27	Nonalcoholic fatty liver disease		-6.62962	36.4274	13.1645	30293	154	27	5	18.5185	7.47568	3553|3569|3570|7040|7132	IL1B|IL6|IL6R|TGFB1|TNFRSF1A	-4.61347	0	14	0	0	-7.65667	1121.96
1	-5.43072	WP5358	M1	1	0	WikiPathways	27	JAK STAT signaling in the regulation of Beta cells		-5.43072	98.9967	17.0762	30293	34	27	3	11.1111	6.04812	3458|3569|3570	IFNG|IL6|IL6R	-3.51755	0	14	0	0	-7.65667	1121.96
1	-4.97337	WP2848	M1	1	0	WikiPathways	27	Pluripotent stem cell differentiation pathway		-4.97337	70.1227	14.3147	30293	48	27	3	11.1111	6.04812	3569|3570|7040	IL6|IL6R|TGFB1	-3.11314	0	14	0	0	-7.65667	1121.96
1	-4.77059	WP3646	M1	1	0	WikiPathways	27	Hepatitis C and hepatocellular carcinoma		-4.77059	60.1052	13.2226	30293	56	27	3	11.1111	6.04812	3569|3570|7040	IL6|IL6R|TGFB1	-2.92712	0	14	0	0	-7.65667	1121.96
1	-4.09825	WP5063	M1	1	0	WikiPathways	27	FOXP3 in COVID 19		-4.09825	149.595	17.1931	30293	15	27	2	7.40741	5.0401	3569|3570	IL6|IL6R	-2.3459	0	14	0	0	-7.65667	1121.96
1	-3.98638	WP4337	M1	1	0	WikiPathways	27	ncRNAs involved in STAT3 signaling in hepatocellular carcinoma		-3.98638	131.996	16.1362	30293	17	27	2	7.40741	5.0401	3569|3570	IL6|IL6R	-2.25675	0	14	0	0	-7.65667	1121.96
1	-3.65635	WP4172	M1	1	0	WikiPathways	27	PI3K Akt signaling pathway		-3.65635	13.2385	6.76813	30293	339	27	4	14.8148	6.83673	627|3569|3570|3574	BDNF|IL6|IL6R|IL7	-1.97079	0	14	0	0	-7.65667	1121.96
1	-3.4011	WP4481	M1	1	0	WikiPathways	27	Resistin as a regulator of inflammation		-3.4011	67.9978	11.5014	30293	33	27	2	7.40741	5.0401	3569|3593	IL6|IL12B	-1.75126	0	14	0	0	-7.65667	1121.96
1	-3.17044	WP364	M1	1	0	WikiPathways	27	IL6 signaling pathway		-3.17044	52.1843	10.0318	30293	43	27	2	7.40741	5.0401	3569|3570	IL6|IL6R	-1.5591	0	14	0	0	-7.65667	1121.96
1	-3.17044	WP4136	M1	1	0	WikiPathways	27	Fibrin complement receptor 3 signaling pathway		-3.17044	52.1843	10.0318	30293	43	27	2	7.40741	5.0401	3569|3593	IL6|IL12B	-1.5591	0	14	0	0	-7.65667	1121.96
1	-2.82664	WP4329	M1	1	0	WikiPathways	27	miRNA role in immune response in sepsis		-2.82664	35.0613	8.1472	30293	64	27	2	7.40741	5.0401	3569|6351	IL6|CCL4	-1.26744	0	14	0	0	-7.65667	1121.96
1	-2.35664	WP5322	M1	1	0	WikiPathways	27	CKAP4 signaling pathway map		-2.35664	20.2155	6.05771	30293	111	27	2	7.40741	5.0401	3570|7132	IL6R|TNFRSF1A	-0.855964	0	14	0	0	-7.65667	1121.96
1	-4.49746	WP5158	M1	1	0	WikiPathways	27	Urotensin II mediated signaling pathway		-4.49746	48.781	11.8679	30293	69	27	3	11.1111	6.04812	3553|3569|7040	IL1B|IL6|TGFB1	-2.68568	0	16	0	0	-6.98659	373.988
1	-3.1119	WP5078	M1	1	0	WikiPathways	27	T cell modulation in pancreatic cancer		-3.1119	48.781	9.68638	30293	46	27	2	7.40741	5.0401	3569|7040	IL6|TGFB1	-1.514	0	16	0	0	-6.98659	373.988
1	-2.70199	WP5356	M1	1	0	WikiPathways	27	Disturbed pathways in Duchenne Muscular Dystrophy		-2.70199	30.3233	7.54323	30293	74	27	2	7.40741	5.0401	3569|7040	IL6|TGFB1	-1.165	0	16	0	0	-6.98659	373.988
1	-2.63526	WP5205	M1	1	0	WikiPathways	27	Clock controlled autophagy in bone metabolism		-2.63526	28.0491	7.2355	30293	80	27	2	7.40741	5.0401	3569|7040	IL6|TGFB1	-1.10498	0	16	0	0	-6.98659	373.988
1	-2.21689	WP236	M1	1	0	WikiPathways	27	Adipogenesis		-2.21689	17.1292	5.52569	30293	131	27	2	7.40741	5.0401	3569|7040	IL6|TGFB1	-0.732103	0	16	0	0	-6.98659	373.988
1	-2.09779	WP4666	M1	1	0	WikiPathways	27	Hepatitis B infection		-2.09779	14.8604	5.09974	30293	151	27	2	7.40741	5.0401	3569|7040	IL6|TGFB1	-0.628901	0	16	0	0	-6.98659	373.988
1	-5.95526	WP5098	M1	1	0	WikiPathways	27	T cell activation SARS CoV 2		-5.95526	50.9983	14.029	30293	88	27	4	14.8148	6.83673	3458|3593|4049|56477	IFNG|IL12B|LTA|CCL28	-3.99812	0	17	1	1	-5.95526	50.9983
1	-3.61018	WP5284	M1	1	0	WikiPathways	27	Cell interactions of the pancreatic cancer microenvironment		-3.61018	86.3048	12.997	30293	26	27	2	7.40741	5.0401	6352|7040	CCL5|TGFB1	-1.93217	0	19	0	0	-4.29918	186.994
1	-3.09325	WP4559	M1	1	0	WikiPathways	27	Interactions between immune cells and microRNAs in tumor microenvironment		-3.09325	47.7431	9.57857	30293	47	27	2	7.40741	5.0401	6352|7040	CCL5|TGFB1	-1.49923	0	19	0	0	-4.29918	186.994
