# Supplementary material for: Novel full-thickness biomimetic corneal model for studying pathogenesis and treatment of diabetic keratopathy
Source: Mater Today Bio. 2024 Dec 16;30:101409. doi: 10.1016/j.mtbio.2024.101409 (PMC11729032; doi:10.1016/j.mtbio.2024.101409)
Supplement: Multimedia component 3 [file mmc3.xlsx]

## Sheet: Sheet1
Symbol	D	S	EP	EN
TNF	0.710015	-0.423147	0.157541	-0.636309
TGFB1	-0.392446	0.113035	0.0538955	-0.0520696
PF4	-5.81592	0	0	0
NTF4	0.535151	0.107945	-0.930786	-1.25949
LTA	0.287841	0.909302	1.13114	-2.17278
LTA	0.287841	0.909302	1.13114	-2.17278
IL6	0.820278	0.335194	-0.0211321	0.851202
IL5	-0.13451	-5.53398	4.77259	0
IL2	5.36923	0	0	0
IL1RN	0.390777	0.493144	0.577152	2.29807
IL16	-0.725274	-0.574369	0.274878	-0.160259
IL15	0.074979	0.0309796	0.0294438	0.354261
IL13	6.04439	1.12489	-0.603699	0
IL12B	0	0	-3.11548	0
IFNG	0	0	0	0
CXCL8	1.24161	0.387208	-0.00435702	0.151966
CXCL11	-0.272411	0.612231	-0.301738	0.0052943
CCL8	0.789962	0.353237	-6.99624	0
CCL7	0.403128	0.748836	0.250543	1.65146
CCL5	1.83317	1.33423	0.207205	0.923621
CCL4	-0.968291	-0.323444	1.09063	4.82443
CCL28	0.379403	0.399829	0.402853	2.11904
CCL15	0.584963	0	0	7.1565
CCL14	-1.5639	6.11548	6.08037	1.32483
CCL13	-0.701194	-6.52878	-5.04439	0.249556
CCL1	-6.20294	0	0	0
BDNF	-0.160323	0.255745	-1.04639	-0.190993
AXL	-0.0128204	0.0221479	0.0226669	-0.236253
AREG	0.334961	0.282025	0.496964	0.219607

## Sheet: down
Description	LogP	Enrichment	GeneInGO
microtubule bundle formation	-42.7845	13.0927	51
synaptic signaling	-42.754	6.13896	88
synapse organization	-30.9014	6.09425	64
axonogenesis	-14.9742	4.03317	46
axon guidance	-6.16601	3.28032	23
cell-cell adhesion	-24.0187	5.28424	57
calcium ion transport	-6.00644	3.75168	19
actin cytoskeleton organization	-5.72722	2.68352	29
collagen fibril organization	-8.77247	10.2008	12
extracellular matrix organization	-6.77505	3.858	21
regulation of epithelial cell proliferation	-7.32367	4.36539	20
positive regulation of cell migration	-9.19974	4.1426	27
collagen fibril organization1	-6.49538	12.0455	8
extracellular matrix organization1	-6.2419	4.88109	15
cell-substrate adhesion	-6.72031	6.27644	13
extracellular matrix organization2	-4.81729	8.82663	7
response to oxygen levels	-2.4993	5.06233	5
response to mechanical stimulus	-2.44927	6.43437	4
regulation of hydrolase activity	-4.93135	5.02872	11
regulation of cytoskeleton organization	-3.84878	5.27569	8
Description	LogP	Enrichment	Gene
Nicotine addiction	-15.0141	13.6383	17
Neuroactive ligand-receptor interaction	-12.962	3.75987	43
GABAergic synapse	-14.5384	8.29293	23
Calcium signaling pathway	-11.3661	4.18566	33
Glutamatergic synapse	-11.0843	6.13896	22
Axon guidance	-5.38129	4.13357	15
Calcium signaling pathway1	-2.73618	2.57708	13
Protein digestion and absorption	-5.9829	5.84318	12
Cell adhesion molecules	-6.1527	4.76145	15
cGMP-PKG signaling pathway	-5.84662	4.50485	15
PI3K-Akt signaling pathway	-6.08928	4.20671	17
Focal adhesion	-3.9577	4.37615	10
Rap1 signaling pathway	-3.83711	4.23028	10
Ras signaling pathway	-3.43074	3.76423	10
MAPK signaling pathway	-3.1767	3.24649	11

## Sheet: up
Description	LogP	Enrichment	GeneInGO
chemotaxis	-4.84542	5.01902	11
neutrophil migration	-3.50458	8.53036	5
leukocyte chemotaxis	-3.41411	6.36318	6
inflammatory response	-2.9922	3.07214	11
glial cell differentiation	-4.97436	6.57036	9
innate immune response	-8.34769	6.83527	15
inflammatory response1	-5.35032	6.26769	10
cellular response to cytokine stimulus	-2.93109	3.82874	8
positive regulation of response to external stimulus	-7.22922	7.58874	12
regulation of innate immune response	-6.41075	8.23	10
keratinization	-17.3204	42.5004	13
response to wounding	-2.97685	4.44682	7
regulation of epithelial to mesenchymal transition	-2.96613	8.93599	4
innate immune response1	-3.18972	3.46804	10
inflammatory response2	-2.90496	3.81608	8
innate immune response2	-19.4489	5.97303	41
regulation of response to biotic stimulus	-8.81846	4.82942	22
response to wounding1	-3.36482	3.20228	12
inflammatory response3	-5.47535	3.60683	18
cell-cell adhesion	-6.34309	3.955	19
Description	Enrichment	LogP	Gene
Rheumatoid arthritis	13.5018	-6.82244	8
Viral protein interaction with cytokine and cytokine receptor	12.5567	-6.57714	8
IL-17 signaling pathway	11.6884	-5.61093	7
Cytokine-cytokine receptor interaction	5.81328	-5.4462	11
TNF signaling pathway	9.63781	-5.05325	7
Hepatitis C	8.91757	-2.96449	4
TNF signaling pathway1	18.5392	-6.03846	6
Cytokine-cytokine receptor interaction1	8.30205	-4.64792	7
Influenza A	10.2995	-3.88565	5
IL-17 signaling pathway1	14.9891	-3.81828	4
Complement and coagulation cascades	9.35162	-2.38399	3
Glycerolipid metabolism	12.7657	-2.76819	3
Folate biosynthesis	29.7866	-3.85861	3
Steroid hormone biosynthesis	12.9716	-2.78821	3
IL-17 signaling pathway2	11.4076	-3.36425	4
IL-17 signaling pathway3	5.99007	-2.81395	5
Hepatitis C1	7.12743	-5.78847	10
Influenza A1	5.92702	-4.62166	9
Coronavirus disease - COVID-19	3.88322	-2.93417	8
Measles	4.89623	-2.824	6

## Sheet: NC_D-vs-HG_D.all.annot.xls
Symbol	NC_D_1_count	NC_D_2_count	NC_D_3_count	HG_D_1_count	HG_D_2_count	HG_D_3_count	NC_D_1_fpkm	NC_D_2_fpkm	NC_D_3_fpkm	HG_D_1_fpkm	HG_D_2_fpkm	HG_D_3_fpkm	NC_D_mean	HG_D_mean	log2(fc)	PValue	FDR	Symbol	Description	KEGG_A_class	KEGG_B_class	Pathway	K_ID	GO Component	GO Function	GO Process	TF_family
GJB7	5	16	10	0	0	0	0.434	1.017	0.496	0	0	0	0.649	0.001	-9.34207	0.000254638	0.00898804	GJB7	gap junction protein beta 7 [Source:HGNC Symbol;Acc:HGNC:16690]	-	-	-	-	GO:0005886//plasma membrane;GO:0005921//gap junction;GO:0005922//connexin complex;GO:0016020//membrane;GO:0070161//anchoring junction	GO:0005243//gap junction channel activity	GO:0007154//cell communication;GO:0007267//cell-cell signaling;GO:0055085//transmembrane transport	--
-	7	5	0	0	0	0	0.959	0.819	0	0	0	0	0.592667	0.001	-9.21108	0.0460714	0.234905	-	novel protein	-	-	-	-	-	-	-	--
CD164L2	2	8	10	0	0	0	0.138	0.424	0.408	0	0	0	0.323333	0.001	-8.33688	0.00369502	0.051001	CD164L2	CD164 molecule like 2 [Source:HGNC Symbol;Acc:HGNC:32043]	-	-	-	-	GO:0016020//membrane;GO:0031410//cytoplasmic vesicle	GO:0005515//protein binding	-	--
-	8	16	9	0	0	0	0.142	0.306	0.149	0	0	0	0.199	0.001	-7.63662	0.00014535	0.00594294	-	novel protein	-	-	-	-	GO:0016020//membrane	GO:0030368//interleukin-17 receptor activity	GO:0019221//cytokine-mediated signaling pathway	--
-	1	5	5	0	0	0	0.054	0.294	0.243	0	0	0	0.197	0.001	-7.62205	0.0426215	0.224627	-	novel protein	-	-	-	-	-	-	-	--
P3R3URF-PIK3R3	0	3	10	0	0	0	0	0.156	0.373	0	0	0	0.176333	0.001	-7.46216	0.0380358	0.210486	P3R3URF-PIK3R3	P3R3URF-PIK3R3 readthrough [Source:HGNC Symbol;Acc:HGNC:54999]	-	-	-	-	-	-	-	--
-	8	0	8	0	0	0	0.245	0	0.22	0	0	0	0.155	0.001	-7.27612	0.0177006	0.132747	-	novel protein	-	-	-	-	-	-	-	--
SLC22A8	2	3	8	0	0	0	0.06	0.112	0.272	0	0	0	0.148	0.001	-7.20945	0.0233516	0.157722	SLC22A8	solute carrier family 22 member 8 [Source:HGNC Symbol;Acc:HGNC:10972]	Organismal Systems	Digestive system	ko04976//Bile secretion	K08205	GO:0005886//plasma membrane;GO:0009925//basal plasma membrane;GO:0016020//membrane;GO:0016323//basolateral plasma membrane;GO:0016324//apical plasma membrane;GO:0070062//extracellular exosome	GO:0005452//inorganic anion exchanger activity;GO:0008514//organic anion transmembrane transporter activity;GO:0015132//prostaglandin transmembrane transporter activity;GO:0015297//antiporter activity;GO:0022857//transmembrane transporter activity;GO:0042910//xenobiotic transmembrane transporter activity	GO:0006811//ion transport;GO:0006869//lipid transport;GO:0009636//response to toxic substance;GO:0015698//inorganic anion transport;GO:0015732//prostaglandin transport;GO:0055085//transmembrane transport;GO:0150104//transport across blood-brain barrier	--
DTHD1	11	11	3	0	0	0	0.11	0.174	0.027	0	0	0	0.103667	0.001	-6.69581	0.00104207	0.023145	DTHD1	death domain containing 1 [Source:HGNC Symbol;Acc:HGNC:37261]	-	-	-	-	-	GO:0005515//protein binding	GO:0007165//signal transduction	--
ZNF804B	0	12	2	0	0	0	0	0.148	0.03	0	0	0	0.0593333	0.001	-5.89077	0.0321473	0.19059	ZNF804B	zinc finger protein 804B [Source:HGNC Symbol;Acc:HGNC:21958]	-	-	-	-	GO:0005634//nucleus	GO:0046872//metal ion binding	-	--
POTED	0	8	9	0	0	0	0	0.086	0.083	0	0	0	0.0563333	0.001	-5.81592	0.014138	0.116888	POTED	POTE ankyrin domain family member D [Source:HGNC Symbol;Acc:HGNC:23822]	-	-	-	-	GO:0005886//plasma membrane;GO:0016020//membrane	GO:0005515//protein binding	-	--
-	2	0	23	1	0	0	0.02	0	0.233	0.007	0	0	0.0843333	0.00233333	-5.17564	0.0147586	0.119436	-	novel transcript	-	-	-	-	-	-	-	zf-C2H2
ANKRD66	39	42	28	3	1	0	1.729	1.909	1.213	0.123	0.025	0	1.617	0.0493333	-5.03461	1.50002e-07	3.22663e-05	ANKRD66	ankyrin repeat domain 66 [Source:HGNC Symbol;Acc:HGNC:44669]	-	-	-	-	-	GO:0005515//protein binding	-	--
MUSK	19	23	15	0	3	0	0.191	0.259	0.163	0	0.023	0	0.204333	0.00766667	-4.73618	0.000170188	0.00669505	MUSK	muscle associated receptor tyrosine kinase [Source:HGNC Symbol;Acc:HGNC:7525]	-	-	-	-	GO:0005886//plasma membrane;GO:0016020//membrane;GO:0031594//neuromuscular junction;GO:0043235//receptor complex;GO:0045202//synapse;GO:0045211//postsynaptic membrane	GO:0000166//nucleotide binding;GO:0004672//protein kinase activity;GO:0004713//protein tyrosine kinase activity;GO:0004714//transmembrane receptor protein tyrosine kinase activity;GO:0005515//protein binding;GO:0005524//ATP binding;GO:0016301//kinase activity;GO:0016740//transferase activity;GO:0017147//Wnt-protein binding;GO:0046872//metal ion binding	GO:0001934//positive regulation of protein phosphorylation;GO:0006468//protein phosphorylation;GO:0007155//cell adhesion;GO:0007169//transmembrane receptor protein tyrosine kinase signaling pathway;GO:0007411//axon guidance;GO:0007528//neuromuscular junction development;GO:0007613//memory;GO:0008582//regulation of synaptic assembly at neuromuscular junction;GO:0010628//positive regulation of gene…	--
MAGEA1	4	11	11	0	1	0	0.153	0.461	0.382	0	0.038	0	0.332	0.0126667	-4.71207	0.00434453	0.056349	MAGEA1	MAGE family member A1 [Source:HGNC Symbol;Acc:HGNC:6796]	-	-	-	-	GO:0005634//nucleus;GO:0005737//cytoplasm;GO:0005886//plasma membrane	GO:0005515//protein binding;GO:0042826//histone deacetylase binding	GO:0000122//negative regulation of transcription by RNA polymerase II;GO:0045746//negative regulation of Notch signaling pathway	--
OTP	0	15	9	0	0	1	0	0.399	0.199	0	0	0.023	0.199333	0.00766667	-4.70044	0.0126693	0.109577	OTP	orthopedia homeobox [Source:HGNC Symbol;Acc:HGNC:8518]	-	-	-	-	GO:0000785//chromatin;GO:0001650//fibrillar center;GO:0005634//nucleus;GO:0005654//nucleoplasm;GO:0016604//nuclear body	GO:0000977//RNA polymerase II transcription regulatory region sequence-specific DNA binding;GO:0000981//DNA-binding transcription factor activity, RNA polymerase II-specific;GO:0001227//DNA-binding transcription repressor activity, RNA polymerase II-specific;GO:0003677//DNA binding;GO:0005515//protein binding	GO:0000122//negative regulation of transcription by RNA polymerase II;GO:0002052//positive regulation of neuroblast proliferation;GO:0006355//regulation of transcription, DNA-templated;GO:0007399//nervous system development;GO:0007405//neuroblast proliferation;GO:0021879//forebrain neuron differentiation;GO:0021979//hypothalamus cell differentiation;GO:0021985//neurohypophysis development;GO:0030…	Homeobox
CFAP299	10	27	7	2	0	0	0.703	2.036	0.446	0.145	0	0	1.06167	0.0483333	-4.45717	0.00112335	0.024079	CFAP299	cilia and flagella associated protein 299 [Source:HGNC Symbol;Acc:HGNC:28554]	-	-	-	-	GO:0005634//nucleus;GO:0005737//cytoplasm	GO:0005515//protein binding	-	--
TTC16	3	14	3	1	0	0	0.068	0.349	0.062	0.022	0	0	0.159667	0.00733333	-4.44445	0.0158062	0.124215	TTC16	tetratricopeptide repeat domain 16 [Source:HGNC Symbol;Acc:HGNC:26536]	-	-	-	-	-	GO:0005515//protein binding	-	--
GRP	9	5	6	0	0	1	0.695	0.426	0.46	0	0	0.074	0.527	0.0246667	-4.41717	0.0125701	0.108873	GRP	gastrin releasing peptide [Source:HGNC Symbol;Acc:HGNC:4605]	Environmental Information Processing	Signaling molecules and interaction	ko04080//Neuroactive ligand-receptor interaction	K05224	GO:0005576//extracellular region;GO:0005615//extracellular space;GO:0031410//cytoplasmic vesicle;GO:0034774//secretory granule lumen;GO:0042995//cell projection;GO:0043005//neuron projection;GO:0098992//neuronal dense core vesicle	GO:0005102//signaling receptor binding;GO:0005184//neuropeptide hormone activity;GO:0005515//protein binding	GO:0007165//signal transduction;GO:0007218//neuropeptide signaling pathway;GO:0035176//social behavior;GO:0036343//psychomotor behavior;GO:0043207//response to external biotic stimulus;GO:0043303//mast cell degranulation;GO:0090277//positive regulation of peptide hormone secretion;GO:1900738//positive regulation of phospholipase C-activating G protein-coupled receptor signaling pathway;GO:1903817…	--
MSANTD1	9	16	8	1	1	0	0.364	0.65	0.285	0.02	0.042	0	0.433	0.0206667	-4.38899	0.00354604	0.0499274	MSANTD1	Myb/SANT DNA binding domain containing 1 [Source:HGNC Symbol;Acc:HGNC:33741]	-	-	-	-	GO:0016604//nuclear body	-	GO:0045893//positive regulation of transcription, DNA-templated	--
CCL18	90	515	90	12	18	13	4.426	27.713	4.017	0.573	0.872	0.592	12.052	0.679	-4.14972	6.071e-06	0.00060657	CCL18	C-C motif chemokine ligand 18 [Source:HGNC Symbol;Acc:HGNC:10616]	Environmental Information Processing;Organismal Systems;Environmental Information Processing	Signaling molecules and interaction;Immune system;Signaling molecules and interaction	ko04060//Cytokine-cytokine receptor interaction;ko04062//Chemokine signaling pathway;ko04061//Viral protein interaction with cytokine and cytokine receptor	K21094;K21094;K21094	GO:0005576//extracellular region;GO:0005615//extracellular space	GO:0005125//cytokine activity;GO:0005515//protein binding;GO:0008009//chemokine activity;GO:0048020//CCR chemokine receptor binding	GO:0002548//monocyte chemotaxis;GO:0006935//chemotaxis;GO:0006954//inflammatory response;GO:0006955//immune response;GO:0007154//cell communication;GO:0007165//signal transduction;GO:0007186//G protein-coupled receptor signaling pathway;GO:0007267//cell-cell signaling;GO:0030593//neutrophil chemotaxis;GO:0043547//positive regulation of GTPase activity;GO:0048245//eosinophil chemotaxis;GO:0048247/…	--
UBE2F-SCLY	23	25	28	0	0	6	0.67	0.86	0.648	0	0	0.129	0.726	0.043	-4.07756	7.33135e-05	0.00376535	UBE2F-SCLY	UBE2F-SCLY readthrough (NMD candidate) [Source:HGNC Symbol;Acc:HGNC:48339]	-	-	-	-	-	-	-	--
KIAA2012	29	41	20	4	6	0	0.625	0.972	0.457	0.063	0.094	0	0.684667	0.0523333	-3.7096	4.28871e-05	0.00255575	KIAA2012	KIAA2012 [Source:HGNC Symbol;Acc:HGNC:51250]	-	-	-	-	-	-	-	--
CROCC2	86	68	57	6	4	7	1.048	0.908	0.631	0.071	0.048	0.079	0.862333	0.066	-3.70771	3.55086e-12	2.59695e-09	CROCC2	ciliary rootlet coiled-coil, rootletin family member 2 [Source:HGNC Symbol;Acc:HGNC:51677]	-	-	-	-	GO:0005813//centrosome;GO:0005814//centriole	-	-	--
CDHR4	35	33	28	1	2	2	0.907	0.936	1.335	0.063	0.051	0.161	1.05933	0.0916667	-3.53062	5.20388e-07	8.97619e-05	CDHR4	cadherin related family member 4 [Source:HGNC Symbol;Acc:HGNC:34527]	-	-	-	-	GO:0005886//plasma membrane;GO:0016020//membrane	GO:0005509//calcium ion binding	GO:0007155//cell adhesion;GO:0007156//homophilic cell adhesion via plasma membrane adhesion molecules	--
SIGLEC15	4	42	32	1	3	4	0.243	1.021	0.958	0.022	0.066	0.132	0.740667	0.0733333	-3.33628	0.000333183	0.0108979	SIGLEC15	sialic acid binding Ig like lectin 15 [Source:HGNC Symbol;Acc:HGNC:27596]	-	-	-	-	GO:0005886//plasma membrane;GO:0016020//membrane;GO:0032991//protein-containing complex	-	GO:0032956//regulation of actin cytoskeleton organization;GO:0045124//regulation of bone resorption;GO:2001204//regulation of osteoclast development	--
TENM4	1317	1365	1433	699	786	754	7.237	8.427	6.372	5.945	7.481	3.64	7.34533	5.68867	-0.368737	6.23613e-12	4.22301e-09	TENM4	teneurin transmembrane protein 4 [Source:HGNC Symbol;Acc:HGNC:29945]	-	-	-	-	GO:0005634//nucleus;GO:0005737//cytoplasm;GO:0005886//plasma membrane;GO:0016020//membrane;GO:0042995//cell projection;GO:0043005//neuron projection	GO:0005515//protein binding;GO:0042802//identical protein binding;GO:0042803//protein homodimerization activity;GO:0046982//protein heterodimerization activity;GO:0050839//cell adhesion molecule binding	GO:0001702//gastrulation with mouth forming second;GO:0007157//heterophilic cell-cell adhesion via plasma membrane cell adhesion molecules;GO:0007165//signal transduction;GO:0030154//cell differentiation;GO:0031641//regulation of myelination;GO:0031643//positive regulation of myelination;GO:0032289//central nervous system myelin formation;GO:0048666//neuron development;GO:0048714//positive regula…	--
ADGB	64	129	59	12	19	11	1.387	2.428	3	0.337	0.24	0.124	2.27167	0.233667	-3.28123	1.25634e-08	3.70499e-06	ADGB	androglobin [Source:HGNC Symbol;Acc:HGNC:21212]	-	-	-	-	GO:0005929//cilium;GO:0031514//motile cilium;GO:0042995//cell projection	GO:0004198//calcium-dependent cysteine-type endopeptidase activity;GO:0005515//protein binding;GO:0019825//oxygen binding;GO:0020037//heme binding	GO:0006508//proteolysis;GO:0007283//spermatogenesis;GO:0030154//cell differentiation	--
HOATZ	69	138	78	9	15	11	5.807	12.919	5.721	0.782	1.057	0.679	8.149	0.839333	-3.27931	7.87998e-12	5.14563e-09	HOATZ	HOATZ cilia and flagella associated protein [Source:HGNC Symbol;Acc:HGNC:25061]	-	-	-	-	GO:0005737//cytoplasm;GO:0005929//cilium;GO:0042995//cell projection	-	GO:0007283//spermatogenesis;GO:0030317//flagellated sperm motility;GO:0035082//axoneme assembly;GO:0060271//cilium assembly	--
SLC14A1	15	33	19	0	5	1	1.002	0.709	0.605	0	0.215	0.026	0.772	0.0803333	-3.26453	0.00020593	0.00776121	SLC14A1	solute carrier family 14 member 1 (Kidd blood group) [Source:HGNC Symbol;Acc:HGNC:10918]	-	-	-	-	GO:0005886//plasma membrane;GO:0016020//membrane;GO:0016323//basolateral plasma membrane	GO:0005372//water transmembrane transporter activity;GO:0005515//protein binding;GO:0015204//urea transmembrane transporter activity;GO:0015265//urea channel activity	GO:0006833//water transport;GO:0015840//urea transport;GO:0051649//establishment of localization in cell;GO:0055085//transmembrane transport;GO:0071918//urea transmembrane transport	--
ROPN1L	145	125	141	19	13	14	8.668	8.172	7.711	1.076	0.79	0.781	8.18367	0.882333	-3.21335	1.73173e-19	6.3326e-16	ROPN1L	rhophilin associated tail protein 1 like [Source:HGNC Symbol;Acc:HGNC:24060]	-	-	-	-	GO:0005576//extracellular region;GO:0005737//cytoplasm;GO:0005929//cilium;GO:0031514//motile cilium;GO:0042995//cell projection	GO:0005515//protein binding;GO:0042802//identical protein binding	GO:0001932//regulation of protein phosphorylation;GO:0003341//cilium movement;GO:0003351//epithelial cilium movement involved in extracellular fluid movement;GO:0030317//flagellated sperm motility;GO:0048240//sperm capacitation	--
LRRC71	13	29	18	3	2	2	0.431	1.051	0.541	0.097	0.065	0.061	0.674333	0.0743333	-3.18138	0.000403294	0.0124474	LRRC71	leucine rich repeat containing 71 [Source:HGNC Symbol;Acc:HGNC:26556]	-	-	-	-	-	GO:0005515//protein binding	-	--
C10orf105	69	58	51	13	4	3	0.942	0.869	0.637	0.175	0.057	0.041	0.816	0.091	-3.16463	1.14857e-08	3.55941e-06	C10orf105	chromosome 10 open reading frame 105 [Source:HGNC Symbol;Acc:HGNC:20304]	-	-	-	-	GO:0016020//membrane	-	-	--
C20orf85	25	42	36	1	9	2	2.034	3.74	2.659	0.079	0.721	0.151	2.811	0.317	-3.14853	1.76094e-05	0.00133598	C20orf85	chromosome 20 open reading frame 85 [Source:HGNC Symbol;Acc:HGNC:16216]	-	-	-	-	-	GO:0005515//protein binding	-	--
DNAAF1	53	86	45	15	6	3	2.418	2.581	1.12	0.468	0.162	0.076	2.03967	0.235333	-3.11556	1.07508e-07	2.4571e-05	DNAAF1	dynein axonemal assembly factor 1 [Source:HGNC Symbol;Acc:HGNC:30539]	-	-	-	-	GO:0000922//spindle pole;GO:0005576//extracellular region;GO:0005737//cytoplasm;GO:0005829//cytosol;GO:0005856//cytoskeleton;GO:0005886//plasma membrane;GO:0005929//cilium;GO:0005930//axoneme;GO:0016607//nuclear speck;GO:0042995//cell projection	GO:0005515//protein binding;GO:0070840//dynein complex binding	GO:0001947//heart looping;GO:0003341//cilium movement;GO:0003356//regulation of cilium beat frequency;GO:0030324//lung development;GO:0035082//axoneme assembly;GO:0035469//determination of pancreatic left/right asymmetry;GO:0036158//outer dynein arm assembly;GO:0036159//inner dynein arm assembly;GO:0044458//motile cilium assembly;GO:0060271//cilium assembly;GO:0060287//epithelial cilium movement …	--
ZSCAN1	13	6	9	1	1	3	0.962	0.529	0.658	0.078	0.079	0.092	0.716333	0.083	-3.10945	0.0305877	0.186112	ZSCAN1	zinc finger and SCAN domain containing 1 [Source:HGNC Symbol;Acc:HGNC:23712]	-	-	-	-	GO:0000785//chromatin;GO:0005634//nucleus	GO:0000978//RNA polymerase II cis-regulatory region sequence-specific DNA binding;GO:0000981//DNA-binding transcription factor activity, RNA polymerase II-specific;GO:0003677//DNA binding;GO:0005515//protein binding;GO:0046872//metal ion binding;GO:1990837//sequence-specific double-stranded DNA binding	GO:0006357//regulation of transcription by RNA polymerase II	zf-C2H2
WDR38	46	55	41	11	2	6	2.377	3.038	1.909	0.553	0.102	0.282	2.44133	0.312333	-2.96651	6.43598e-07	0.000102326	WDR38	WD repeat domain 38 [Source:HGNC Symbol;Acc:HGNC:23745]	-	-	-	-	-	GO:0005515//protein binding	GO:0002244//hematopoietic progenitor cell differentiation	--
FAM216B	176	221	129	27	30	14	3.519	4.83	2.334	0.525	0.589	0.257	3.561	0.457	-2.96202	1.92851e-17	4.40761e-14	FAM216B	family with sequence similarity 216 member B [Source:HGNC Symbol;Acc:HGNC:26883]	-	-	-	-	-	-	-	--
CFAP73	29	39	31	7	4	3	1.169	1.678	1.111	0.253	0.165	0.119	1.31933	0.179	-2.88178	1.57612e-05	0.00123153	CFAP73	cilia and flagella associated protein 73 [Source:HGNC Symbol;Acc:HGNC:37100]	-	-	-	-	GO:0005737//cytoplasm;GO:0005856//cytoskeleton;GO:0005929//cilium;GO:0031514//motile cilium;GO:0042995//cell projection;GO:0097545//axonemal outer doublet	GO:0070840//dynein complex binding	GO:0003341//cilium movement;GO:0007286//spermatid development;GO:0036159//inner dynein arm assembly	--
CST1	48	105	212	7	27	16	4.198	10.048	16.829	0.595	2.354	1.296	10.3583	1.415	-2.87192	1.17968e-08	3.59488e-06	CST1	cystatin SN [Source:HGNC Symbol;Acc:HGNC:2473]	Organismal Systems	Digestive system	ko04970//Salivary secretion	K13897	GO:0005576//extracellular region;GO:0005615//extracellular space;GO:0005737//cytoplasm;GO:0031982//vesicle	GO:0004869//cysteine-type endopeptidase inhibitor activity;GO:0005515//protein binding;GO:0030414//peptidase inhibitor activity	GO:0001580//detection of chemical stimulus involved in sensory perception of bitter taste;GO:0010466//negative regulation of peptidase activity;GO:2000117//negative regulation of cysteine-type endopeptidase activity	--
RIT2	10	29	15	1	2	5	0.595	1.914	0.821	0.059	0.119	0.279	1.11	0.152333	-2.86526	0.00250803	0.0398086	RIT2	Ras like without CAAX 2 [Source:HGNC Symbol;Acc:HGNC:10017]	-	-	-	-	GO:0005634//nucleus;GO:0005654//nucleoplasm;GO:0005737//cytoplasm;GO:0005794//Golgi apparatus;GO:0005829//cytosol;GO:0005886//plasma membrane;GO:0016020//membrane;GO:0043005//neuron projection;GO:0044297//cell body;GO:0045121//membrane raft;GO:0045202//synapse;GO:0097447//dendritic tree	GO:0000166//nucleotide binding;GO:0003682//chromatin binding;GO:0003924//GTPase activity;GO:0003925//G protein activity;GO:0005515//protein binding;GO:0005516//calmodulin binding;GO:0005525//GTP binding;GO:0016787//hydrolase activity;GO:0019003//GDP binding;GO:0030215//semaphorin receptor binding	GO:0001932//regulation of protein phosphorylation;GO:0007165//signal transduction;GO:0007189//adenylate cyclase-activating G protein-coupled receptor signaling pathway;GO:0007264//small GTPase mediated signal transduction;GO:0007265//Ras protein signal transduction;GO:0007268//chemical synaptic transmission;GO:0010976//positive regulation of neuron projection development;GO:0010977//negative regu…	--
TTLL10	51	70	57	4	12	14	1.515	3.083	1.654	0.12	0.35	0.402	2.084	0.290667	-2.84192	2.70487e-07	5.20588e-05	TTLL10	tubulin tyrosine ligase like 10 [Source:HGNC Symbol;Acc:HGNC:26693]	-	-	-	-	GO:0005829//cytosol	GO:0000166//nucleotide binding;GO:0005515//protein binding;GO:0005524//ATP binding;GO:0070735//protein-glycine ligase activity	GO:0018094//protein polyglycylation;GO:0036211//protein modification process	--
CDC20B	1339	1798	1284	196	278	171	31.103	44.875	26.48	4.392	6.298	3.682	34.1527	4.79067	-2.8337	9.05549e-48	1.65571e-43	CDC20B	cell division cycle 20B [Source:HGNC Symbol;Acc:HGNC:24222]	-	-	-	-	GO:0005680//anaphase-promoting complex	GO:0005515//protein binding;GO:0010997//anaphase-promoting complex binding;GO:0097027//ubiquitin-protein transferase activator activity;GO:1990757//ubiquitin ligase activator activity	GO:0031145//anaphase-promoting complex-dependent catabolic process;GO:1904668//positive regulation of ubiquitin protein ligase activity;GO:1905786//positive regulation of anaphase-promoting complex-dependent catabolic process	--
CFAP99	11	23	21	1	6	1	0.314	0.717	0.543	0.028	0.168	0.026	0.524667	0.074	-2.8258	0.0022874	0.0376185	CFAP99	cilia and flagella associated protein 99 [Source:HGNC Symbol;Acc:HGNC:51180]	-	-	-	-	GO:0005929//cilium;GO:0031514//motile cilium;GO:0042995//cell projection	-	-	--
DNAI2	7	19	7	1	3	1	0.185	0.621	0.182	0.032	0.086	0.03	0.329333	0.0493333	-2.73891	0.0154589	0.12236	DNAI2	dynein axonemal intermediate chain 2 [Source:HGNC Symbol;Acc:HGNC:18744]	Human Diseases;Human Diseases;Human Diseases	Neurodegenerative disease;Neurodegenerative disease;Neurodegenerative disease	ko05022//Pathways of neurodegeneration - multiple diseases;ko05014//Amyotrophic lateral sclerosis;ko05016//Huntington disease	K11143;K11143;K11143	GO:0005737//cytoplasm;GO:0005856//cytoskeleton;GO:0005858//axonemal dynein complex;GO:0005874//microtubule;GO:0005929//cilium;GO:0005930//axoneme;GO:0009897//external side of plasma membrane;GO:0030286//dynein complex;GO:0036126//sperm flagellum;GO:0036157//outer dynein arm;GO:0042995//cell projection;GO:0097729//9+2 motile cilium;GO:0120293//dynein axonemal particle	GO:0003777//microtubule motor activity;GO:0005515//protein binding;GO:0008574//plus-end-directed microtubule motor activity;GO:0045503//dynein light chain binding;GO:0045504//dynein heavy chain binding	GO:0003341//cilium movement;GO:0007368//determination of left/right symmetry;GO:0030030//cell projection organization;GO:0036158//outer dynein arm assembly;GO:0060271//cilium assembly	--
GSTA3	10	8	9	0	1	3	0.845	0.632	0.638	0	0.083	0.235	0.705	0.106	-2.73356	0.0260412	0.167536	GSTA3	glutathione S-transferase alpha 3 [Source:HGNC Symbol;Acc:HGNC:4628]	Metabolism;Human Diseases;Human Diseases;Human Diseases;Human Diseases;Human Diseases;Metabolism;Metabolism;Human Diseases;Metabolism;Human Diseases;Metabolism	Global and overview maps;Cancer: overview;Cancer: overview;Cancer: overview;Cancer: specific types;Cardiovascular disease;Xenobiotics biodegradation and metabolism;Xenobiotics biodegradation and metabolism;Drug resistance: antineoplastic;Xenobiotics biodegradation and metabolism;Cancer: overview;Metabolism of other amino acids	ko01100//Metabolic pathways;ko05200//Pathways in cancer;ko05208//Chemical carcinogenesis - reactive oxygen species;ko05207//Chemical carcinogenesis - receptor activation;ko05225//Hepatocellular carcinoma;ko05418//Fluid shear stress and atherosclerosis;ko00983//Drug metabolism - other enzymes;ko00980//Metabolism of xenobiotics by cytochrome P450;ko01524//Platinum drug resistance;ko00982//Drug meta…	K00799;K00799;K00799;K00799;K00799;K00799;K00799;K00799;K00799;K00799;K00799;K00799	GO:0005737//cytoplasm;GO:0005829//cytosol;GO:0070062//extracellular exosome	GO:0004364//glutathione transferase activity;GO:0016740//transferase activity	GO:0006629//lipid metabolic process;GO:0006749//glutathione metabolic process;GO:0006805//xenobiotic metabolic process	--
SLC39A12	176	253	138	25	35	32	4.255	6.77	3.038	0.584	0.834	0.723	4.68767	0.713667	-2.71555	8.26402e-17	1.67888e-13	SLC39A12	solute carrier family 39 member 12 [Source:HGNC Symbol;Acc:HGNC:20860]	Human Diseases;Human Diseases	Neurodegenerative disease;Neurodegenerative disease	ko05010//Alzheimer disease;ko05012//Parkinson disease	K14718;K14718	GO:0005886//plasma membrane;GO:0016020//membrane;GO:0048471//perinuclear region of cytoplasm;GO:1903561//extracellular vesicle	GO:0005385//zinc ion transmembrane transporter activity;GO:0046873//metal ion transmembrane transporter activity;GO:0140410//solute:bicarbonate symporter activity	GO:0001841//neural tube formation;GO:0006811//ion transport;GO:0006829//zinc ion transport;GO:0007165//signal transduction;GO:0010975//regulation of neuron projection development;GO:0015701//bicarbonate transport;GO:0030001//metal ion transport;GO:0030003//cellular cation homeostasis;GO:0031113//regulation of microtubule polymerization;GO:0036293//response to decreased oxygen levels;GO:0055085//t…	--
PDYN	5	6	39	5	4	0	0.213	0.168	1.148	0.129	0.104	0	0.509667	0.0776667	-2.71419	0.0190268	0.138766	PDYN	prodynorphin [Source:HGNC Symbol;Acc:HGNC:8820]	Human Diseases;Environmental Information Processing;Human Diseases;Human Diseases;Human Diseases;Human Diseases	Neurodegenerative disease;Signaling molecules and interaction;Substance dependence;Neurodegenerative disease;Substance dependence;Substance dependence	ko05022//Pathways of neurodegeneration - multiple diseases;ko04080//Neuroactive ligand-receptor interaction;ko05034//Alcoholism;ko05017//Spinocerebellar ataxia;ko05031//Amphetamine addiction;ko05030//Cocaine addiction	K15840;K15840;K15840;K15840;K15840;K15840	GO:0005576//extracellular region;GO:0005886//plasma membrane;GO:0030425//dendrite;GO:0043025//neuronal cell body;GO:0043679//axon terminus;GO:0045202//synapse;GO:0098686//hippocampal mossy fiber to CA3 synapse;GO:0098992//neuronal dense core vesicle	GO:0001515//opioid peptide activity;GO:0031628//opioid receptor binding	GO:0007218//neuropeptide signaling pathway;GO:0007268//chemical synaptic transmission;GO:0007600//sensory perception	--
RSPH10B2	31	6	18	2	4	9	1.296	0.14	0.669	0.042	0.092	0.188	0.701667	0.107333	-2.70869	0.027435	0.173392	RSPH10B2	radial spoke head 10 homolog B2 [Source:HGNC Symbol;Acc:HGNC:34385]	-	-	-	-	GO:0005737//cytoplasm;GO:0005856//cytoskeleton;GO:0042995//cell projection	-	-	--
CFAP144	40	71	44	13	4	8	5.027	9.577	5.074	1.619	0.487	0.913	6.55933	1.00633	-2.70444	1.41039e-06	0.00018823	CFAP144	cilia and flagella associated protein 144 [Source:HGNC Symbol;Acc:HGNC:34347]	-	-	-	-	GO:0005737//cytoplasm;GO:0005856//cytoskeleton;GO:0005879//axonemal microtubule;GO:0042995//cell projection;GO:0097546//ciliary base	GO:0008017//microtubule binding	-	--
ISM2	51	69	51	11	12	13	1.381	2.731	1.06	0.238	0.263	0.311	1.724	0.270667	-2.67117	9.86497e-07	0.000145403	ISM2	isthmin 2 [Source:HGNC Symbol;Acc:HGNC:23176]	-	-	-	-	GO:0005576//extracellular region	GO:0005515//protein binding	-	--
PRLHR	6	7	12	1	3	0	0.073	0.093	0.132	0.012	0.036	0	0.0993333	0.016	-2.63421	0.0383487	0.211701	PRLHR	prolactin releasing hormone receptor [Source:HGNC Symbol;Acc:HGNC:4464]	Environmental Information Processing	Signaling molecules and interaction	ko04080//Neuroactive ligand-receptor interaction	K04314	GO:0005886//plasma membrane;GO:0005929//cilium;GO:0016020//membrane;GO:0043005//neuron projection	GO:0004930//G protein-coupled receptor activity;GO:0004983//neuropeptide Y receptor activity;GO:0005515//protein binding;GO:0008188//neuropeptide receptor activity;GO:0042923//neuropeptide binding	GO:0007165//signal transduction;GO:0007186//G protein-coupled receptor signaling pathway;GO:0007218//neuropeptide signaling pathway;GO:0007565//female pregnancy;GO:0007631//feeding behavior;GO:0042445//hormone metabolic process	--
C9orf24	110	204	124	32	19	24	10.246	21.073	10.64	2.943	1.712	2.114	13.9863	2.25633	-2.63197	4.9543e-13	4.52922e-10	C9orf24	chromosome 9 open reading frame 24 [Source:HGNC Symbol;Acc:HGNC:19919]	-	-	-	-	GO:0002177//manchette;GO:0005634//nucleus;GO:0005654//nucleoplasm;GO:0005737//cytoplasm;GO:0005829//cytosol;GO:0005856//cytoskeleton;GO:0048471//perinuclear region of cytoplasm	GO:0005515//protein binding;GO:0043014//alpha-tubulin binding	GO:0007283//spermatogenesis;GO:0030154//cell differentiation;GO:0065003//protein-containing complex assembly	--
C2orf50	112	114	103	28	36	25	2.665	2.139	1.592	0.26	0.297	0.475	2.132	0.344	-2.63173	6.05317e-09	1.97636e-06	C2orf50	chromosome 2 open reading frame 50 [Source:HGNC Symbol;Acc:HGNC:26324]	-	-	-	-	-	GO:0005515//protein binding	-	--
FAM166B	55	54	48	7	14	5	3.481	3.825	2.933	0.494	0.869	0.293	3.413	0.552	-2.6283	5.69189e-07	9.51913e-05	FAM166B	family with sequence similarity 166 member B [Source:HGNC Symbol;Acc:HGNC:34242]	-	-	-	-	GO:0005737//cytoplasm;GO:0005856//cytoskeleton;GO:0005879//axonemal microtubule;GO:0042995//cell projection	GO:0005515//protein binding	-	--
DNAJB13	17	28	12	1	3	7	0.942	2.232	0.73	0.055	0.166	0.415	1.30133	0.212	-2.61785	0.00501565	0.0619636	DNAJB13	DnaJ heat shock protein family (Hsp40) member B13 [Source:HGNC Symbol;Acc:HGNC:30718]	-	-	-	-	GO:0005737//cytoplasm;GO:0005829//cytosol;GO:0005929//cilium;GO:0005930//axoneme;GO:0031514//motile cilium;GO:0036126//sperm flagellum;GO:0042995//cell projection;GO:0097224//sperm connecting piece	GO:0005515//protein binding;GO:0051082//unfolded protein binding;GO:0051087//chaperone binding	GO:0006457//protein folding;GO:0030030//cell projection organization;GO:0051085//chaperone cofactor-dependent protein refolding;GO:1904158//axonemal central apparatus assembly	--
MAP3K19	181	198	112	24	31	29	3.187	5.641	3.337	0.85	0.465	0.68	4.055	0.665	-2.60828	3.82023e-15	4.98922e-12	MAP3K19	mitogen-activated protein kinase kinase kinase 19 [Source:HGNC Symbol;Acc:HGNC:26249]	-	-	-	-	-	GO:0000166//nucleotide binding;GO:0004672//protein kinase activity;GO:0004674//protein serine/threonine kinase activity;GO:0005524//ATP binding;GO:0016301//kinase activity;GO:0016740//transferase activity;GO:0106310//protein serine kinase activity	GO:0006468//protein phosphorylation;GO:0016310//phosphorylation	--
TEKT1	219	306	209	30	33	31	6.932	9.301	6.262	1.392	1.559	0.763	7.49833	1.238	-2.59856	1.78863e-26	8.17584e-23	TEKT1	tektin 1 [Source:HGNC Symbol;Acc:HGNC:15534]	-	-	-	-	GO:0005634//nucleus;GO:0005737//cytoplasm;GO:0005856//cytoskeleton;GO:0005874//microtubule;GO:0005879//axonemal microtubule;GO:0005929//cilium;GO:0015630//microtubule cytoskeleton;GO:0031514//motile cilium;GO:0042995//cell projection	GO:0005515//protein binding	GO:0030317//flagellated sperm motility;GO:0060271//cilium assembly;GO:0060294//cilium movement involved in cell motility	--
C11orf16	6	5	9	0	0	2	0.299	0.4	0.54	0	0	0.205	0.413	0.0683333	-2.59548	0.0359698	0.203895	C11orf16	chromosome 11 open reading frame 16 [Source:HGNC Symbol;Acc:HGNC:1169]	-	-	-	-	-	-	-	--
LTF	9	8	8	1	0	3	0.236	0.23	0.223	0.03	0	0.085	0.229667	0.0383333	-2.58287	0.0363559	0.204974	LTF	lactotransferrin [Source:HGNC Symbol;Acc:HGNC:6720]	-	-	-	-	GO:0005576//extracellular region;GO:0005615//extracellular space;GO:0005634//nucleus;GO:0005737//cytoplasm;GO:0005769//early endosome;GO:0005886//plasma membrane;GO:0009986//cell surface;GO:0030141//secretory granule;GO:0032991//protein-containing complex;GO:0035580//specific granule lumen;GO:0042581//specific granule;GO:0055037//recycling endosome;GO:0070062//extracellular exosome;GO:0097013//ph…	GO:0001530//lipopolysaccharide binding;GO:0003677//DNA binding;GO:0004252//serine-type endopeptidase activity;GO:0004869//cysteine-type endopeptidase inhibitor activity;GO:0005506//iron ion binding;GO:0005515//protein binding;GO:0008201//heparin binding;GO:0008233//peptidase activity;GO:0008236//serine-type peptidase activity;GO:0016787//hydrolase activity;GO:0043539//protein serine/threonine kin…	GO:0001503//ossification;GO:0001817//regulation of cytokine production;GO:0001895//retina homeostasis;GO:0002227//innate immune response in mucosa;GO:0002376//immune system process;GO:0006508//proteolysis;GO:0006811//ion transport;GO:0006826//iron ion transport;GO:0006959//humoral immune response;GO:0019731//antibacterial humoral response;GO:0019732//antifungal humoral response;GO:0031640//killin…	Others
DYNLT5	79	117	55	9	25	16	2.379	4.274	1.624	0.253	0.713	0.429	2.759	0.465	-2.56884	1.97398e-07	4.14854e-05	DYNLT5	dynein light chain Tctex-type family member 5 [Source:HGNC Symbol;Acc:HGNC:26882]	-	-	-	-	GO:0005737//cytoplasm;GO:0005868//cytoplasmic dynein complex	GO:0005515//protein binding;GO:0045505//dynein intermediate chain binding	GO:0007018//microtubule-based movement	--
CFAP52	126	199	111	27	30	19	6.461	11.034	4.123	1.462	1.118	1.07	7.206	1.21667	-2.56626	2.86928e-13	2.76116e-10	CFAP52	cilia and flagella associated protein 52 [Source:HGNC Symbol;Acc:HGNC:16053]	-	-	-	-	GO:0005737//cytoplasm;GO:0005856//cytoskeleton;GO:0005879//axonemal microtubule;GO:0005929//cilium;GO:0005930//axoneme;GO:0031514//motile cilium;GO:0042995//cell projection;GO:0097729//9+2 motile cilium	GO:0005515//protein binding	GO:0030317//flagellated sperm motility;GO:0061966//establishment of left/right asymmetry	--
SORCS3	26	69	88	14	9	13	0.306	0.887	1.204	0.16	0.104	0.141	0.799	0.135	-2.56524	7.08113e-06	0.00067433	SORCS3	sortilin related VPS10 domain containing receptor 3 [Source:HGNC Symbol;Acc:HGNC:16699]	-	-	-	-	GO:0014069//postsynaptic density;GO:0016020//membrane;GO:0098839//postsynaptic density membrane;GO:0098978//glutamatergic synapse	GO:0005515//protein binding;GO:0008188//neuropeptide receptor activity	GO:0007218//neuropeptide signaling pathway;GO:0007612//learning;GO:0007613//memory;GO:0099170//postsynaptic modulation of chemical synaptic transmission;GO:1900452//regulation of long-term synaptic depression	--
CFAP141	10	16	6	2	0	4	0.972	1.702	0.529	0.189	0	0.36	1.06767	0.183	-2.54455	0.0310454	0.186974	CFAP141	cilia and flagella associated protein 141 [Source:HGNC Symbol;Acc:HGNC:32305]	-	-	-	-	GO:0005737//cytoplasm;GO:0005856//cytoskeleton;GO:0005879//axonemal microtubule;GO:0042995//cell projection	GO:0005515//protein binding	-	--
ISM1	22	27	17	1	6	5	0.466	0.626	0.327	0.021	0.125	0.098	0.473	0.0813333	-2.53992	0.00149788	0.0287379	ISM1	isthmin 1 [Source:HGNC Symbol;Acc:HGNC:16213]	-	-	-	-	GO:0005576//extracellular region	-	GO:0016525//negative regulation of angiogenesis	--
STOML3	88	71	68	10	15	16	3.035	2.698	2.144	0.337	0.513	0.515	2.62567	0.455	-2.52875	3.81649e-09	1.31662e-06	STOML3	stomatin like 3 [Source:HGNC Symbol;Acc:HGNC:19420]	-	-	-	-	GO:0005575//cellular_component;GO:0005886//plasma membrane;GO:0005929//cilium;GO:0016020//membrane;GO:0043005//neuron projection;GO:0045121//membrane raft;GO:0110165//cellular anatomical entity	GO:0003674//molecular_function;GO:0005515//protein binding	GO:0007165//signal transduction;GO:0008150//biological_process	--
DDC	23	99	85	10	21	5	0.788	3.833	2.703	0.352	0.755	0.178	2.44133	0.428333	-2.51086	1.11091e-05	0.000940362	DDC	dopa decarboxylase [Source:HGNC Symbol;Acc:HGNC:2719]	Metabolism;Human Diseases;Organismal Systems;Organismal Systems;Human Diseases;Human Diseases;Metabolism;Metabolism;Metabolism	Global and overview maps;Substance dependence;Nervous system;Nervous system;Substance dependence;Substance dependence;Amino acid metabolism;Amino acid metabolism;Amino acid metabolism	ko01100//Metabolic pathways;ko05034//Alcoholism;ko04728//Dopaminergic synapse;ko04726//Serotonergic synapse;ko05031//Amphetamine addiction;ko05030//Cocaine addiction;ko00380//Tryptophan metabolism;ko00350//Tyrosine metabolism;ko00360//Phenylalanine metabolism	K01593;K01593;K01593;K01593;K01593;K01593;K01593;K01593;K01593	GO:0005737//cytoplasm;GO:0005829//cytosol;GO:0070062//extracellular exosome	GO:0003824//catalytic activity;GO:0004058//aromatic-L-amino-acid decarboxylase activity;GO:0005515//protein binding;GO:0016829//lyase activity;GO:0016830//carbon-carbon lyase activity;GO:0016831//carboxy-lyase activity;GO:0019899//enzyme binding;GO:0030170//pyridoxal phosphate binding;GO:0036467//5-hydroxy-L-tryptophan decarboxylase activity;GO:0036468//L-dopa decarboxylase activity	GO:0006520//cellular amino acid metabolic process;GO:0006584//catecholamine metabolic process;GO:0009636//response to toxic substance;GO:0019752//carboxylic acid metabolic process;GO:0042416//dopamine biosynthetic process;GO:0042423//catecholamine biosynthetic process;GO:0042427//serotonin biosynthetic process	--
TTC29	16	42	20	6	4	4	0.526	1.633	0.582	0.215	0.137	0.137	0.913667	0.163	-2.4868	0.000628218	0.0167684	TTC29	tetratricopeptide repeat domain 29 [Source:HGNC Symbol;Acc:HGNC:29936]	-	-	-	-	GO:0005737//cytoplasm;GO:0005856//cytoskeleton;GO:0005929//cilium;GO:0031514//motile cilium;GO:0036126//sperm flagellum;GO:0042995//cell projection	GO:0005515//protein binding	GO:0003341//cilium movement;GO:0044782//cilium organization	--
LMNTD1	8	11	16	0	3	2	0.634	0.854	1.165	0	0.324	0.156	0.884333	0.16	-2.46652	0.0113327	0.102985	LMNTD1	lamin tail domain containing 1 [Source:HGNC Symbol;Acc:HGNC:26683]	-	-	-	-	GO:0005634//nucleus;GO:0005635//nuclear envelope;GO:0005737//cytoplasm;GO:0005882//intermediate filament	-	GO:0008283//cell population proliferation	--
SPEF1	82	127	68	18	17	19	3.4	5.761	2.559	0.725	0.694	0.73	3.90667	0.716333	-2.44724	2.70928e-09	9.90728e-07	SPEF1	sperm flagellar 1 [Source:HGNC Symbol;Acc:HGNC:15874]	-	-	-	-	GO:0005737//cytoplasm;GO:0005856//cytoskeleton;GO:0005874//microtubule;GO:0005886//plasma membrane;GO:0005902//microvillus;GO:0005929//cilium;GO:0005930//axoneme;GO:0016020//membrane;GO:0016323//basolateral plasma membrane;GO:0016324//apical plasma membrane;GO:0030027//lamellipodium;GO:0030175//filopodium;GO:0031514//motile cilium;GO:0042995//cell projection;GO:0097542//ciliary tip;GO:0097729//9+…	GO:0003674//molecular_function;GO:0003779//actin binding;GO:0005515//protein binding;GO:0008017//microtubule binding	GO:0001578//microtubule bundle formation;GO:0003341//cilium movement;GO:0007026//negative regulation of microtubule depolymerization;GO:0016477//cell migration;GO:0030030//cell projection organization;GO:0030032//lamellipodium assembly;GO:0046847//filopodium assembly;GO:0051493//regulation of cytoskeleton organization;GO:1904158//axonemal central apparatus assembly;GO:2000095//regulation of Wnt s…	--
RAB6C	5	17	16	2	2	3	0.107	0.401	0.319	0.046	0.046	0.06	0.275667	0.0506667	-2.44382	0.014843	0.119766	RAB6C	RAB6C, member RAS oncogene family [Source:HGNC Symbol;Acc:HGNC:16525]	-	-	-	-	GO:0005634//nucleus;GO:0005737//cytoplasm;GO:0005794//Golgi apparatus;GO:0005813//centrosome;GO:0005815//microtubule organizing center;GO:0005829//cytosol;GO:0005856//cytoskeleton;GO:0012505//endomembrane system	GO:0000166//nucleotide binding;GO:0003924//GTPase activity;GO:0005515//protein binding;GO:0005525//GTP binding	GO:0000278//mitotic cell cycle;GO:0006886//intracellular protein transport;GO:0006890//retrograde vesicle-mediated transport, Golgi to endoplasmic reticulum;GO:0006891//intra-Golgi vesicle-mediated transport;GO:0007264//small GTPase mediated signal transduction;GO:0009410//response to xenobiotic stimulus;GO:0010824//regulation of centrosome duplication;GO:0042147//retrograde transport, endosome t…	--
LRRC74B	12	17	12	3	2	3	0.212	0.328	0.192	0.051	0.035	0.049	0.244	0.045	-2.43888	0.0102472	0.0960327	LRRC74B	leucine rich repeat containing 74B [Source:HGNC Symbol;Acc:HGNC:34301]	-	-	-	-	-	GO:0005515//protein binding	-	--
OGN	61	17	36	9	9	6	1.325	0.546	0.793	0.193	0.195	0.107	0.888	0.165	-2.42809	0.000276485	0.00956446	OGN	osteoglycin [Source:HGNC Symbol;Acc:HGNC:8126]	-	-	-	-	GO:0005576//extracellular region;GO:0005615//extracellular space;GO:0005796//Golgi lumen;GO:0031012//extracellular matrix;GO:0043202//lysosomal lumen;GO:0062023//collagen-containing extracellular matrix;GO:0070062//extracellular exosome;GO:1903561//extracellular vesicle	GO:0005515//protein binding;GO:0008083//growth factor activity;GO:0030021//extracellular matrix structural constituent conferring compression resistance	GO:0007165//signal transduction;GO:0048662//negative regulation of smooth muscle cell proliferation;GO:0060348//bone development;GO:0061975//articular cartilage development	--
CFAP157	86	145	100	21	19	21	1.776	3.111	1.934	0.444	0.485	0.344	2.27367	0.424333	-2.42175	2.27856e-11	1.30191e-08	CFAP157	cilia and flagella associated protein 157 [Source:HGNC Symbol;Acc:HGNC:27843]	-	-	-	-	GO:0005737//cytoplasm;GO:0005829//cytosol;GO:0005856//cytoskeleton;GO:0005886//plasma membrane;GO:0005929//cilium;GO:0036064//ciliary basal body;GO:0042995//cell projection;GO:0043231//intracellular membrane-bounded organelle	GO:0008017//microtubule binding	GO:0007283//spermatogenesis;GO:0007288//sperm axoneme assembly;GO:0030154//cell differentiation	--
CIBAR2	102	123	88	25	23	9	4.43	7.335	4.036	1.42	1.219	0.352	5.267	0.997	-2.40132	3.54924e-10	1.70775e-07	CIBAR2	CBY1 interacting BAR domain containing 2 [Source:HGNC Symbol;Acc:HGNC:24781]	-	-	-	-	GO:0005814//centriole;GO:0005856//cytoskeleton;GO:0036064//ciliary basal body	-	GO:0030030//cell projection organization;GO:0060271//cilium assembly	--
NEK10	149	164	135	45	68	35	4.915	3.228	2.499	0.746	0.805	0.488	3.54733	0.679667	-2.38384	8.72384e-08	2.06525e-05	NEK10	NIMA related kinase 10 [Source:HGNC Symbol;Acc:HGNC:18592]	-	-	-	-	GO:0005576//extracellular region;GO:1902911//protein kinase complex	GO:0000166//nucleotide binding;GO:0004672//protein kinase activity;GO:0004674//protein serine/threonine kinase activity;GO:0005524//ATP binding;GO:0016301//kinase activity;GO:0016740//transferase activity;GO:0046872//metal ion binding;GO:0106310//protein serine kinase activity	GO:0006468//protein phosphorylation;GO:0016310//phosphorylation;GO:0031954//positive regulation of protein autophosphorylation;GO:0043406//positive regulation of MAP kinase activity;GO:0070372//regulation of ERK1 and ERK2 cascade;GO:0120197//mucociliary clearance;GO:1902749//regulation of cell cycle G2/M phase transition	--
CAPSL	73	94	74	19	14	15	5.815	8.855	5.385	1.563	1.052	1.231	6.685	1.282	-2.38253	4.70379e-09	1.56371e-06	CAPSL	calcyphosine like [Source:HGNC Symbol;Acc:HGNC:28375]	-	-	-	-	GO:0005737//cytoplasm	GO:0005509//calcium ion binding;GO:0046872//metal ion binding	-	--
RSPH1	50	97	59	9	19	16	3.007	6.631	3.001	0.611	1.104	0.747	4.213	0.820667	-2.35998	1.19169e-06	0.000165067	RSPH1	radial spoke head component 1 [Source:HGNC Symbol;Acc:HGNC:12371]	-	-	-	-	GO:0000794//condensed nuclear chromosome;GO:0001520//outer dense fiber;GO:0005634//nucleus;GO:0005694//chromosome;GO:0005737//cytoplasm;GO:0005829//cytosol;GO:0005856//cytoskeleton;GO:0005929//cilium;GO:0031514//motile cilium;GO:0036126//sperm flagellum;GO:0042995//cell projection;GO:0072687//meiotic spindle;GO:0097729//9+2 motile cilium	GO:0005515//protein binding	GO:0007286//spermatid development;GO:0035082//axoneme assembly;GO:0051321//meiotic cell cycle	--
COL19A1	5	13	11	4	0	2	0.037	0.107	0.075	0.029	0	0.014	0.073	0.0143333	-2.34852	0.0480401	0.240253	COL19A1	collagen type XIX alpha 1 chain [Source:HGNC Symbol;Acc:HGNC:2196]	Organismal Systems	Digestive system	ko04974//Protein digestion and absorption	K24340	GO:0005576//extracellular region;GO:0005581//collagen trimer;GO:0005615//extracellular space;GO:0005788//endoplasmic reticulum lumen;GO:0031012//extracellular matrix;GO:0062023//collagen-containing extracellular matrix	GO:0005201//extracellular matrix structural constituent;GO:0030020//extracellular matrix structural constituent conferring tensile strength;GO:0030674//protein-macromolecule adaptor activity	GO:0001501//skeletal system development;GO:0007155//cell adhesion;GO:0007517//muscle organ development;GO:0007519//skeletal muscle tissue development;GO:0030154//cell differentiation;GO:0030198//extracellular matrix organization;GO:0098609//cell-cell adhesion	--
ZNF474	79	101	75	14	26	15	2.874	3.929	2.312	0.462	0.87	0.472	3.03833	0.601333	-2.33704	2.38316e-08	6.80839e-06	ZNF474	zinc finger protein 474 [Source:HGNC Symbol;Acc:HGNC:23245]	-	-	-	-	GO:0016020//membrane	GO:0005515//protein binding;GO:0046872//metal ion binding	-	--
SPON2	26	70	153	16	24	15	1.279	3.579	6.774	0.762	0.981	0.576	3.87733	0.773	-2.32652	3.39207e-05	0.002161	SPON2	spondin 2 [Source:HGNC Symbol;Acc:HGNC:11253]	-	-	-	-	GO:0005576//extracellular region;GO:0005615//extracellular space;GO:0031012//extracellular matrix;GO:0070062//extracellular exosome	GO:0001530//lipopolysaccharide binding;GO:0003823//antigen binding;GO:0005515//protein binding;GO:0046872//metal ion binding	GO:0002376//immune system process;GO:0002448//mast cell mediated immunity;GO:0007155//cell adhesion;GO:0008228//opsonization;GO:0032496//response to lipopolysaccharide;GO:0032755//positive regulation of interleukin-6 production;GO:0032760//positive regulation of tumor necrosis factor production;GO:0042742//defense response to bacterium;GO:0043152//induction of bacterial agglutination;GO:0045087//…	--
C11orf97	13	16	9	0	7	1	1.267	1.707	0.796	0	0.672	0.09	1.25667	0.254	-2.3067	0.0332948	0.194368	C11orf97	chromosome 11 open reading frame 97 [Source:HGNC Symbol;Acc:HGNC:49544]	-	-	-	-	GO:0005737//cytoplasm;GO:0005856//cytoskeleton;GO:0036064//ciliary basal body;GO:0042995//cell projection;GO:0097546//ciliary base	-	-	--
TAS2R19	7	8	14	4	2	0	0.458	0.572	0.831	0.254	0.129	0	0.620333	0.127667	-2.28066	0.0463162	0.235607	TAS2R19	taste 2 receptor member 19 [Source:HGNC Symbol;Acc:HGNC:19108]	Organismal Systems	Sensory system	ko04742//Taste transduction	K08474	GO:0005886//plasma membrane;GO:0016020//membrane	GO:0004930//G protein-coupled receptor activity;GO:0005515//protein binding	GO:0007165//signal transduction;GO:0007186//G protein-coupled receptor signaling pathway;GO:0050896//response to stimulus;GO:0050909//sensory perception of taste	--
SST	20	72	135	24	21	2	2.158	8.502	13.224	2.517	2.232	0.2	7.96133	1.64967	-2.27084	0.0369838	0.206753	SST	somatostatin [Source:HGNC Symbol;Acc:HGNC:11329]	Environmental Information Processing;Environmental Information Processing;Organismal Systems;Organismal Systems	Signaling molecules and interaction;Signal transduction;Endocrine system;Digestive system	ko04080//Neuroactive ligand-receptor interaction;ko04024//cAMP signaling pathway;ko04935//Growth hormone synthesis, secretion and action;ko04971//Gastric acid secretion	K05237;K05237;K05237;K05237	GO:0005576//extracellular region;GO:0005615//extracellular space;GO:0043025//neuronal cell body;GO:0098982//GABA-ergic synapse;GO:0098992//neuronal dense core vesicle	GO:0005179//hormone activity;GO:0005515//protein binding	GO:0006972//hyperosmotic response;GO:0007166//cell surface receptor signaling pathway;GO:0007186//G protein-coupled receptor signaling pathway;GO:0007267//cell-cell signaling;GO:0007268//chemical synaptic transmission;GO:0007584//response to nutrient;GO:0007586//digestion;GO:0008285//negative regulation of cell population proliferation;GO:0008628//hormone-mediated apoptotic signaling pathway;GO:0…	--
TREM1	40	61	58	7	28	12	2.349	2.405	2.261	0.308	0.833	0.335	2.33833	0.492	-2.24875	0.000570411	0.0156129	TREM1	triggering receptor expressed on myeloid cells 1 [Source:HGNC Symbol;Acc:HGNC:17760]	-	-	-	-	GO:0005576//extracellular region;GO:0005615//extracellular space;GO:0005886//plasma membrane;GO:0009986//cell surface;GO:0016020//membrane	GO:0004888//transmembrane signaling receptor activity;GO:0030547//signaling receptor inhibitor activity;GO:0038023//signaling receptor activity;GO:0097110//scaffold protein binding;GO:0140319//receptor decoy activity;GO:0140677//molecular function activator activity	GO:0002250//adaptive immune response;GO:0002376//immune system process;GO:0006959//humoral immune response;GO:0030593//neutrophil chemotaxis;GO:0035556//intracellular signal transduction;GO:0045087//innate immune response;GO:0070945//neutrophil-mediated killing of gram-negative bacterium	--
CATIP	13	19	18	5	2	4	0.644	1.03	0.81	0.241	0.098	0.184	0.828	0.174333	-2.24778	0.00795083	0.0822635	CATIP	ciliogenesis associated TTC17 interacting protein [Source:HGNC Symbol;Acc:HGNC:25062]	-	-	-	-	GO:0005634//nucleus;GO:0005737//cytoplasm;GO:0005856//cytoskeleton;GO:0005886//plasma membrane;GO:0015629//actin cytoskeleton;GO:0016020//membrane	GO:0005515//protein binding	GO:0030030//cell projection organization;GO:0030041//actin filament polymerization;GO:0044782//cilium organization	--
-	8	25	37	1	9	4	0.075	0.257	0.31	0.012	0.086	0.038	0.214	0.0453333	-2.23897	0.00492836	0.0614366	-	novel protein	-	-	-	-	-	-	-	--
SCN7A	14	45	41	7	8	3	0.185	0.566	0.476	0.072	0.085	0.103	0.409	0.0866667	-2.23855	0.000250539	0.00889488	SCN7A	sodium voltage-gated channel alpha subunit 7 [Source:HGNC Symbol;Acc:HGNC:10594]	Organismal Systems	Circulatory system	ko04261//Adrenergic signaling in cardiomyocytes	K04839	GO:0001518//voltage-gated sodium channel complex;GO:0005886//plasma membrane;GO:0005891//voltage-gated calcium channel complex;GO:0016020//membrane;GO:0097386//glial cell projection	GO:0005216//ion channel activity;GO:0005244//voltage-gated ion channel activity;GO:0005248//voltage-gated sodium channel activity;GO:0005261//cation channel activity;GO:0005272//sodium channel activity;GO:0008331//high voltage-gated calcium channel activity	GO:0006811//ion transport;GO:0006814//sodium ion transport;GO:0006936//muscle contraction;GO:0009617//response to bacterium;GO:0019725//cellular homeostasis;GO:0034220//ion transmembrane transport;GO:0034765//regulation of ion transmembrane transport;GO:0035725//sodium ion transmembrane transport;GO:0055078//sodium ion homeostasis;GO:0055085//transmembrane transport;GO:0098655//cation transmembra…	--
NNAT	13	13	18	9	1	3	0.697	1.178	1.314	0.469	0.065	0.149	1.063	0.227667	-2.22315	0.0455838	0.233592	NNAT	neuronatin [Source:HGNC Symbol;Acc:HGNC:7860]	-	-	-	-	GO:0005737//cytoplasm;GO:0016020//membrane	-	GO:0007420//brain development;GO:0009249//protein lipoylation;GO:0032024//positive regulation of insulin secretion	--
C22orf15	12	21	11	6	2	2	0.878	1.763	0.789	0.459	0.144	0.136	1.14333	0.246333	-2.21456	0.0168604	0.129092	C22orf15	chromosome 22 open reading frame 15 [Source:HGNC Symbol;Acc:HGNC:15558]	-	-	-	-	-	GO:0005515//protein binding	-	--
TRPV4	50	106	66	21	14	16	1.14	2.549	1.454	0.455	0.299	0.355	1.71433	0.369667	-2.21335	1.10649e-06	0.00015683	TRPV4	transient receptor potential cation channel subfamily V member 4 [Source:HGNC Symbol;Acc:HGNC:18083]	Cellular Processes;Human Diseases;Organismal Systems	Cell growth and death;Cardiovascular disease;Sensory system	ko04218//Cellular senescence;ko05418//Fluid shear stress and atherosclerosis;ko04750//Inflammatory mediator regulation of TRP channels	K04973;K04973;K04973	GO:0005783//endoplasmic reticulum;GO:0005881//cytoplasmic microtubule;GO:0005886//plasma membrane;GO:0005912//adherens junction;GO:0005925//focal adhesion;GO:0005929//cilium;GO:0009986//cell surface;GO:0016020//membrane;GO:0016324//apical plasma membrane;GO:0030027//lamellipodium;GO:0030175//filopodium;GO:0030426//growth cone;GO:0030864//cortical actin cytoskeleton;GO:0032587//ruffle membrane;GO:…	GO:0000166//nucleotide binding;GO:0003779//actin binding;GO:0005034//osmosensor activity;GO:0005080//protein kinase C binding;GO:0005216//ion channel activity;GO:0005261//cation channel activity;GO:0005262//calcium channel activity;GO:0005515//protein binding;GO:0005516//calmodulin binding;GO:0005524//ATP binding;GO:0008017//microtubule binding;GO:0008289//lipid binding;GO:0015275//stretch-activa…	GO:0000122//negative regulation of transcription by RNA polymerase II;GO:0002024//diet induced thermogenesis;GO:0006811//ion transport;GO:0006816//calcium ion transport;GO:0006874//cellular calcium ion homeostasis;GO:0006884//cell volume homeostasis;GO:0006970//response to osmotic stress;GO:0006971//hypotonic response;GO:0007015//actin filament organization;GO:0007043//cell-cell junction assembly…	--
TEKT4	18	19	16	4	4	4	0.78	0.901	0.629	0.168	0.171	0.16	0.77	0.166333	-2.21078	0.0059998	0.0689432	TEKT4	tektin 4 [Source:HGNC Symbol;Acc:HGNC:31012]	-	-	-	-	GO:0005634//nucleus;GO:0005737//cytoplasm;GO:0005856//cytoskeleton;GO:0005879//axonemal microtubule;GO:0005929//cilium;GO:0015630//microtubule cytoskeleton;GO:0031514//motile cilium;GO:0036126//sperm flagellum;GO:0042995//cell projection;GO:0097225//sperm midpiece;GO:0097228//sperm principal piece	GO:0005515//protein binding	GO:0030030//cell projection organization;GO:0030317//flagellated sperm motility;GO:0060271//cilium assembly;GO:0060294//cilium movement involved in cell motility;GO:0060378//regulation of brood size	--
CFAP77	85	133	88	25	28	13	3.228	5.7	3.112	0.922	1.249	0.457	4.01333	0.876	-2.1958	7.96257e-09	2.55417e-06	CFAP77	cilia and flagella associated protein 77 [Source:HGNC Symbol;Acc:HGNC:33776]	-	-	-	-	GO:0005929//cilium;GO:0042995//cell projection	GO:0005515//protein binding	-	--
WFIKKN2	38	88	55	8	16	18	0.728	1.846	0.957	0.149	0.302	0.32	1.177	0.257	-2.19527	1.67921e-05	0.00128463	WFIKKN2	WAP, follistatin/kazal, immunoglobulin, kunitz and netrin domain containing 2 [Source:HGNC Symbol;Acc:HGNC:30916]	-	-	-	-	GO:0005576//extracellular region;GO:0005615//extracellular space	GO:0004857//enzyme inhibitor activity;GO:0004867//serine-type endopeptidase inhibitor activity;GO:0005515//protein binding;GO:0008191//metalloendopeptidase inhibitor activity;GO:0030414//peptidase inhibitor activity;GO:0048019//receptor antagonist activity;GO:0050431//transforming growth factor beta binding	GO:0001501//skeletal system development;GO:0007179//transforming growth factor beta receptor signaling pathway;GO:0010466//negative regulation of peptidase activity;GO:0030512//negative regulation of transforming growth factor beta receptor signaling pathway;GO:0032091//negative regulation of protein binding;GO:0043392//negative regulation of DNA binding;GO:0055001//muscle cell development;GO:006…	--
HCRTR1	2	15	13	3	2	1	0.08	0.639	0.351	0.103	0.079	0.052	0.356667	0.078	-2.19303	0.0428931	0.225319	HCRTR1	hypocretin receptor 1 [Source:HGNC Symbol;Acc:HGNC:4848]	Environmental Information Processing	Signaling molecules and interaction	ko04080//Neuroactive ligand-receptor interaction	K04238	GO:0005886//plasma membrane;GO:0016020//membrane;GO:0045202//synapse	GO:0004930//G protein-coupled receptor activity;GO:0016499//orexin receptor activity;GO:0017046//peptide hormone binding;GO:0042277//peptide binding	GO:0007165//signal transduction;GO:0007186//G protein-coupled receptor signaling pathway;GO:0007218//neuropeptide signaling pathway;GO:0007268//chemical synaptic transmission;GO:0007631//feeding behavior;GO:0032870//cellular response to hormone stimulus;GO:0051480//regulation of cytosolic calcium ion concentration;GO:0070374//positive regulation of ERK1 and ERK2 cascade	--
CFAP65	58	74	62	13	24	13	2.61	1.581	1.486	0.258	0.545	0.444	1.89233	0.415667	-2.18667	5.44233e-06	0.000549766	CFAP65	cilia and flagella associated protein 65 [Source:HGNC Symbol;Acc:HGNC:25325]	-	-	-	-	GO:0001669//acrosomal vesicle;GO:0002080//acrosomal membrane;GO:0005737//cytoplasm;GO:0005886//plasma membrane;GO:0005929//cilium;GO:0016020//membrane;GO:0031410//cytoplasmic vesicle;GO:0031514//motile cilium;GO:0036126//sperm flagellum;GO:0042995//cell projection;GO:0097225//sperm midpiece	GO:0003723//RNA binding;GO:0005515//protein binding	GO:0007288//sperm axoneme assembly;GO:0030030//cell projection organization;GO:0030317//flagellated sperm motility	--
PRND	80	101	80	23	20	17	1.316	1.818	1.195	0.368	0.324	0.259	1.443	0.317	-2.18652	1.22181e-08	3.66222e-06	PRND	prion like protein doppel [Source:HGNC Symbol;Acc:HGNC:15748]	-	-	-	-	GO:0005576//extracellular region;GO:0005886//plasma membrane;GO:0009897//external side of plasma membrane;GO:0016020//membrane	GO:0005507//copper ion binding;GO:0005515//protein binding;GO:0046872//metal ion binding	GO:0006878//cellular copper ion homeostasis;GO:0007338//single fertilization;GO:0007340//acrosome reaction;GO:0051260//protein homooligomerization	--
STMND1	11	21	16	3	7	1	0.469	0.98	0.619	0.124	0.294	0.039	0.689333	0.152333	-2.17797	0.0150266	0.120662	STMND1	stathmin domain containing 1 [Source:HGNC Symbol;Acc:HGNC:44668]	-	-	-	-	GO:0005737//cytoplasm;GO:0043005//neuron projection	GO:0015631//tubulin binding	GO:0007019//microtubule depolymerization;GO:0031110//regulation of microtubule polymerization or depolymerization;GO:0031175//neuron projection development	--
TNFRSF18	14	12	9	1	6	2	0.954	0.831	0.587	0.059	0.357	0.112	0.790667	0.176	-2.16749	0.044994	0.231588	TNFRSF18	TNF receptor superfamily member 18 [Source:HGNC Symbol;Acc:HGNC:11914]	Environmental Information Processing	Signaling molecules and interaction	ko04060//Cytokine-cytokine receptor interaction	K05154	GO:0005576//extracellular region;GO:0005886//plasma membrane;GO:0009897//external side of plasma membrane;GO:0016020//membrane	GO:0005031//tumor necrosis factor-activated receptor activity;GO:0005515//protein binding	GO:0002687//positive regulation of leukocyte migration;GO:0006915//apoptotic process;GO:0007165//signal transduction;GO:0033209//tumor necrosis factor-mediated signaling pathway;GO:0042531//positive regulation of tyrosine phosphorylation of STAT protein;GO:0043066//negative regulation of apoptotic process;GO:0045785//positive regulation of cell adhesion	--
KLHL33	20	10	7	1	3	4	0.237	0.127	0.075	0.012	0.036	0.05	0.146333	0.0326667	-2.16337	0.0255827	0.166231	KLHL33	kelch like family member 33 [Source:HGNC Symbol;Acc:HGNC:31952]	-	-	-	-	-	GO:0005515//protein binding	-	--
CAPS	156	217	164	54	46	36	6.475	10.799	7.466	2.363	1.833	1.332	8.24667	1.84267	-2.16202	2.0244e-12	1.60931e-09	CAPS	calcyphosine [Source:HGNC Symbol;Acc:HGNC:1487]	-	-	-	-	GO:0005654//nucleoplasm;GO:0005737//cytoplasm;GO:0005829//cytosol;GO:0005886//plasma membrane;GO:0031982//vesicle	GO:0005509//calcium ion binding;GO:0046872//metal ion binding	GO:0035556//intracellular signal transduction	--
GRIK1	38	133	85	23	27	10	0.729	2.324	1.418	0.38	0.457	0.166	1.49033	0.334333	-2.15628	1.34586e-05	0.00107457	GRIK1	glutamate ionotropic receptor kainate type subunit 1 [Source:HGNC Symbol;Acc:HGNC:4579]	Environmental Information Processing;Organismal Systems	Signaling molecules and interaction;Nervous system	ko04080//Neuroactive ligand-receptor interaction;ko04724//Glutamatergic synapse	K05201;K05201	GO:0005886//plasma membrane;GO:0016020//membrane;GO:0032983//kainate selective glutamate receptor complex;GO:0042734//presynaptic membrane;GO:0043231//intracellular membrane-bounded organelle;GO:0045202//synapse;GO:0045211//postsynaptic membrane;GO:0098839//postsynaptic density membrane	GO:0004970//ionotropic glutamate receptor activity;GO:0005216//ion channel activity;GO:0015276//ligand-gated ion channel activity;GO:0015277//kainate selective glutamate receptor activity;GO:0038023//signaling receptor activity;GO:1904315//transmitter-gated ion channel activity involved in regulation of postsynaptic membrane potential	GO:0006811//ion transport;GO:0007215//glutamate receptor signaling pathway;GO:0007268//chemical synaptic transmission;GO:0007399//nervous system development;GO:0007417//central nervous system development;GO:0034220//ion transmembrane transport;GO:0035235//ionotropic glutamate receptor signaling pathway;GO:0035249//synaptic transmission, glutamatergic;GO:0050804//modulation of chemical synaptic tr…	--
GABRA1	57	129	116	13	40	26	0.881	2.963	2.228	0.195	0.811	0.372	2.024	0.459333	-2.1396	5.36418e-06	0.000546131	GABRA1	gamma-aminobutyric acid type A receptor subunit alpha1 [Source:HGNC Symbol;Acc:HGNC:4075]	Environmental Information Processing;Organismal Systems;Human Diseases;Organismal Systems;Organismal Systems;Human Diseases	Signaling molecules and interaction;Nervous system;Substance dependence;Nervous system;Sensory system;Substance dependence	ko04080//Neuroactive ligand-receptor interaction;ko04723//Retrograde endocannabinoid signaling;ko05032//Morphine addiction;ko04727//GABAergic synapse;ko04742//Taste transduction;ko05033//Nicotine addiction	K05175;K05175;K05175;K05175;K05175;K05175	GO:0005886//plasma membrane;GO:0016020//membrane;GO:0030659//cytoplasmic vesicle membrane;GO:0031410//cytoplasmic vesicle;GO:0032590//dendrite membrane;GO:0034707//chloride channel complex;GO:0045202//synapse;GO:0045211//postsynaptic membrane;GO:0097060//synaptic membrane;GO:0098794//postsynapse;GO:0098982//GABA-ergic synapse;GO:1902710//GABA receptor complex;GO:1902711//GABA-A receptor complex	GO:0004888//transmembrane signaling receptor activity;GO:0004890//GABA-A receptor activity;GO:0005216//ion channel activity;GO:0005230//extracellular ligand-gated ion channel activity;GO:0005237//inhibitory extracellular ligand-gated ion channel activity;GO:0005254//chloride channel activity;GO:0008503//benzodiazepine receptor activity;GO:0016917//GABA receptor activity;GO:0022851//GABA-gated chl…	GO:0006811//ion transport;GO:0006821//chloride transport;GO:0007165//signal transduction;GO:0007214//gamma-aminobutyric acid signaling pathway;GO:0034220//ion transmembrane transport;GO:0050877//nervous system process;GO:0051932//synaptic transmission, GABAergic;GO:0060078//regulation of postsynaptic membrane potential;GO:1902476//chloride transmembrane transport;GO:1904862//inhibitory synapse as…	--
MROH7-TTC4	11	24	21	1	0	11	0.128	0.315	0.216	0.015	0	0.135	0.219667	0.05	-2.13532	0.0195435	0.141182	MROH7-TTC4	MROH7-TTC4 readthrough (NMD candidate) [Source:HGNC Symbol;Acc:HGNC:49180]	-	-	-	-	-	-	-	--
DRC7	64	57	34	9	14	7	2.271	2.296	0.659	0.214	0.631	0.348	1.742	0.397667	-2.13111	4.32541e-06	0.000466259	DRC7	dynein regulatory complex subunit 7 [Source:HGNC Symbol;Acc:HGNC:25289]	-	-	-	-	GO:0005737//cytoplasm;GO:0005856//cytoskeleton;GO:0005929//cilium;GO:0031514//motile cilium;GO:0042995//cell projection	GO:0005515//protein binding	GO:0007283//spermatogenesis;GO:0007288//sperm axoneme assembly;GO:0030154//cell differentiation;GO:0030317//flagellated sperm motility	--
KCNMB2	4	78	37	6	15	6	0.129	2.444	0.865	0.182	0.43	0.185	1.146	0.265667	-2.10892	0.00485588	0.0609786	KCNMB2	potassium calcium-activated channel subfamily M regulatory beta subunit 2 [Source:HGNC Symbol;Acc:HGNC:6286]	Environmental Information Processing;Organismal Systems;Organismal Systems	Signal transduction;Circulatory system;Endocrine system	ko04022//cGMP-PKG signaling pathway;ko04270//Vascular smooth muscle contraction;ko04911//Insulin secretion	K04938;K04938;K04938	GO:0005886//plasma membrane;GO:0008076//voltage-gated potassium channel complex;GO:0016020//membrane	GO:0005515//protein binding;GO:0008200//ion channel inhibitor activity;GO:0015269//calcium-activated potassium channel activity;GO:0015459//potassium channel regulator activity	GO:0001508//action potential;GO:0005513//detection of calcium ion;GO:0006811//ion transport;GO:0006813//potassium ion transport;GO:0019228//neuronal action potential;GO:0019229//regulation of vasoconstriction;GO:0071805//potassium ion transmembrane transport	--
CFAP95	82	102	72	16	17	32	6.946	9.765	5.842	1.249	1.473	2.592	7.51767	1.77133	-2.08545	4.97284e-07	8.65937e-05	CFAP95	cilia and flagella associated protein 95 [Source:HGNC Symbol;Acc:HGNC:31422]	-	-	-	-	GO:0005737//cytoplasm;GO:0005856//cytoskeleton;GO:0005879//axonemal microtubule;GO:0005886//plasma membrane;GO:0016020//membrane;GO:0042995//cell projection	-	-	--
NHLRC4	30	33	22	7	9	5	0.945	1.142	0.628	0.215	0.28	0.146	0.905	0.213667	-2.08256	0.00121564	0.0254019	NHLRC4	NHL repeat containing 4 [Source:HGNC Symbol;Acc:HGNC:26700]	-	-	-	-	-	GO:0005515//protein binding	-	--
TPPP3	1364	1916	1220	347	451	321	86.78	133.145	70.179	21.557	28.425	18.888	96.7013	22.9567	-2.07462	4.54389e-27	2.76935e-23	TPPP3	tubulin polymerization promoting protein family member 3 [Source:HGNC Symbol;Acc:HGNC:24162]	-	-	-	-	GO:0005737//cytoplasm;GO:0005856//cytoskeleton;GO:0005874//microtubule;GO:0048471//perinuclear region of cytoplasm;GO:0097427//microtubule bundle	GO:0015631//tubulin binding	GO:0001578//microtubule bundle formation;GO:0007566//embryo implantation;GO:0032273//positive regulation of protein polymerization;GO:0046697//decidualization;GO:0046785//microtubule polymerization	--
NELL1	55	135	135	39	36	9	1.264	3.429	2.737	0.858	0.752	0.169	2.47667	0.593	-2.0623	1.90514e-05	0.00142993	NELL1	neural EGFL like 1 [Source:HGNC Symbol;Acc:HGNC:7750]	-	-	-	-	GO:0005576//extracellular region;GO:0005615//extracellular space;GO:0005634//nucleus;GO:0005635//nuclear envelope;GO:0005737//cytoplasm;GO:0048471//perinuclear region of cytoplasm;GO:0110165//cellular anatomical entity	GO:0005509//calcium ion binding;GO:0005515//protein binding;GO:0008201//heparin binding	GO:0007399//nervous system development;GO:0010468//regulation of gene expression;GO:0030154//cell differentiation;GO:0030501//positive regulation of bone mineralization;GO:0033689//negative regulation of osteoblast proliferation;GO:0042177//negative regulation of protein catabolic process;GO:0045667//regulation of osteoblast differentiation;GO:0045669//positive regulation of osteoblast differenti…	--
DLX6	3	12	46	3	10	1	0.228	0.374	1.189	0.083	0.323	0.026	0.597	0.144	-2.05166	0.0283425	0.17687	DLX6	distal-less homeobox 6 [Source:HGNC Symbol;Acc:HGNC:2919]	-	-	-	-	GO:0000785//chromatin;GO:0005634//nucleus	GO:0000978//RNA polymerase II cis-regulatory region sequence-specific DNA binding;GO:0000981//DNA-binding transcription factor activity, RNA polymerase II-specific;GO:0003677//DNA binding;GO:0003700//DNA-binding transcription factor activity;GO:1990837//sequence-specific double-stranded DNA binding	GO:0001501//skeletal system development;GO:0006355//regulation of transcription, DNA-templated;GO:0006357//regulation of transcription by RNA polymerase II;GO:0007399//nervous system development;GO:0030154//cell differentiation;GO:0030326//embryonic limb morphogenesis;GO:0030855//epithelial cell differentiation;GO:0042472//inner ear morphogenesis;GO:0048646//anatomical structure formation involve…	Homeobox
TAFA1	7	21	7	3	4	2	0.232	0.761	0.217	0.1	0.13	0.063	0.403333	0.0976667	-2.04603	0.0460338	0.234844	TAFA1	TAFA chemokine like family member 1 [Source:HGNC Symbol;Acc:HGNC:21587]	-	-	-	-	GO:0005576//extracellular region;GO:0005615//extracellular space;GO:0005783//endoplasmic reticulum	GO:0005515//protein binding;GO:0048018//receptor ligand activity	GO:0007165//signal transduction;GO:0010469//regulation of signaling receptor activity;GO:0014016//neuroblast differentiation;GO:1902692//regulation of neuroblast proliferation	--
DNAH9	109	149	118	13	31	18	1.217	2.049	1.408	0.265	0.472	0.397	1.558	0.378	-2.04324	9.68177e-13	8.04643e-10	DNAH9	dynein axonemal heavy chain 9 [Source:HGNC Symbol;Acc:HGNC:2953]	Human Diseases;Human Diseases;Human Diseases	Neurodegenerative disease;Neurodegenerative disease;Neurodegenerative disease	ko05022//Pathways of neurodegeneration - multiple diseases;ko05014//Amyotrophic lateral sclerosis;ko05016//Huntington disease	K10408;K10408;K10408	GO:0005576//extracellular region;GO:0005737//cytoplasm;GO:0005856//cytoskeleton;GO:0005874//microtubule;GO:0005929//cilium;GO:0005930//axoneme;GO:0030286//dynein complex;GO:0031514//motile cilium;GO:0036157//outer dynein arm;GO:0042995//cell projection;GO:0097729//9+2 motile cilium;GO:0120135//distal portion of axoneme	GO:0000166//nucleotide binding;GO:0005515//protein binding;GO:0005524//ATP binding;GO:0008569//minus-end-directed microtubule motor activity;GO:0045505//dynein intermediate chain binding;GO:0051959//dynein light intermediate chain binding	GO:0003341//cilium movement;GO:0007018//microtubule-based movement;GO:0030030//cell projection organization;GO:0051649//establishment of localization in cell;GO:0090660//cerebrospinal fluid circulation;GO:0120197//mucociliary clearance	--
CNTNAP4	107	305	239	43	106	17	1.372	4.404	2.808	0.623	1.347	0.165	2.86133	0.711667	-2.00741	0.0141734	0.116998	CNTNAP4	contactin associated protein family member 4 [Source:HGNC Symbol;Acc:HGNC:18747]	-	-	-	-	GO:0005886//plasma membrane;GO:0016020//membrane;GO:0042734//presynaptic membrane;GO:0042995//cell projection;GO:0045202//synapse	GO:0005515//protein binding	GO:0007155//cell adhesion;GO:0032225//regulation of synaptic transmission, dopaminergic;GO:0032228//regulation of synaptic transmission, GABAergic;GO:2000821//regulation of grooming behavior	--
CFAP126	337	500	317	85	120	98	28.522	46.303	24.351	6.99	10.002	7.682	33.0587	8.22467	-2.007	1.32912e-16	2.43017e-13	CFAP126	cilia and flagella associated protein 126 [Source:HGNC Symbol;Acc:HGNC:32325]	-	-	-	-	GO:0005737//cytoplasm;GO:0005856//cytoskeleton;GO:0005879//axonemal microtubule;GO:0005886//plasma membrane;GO:0005929//cilium;GO:0016020//membrane;GO:0016324//apical plasma membrane;GO:0036064//ciliary basal body;GO:0042995//cell projection	-	GO:0030030//cell projection organization;GO:0044782//cilium organization	--
CCDC81	64	105	77	29	15	24	1.957	3.101	2.377	0.802	0.458	0.61	2.47833	0.623333	-1.99129	2.65429e-06	0.000309589	CCDC81	coiled-coil domain containing 81 [Source:HGNC Symbol;Acc:HGNC:26281]	-	-	-	-	GO:0005737//cytoplasm;GO:0005813//centrosome;GO:0005815//microtubule organizing center;GO:0005856//cytoskeleton	GO:0005515//protein binding	-	--
TENM2	244	632	683	103	222	76	1.74	4.759	4.291	0.697	1.535	0.501	3.59667	0.911	-1.98114	0.00146573	0.0283892	TENM2	teneurin transmembrane protein 2 [Source:HGNC Symbol;Acc:HGNC:29943]	-	-	-	-	GO:0005634//nucleus;GO:0005783//endoplasmic reticulum;GO:0005794//Golgi apparatus;GO:0005886//plasma membrane;GO:0016020//membrane;GO:0016605//PML body;GO:0030054//cell junction;GO:0030175//filopodium;GO:0030425//dendrite;GO:0030426//growth cone;GO:0042995//cell projection;GO:0043005//neuron projection;GO:0043197//dendritic spine;GO:0045202//synapse;GO:0045211//postsynaptic membrane	GO:0005509//calcium ion binding;GO:0042803//protein homodimerization activity;GO:0046982//protein heterodimerization activity;GO:0050839//cell adhesion molecule binding	GO:0000122//negative regulation of transcription by RNA polymerase II;GO:0007155//cell adhesion;GO:0007157//heterophilic cell-cell adhesion via plasma membrane cell adhesion molecules;GO:0007165//signal transduction;GO:0048666//neuron development;GO:0051491//positive regulation of filopodium assembly;GO:0098609//cell-cell adhesion	--
VWA5B1	241	358	264	67	101	59	2.12	3.075	2.202	0.715	0.785	0.391	2.46567	0.630333	-1.96779	6.73838e-14	7.24733e-11	VWA5B1	von Willebrand factor A domain containing 5B1 [Source:HGNC Symbol;Acc:HGNC:26538]	-	-	-	-	GO:0005576//extracellular region	-	-	--
HMGCS2	15	24	9	4	7	4	0.482	0.796	0.251	0.105	0.186	0.1	0.509667	0.130333	-1.96735	0.0367806	0.206287	HMGCS2	3-hydroxy-3-methylglutaryl-CoA synthase 2 [Source:HGNC Symbol;Acc:HGNC:5008]	Metabolism;Organismal Systems;Metabolism;Metabolism;Metabolism	Global and overview maps;Endocrine system;Amino acid metabolism;Carbohydrate metabolism;Metabolism of terpenoids and polyketides	ko01100//Metabolic pathways;ko03320//PPAR signaling pathway;ko00280//Valine, leucine and isoleucine degradation;ko00650//Butanoate metabolism;ko00900//Terpenoid backbone biosynthesis	K01641;K01641;K01641;K01641;K01641	GO:0005739//mitochondrion;GO:0005759//mitochondrial matrix	GO:0004421//hydroxymethylglutaryl-CoA synthase activity;GO:0016740//transferase activity;GO:0016746//acyltransferase activity;GO:0042802//identical protein binding	GO:0001822//kidney development;GO:0001889//liver development;GO:0006084//acetyl-CoA metabolic process;GO:0006629//lipid metabolic process;GO:0006694//steroid biosynthetic process;GO:0006695//cholesterol biosynthetic process;GO:0007494//midgut development;GO:0007584//response to nutrient;GO:0008202//steroid metabolic process;GO:0008203//cholesterol metabolic process;GO:0008299//isoprenoid biosynth…	--
ZMYND10	328	418	307	89	102	61	13.398	17.25	10.451	4.192	4.232	2.12	13.6997	3.51467	-1.96268	1.47593e-18	4.49764e-15	ZMYND10	zinc finger MYND-type containing 10 [Source:HGNC Symbol;Acc:HGNC:19412]	-	-	-	-	GO:0005737//cytoplasm;GO:0005815//microtubule organizing center;GO:0005856//cytoskeleton;GO:0005886//plasma membrane;GO:0016020//membrane;GO:0016324//apical plasma membrane;GO:0034451//centriolar satellite;GO:0120293//dynein axonemal particle	GO:0005515//protein binding;GO:0044183//protein folding chaperone;GO:0046872//metal ion binding;GO:0060090//molecular adaptor activity	GO:0003341//cilium movement;GO:0006457//protein folding;GO:0036158//outer dynein arm assembly;GO:0036159//inner dynein arm assembly;GO:0044458//motile cilium assembly;GO:0061512//protein localization to cilium;GO:1905505//positive regulation of motile cilium assembly	--
GRM5	44	162	114	30	29	27	0.36	1.458	0.852	0.241	0.238	0.207	0.89	0.228667	-1.96056	7.17456e-06	0.000679687	GRM5	glutamate metabotropic receptor 5 [Source:HGNC Symbol;Acc:HGNC:4597]	Human Diseases;Human Diseases;Environmental Information Processing;Human Diseases;Environmental Information Processing;Organismal Systems;Environmental Information Processing;Organismal Systems;Cellular Processes;Organismal Systems	Neurodegenerative disease;Neurodegenerative disease;Signaling molecules and interaction;Neurodegenerative disease;Signal transduction;Nervous system;Signal transduction;Nervous system;Cellular community - eukaryotes;Nervous system	ko05022//Pathways of neurodegeneration - multiple diseases;ko05010//Alzheimer disease;ko04080//Neuroactive ligand-receptor interaction;ko05016//Huntington disease;ko04020//Calcium signaling pathway;ko04723//Retrograde endocannabinoid signaling;ko04072//Phospholipase D signaling pathway;ko04724//Glutamatergic synapse;ko04540//Gap junction;ko04720//Long-term potentiation	K04604;K04604;K04604;K04604;K04604;K04604;K04604;K04604;K04604;K04604	GO:0005737//cytoplasm;GO:0005886//plasma membrane;GO:0016020//membrane;GO:0043005//neuron projection;GO:0043197//dendritic spine;GO:0043198//dendritic shaft;GO:0045211//postsynaptic membrane;GO:0097449//astrocyte projection;GO:0098685//Schaffer collateral - CA1 synapse;GO:0098839//postsynaptic density membrane;GO:0098978//glutamatergic synapse;GO:0110165//cellular anatomical entity	GO:0001640//adenylate cyclase inhibiting G protein-coupled glutamate receptor activity;GO:0004930//G protein-coupled receptor activity;GO:0005515//protein binding;GO:0008066//glutamate receptor activity;GO:0030296//protein tyrosine kinase activator activity;GO:0031687//A2A adenosine receptor binding;GO:0042802//identical protein binding;GO:0099530//G protein-coupled receptor activity involved in …	GO:0001932//regulation of protein phosphorylation;GO:0002029//desensitization of G protein-coupled receptor signaling pathway;GO:0006355//regulation of transcription, DNA-templated;GO:0006417//regulation of translation;GO:0006448//regulation of translational elongation;GO:0006468//protein phosphorylation;GO:0007165//signal transduction;GO:0007186//G protein-coupled receptor signaling pathway;GO:0…	--
SH2D7	14	9	15	2	5	3	0.424	0.298	0.413	0.059	0.149	0.084	0.378333	0.0973333	-1.95865	0.0338356	0.19626	SH2D7	SH2 domain containing 7 [Source:HGNC Symbol;Acc:HGNC:34549]	-	-	-	-	GO:0005737//cytoplasm	-	-	--
CFAP57	116	179	123	34	32	49	2.113	4.539	2.084	0.59	0.508	1.171	2.912	0.756333	-1.94492	4.1931e-09	1.41975e-06	CFAP57	cilia and flagella associated protein 57 [Source:HGNC Symbol;Acc:HGNC:26485]	-	-	-	-	-	GO:0005515//protein binding	-	--
C7orf57	92	92	71	22	29	19	2.977	3.194	2.037	0.666	0.91	0.557	2.736	0.711	-1.94415	4.27356e-07	7.81377e-05	C7orf57	chromosome 7 open reading frame 57 [Source:HGNC Symbol;Acc:HGNC:22247]	-	-	-	-	-	-	-	--
ZBTB7C	36	96	74	22	34	17	0.68	1.402	1.559	0.291	0.448	0.214	1.21367	0.317667	-1.93379	0.00086102	0.0206871	ZBTB7C	zinc finger and BTB domain containing 7C [Source:HGNC Symbol;Acc:HGNC:31700]	-	-	-	-	GO:0005575//cellular_component;GO:0005634//nucleus	GO:0000978//RNA polymerase II cis-regulatory region sequence-specific DNA binding;GO:0000981//DNA-binding transcription factor activity, RNA polymerase II-specific;GO:0003674//molecular_function;GO:0005515//protein binding;GO:0046872//metal ion binding	GO:0006357//regulation of transcription by RNA polymerase II;GO:0008285//negative regulation of cell population proliferation;GO:0045600//positive regulation of fat cell differentiation;GO:0045944//positive regulation of transcription by RNA polymerase II;GO:1903025//regulation of RNA polymerase II regulatory region sequence-specific DNA binding	ZBTB
PCP4L1	18	47	81	12	16	11	0.839	2.396	3.425	0.543	0.734	0.475	2.22	0.584	-1.92652	0.000729368	0.0187966	PCP4L1	Purkinje cell protein 4 like 1 [Source:HGNC Symbol;Acc:HGNC:20448]	-	-	-	-	-	-	-	--
VWA3B	29	41	35	6	9	10	0.474	0.665	0.673	0.151	0.174	0.153	0.604	0.159333	-1.9225	0.000255244	0.00899206	VWA3B	von Willebrand factor A domain containing 3B [Source:HGNC Symbol;Acc:HGNC:28385]	-	-	-	-	GO:0005654//nucleoplasm;GO:0005737//cytoplasm;GO:0005829//cytosol	-	-	--
FABP6	33	29	19	4	10	6	2.858	2.75	1.494	0.335	0.853	0.686	2.36733	0.624667	-1.9221	0.00202754	0.0348089	FABP6	fatty acid binding protein 6 [Source:HGNC Symbol;Acc:HGNC:3561]	Organismal Systems	Endocrine system	ko03320//PPAR signaling pathway	K08755	GO:0005634//nucleus;GO:0005737//cytoplasm;GO:0005829//cytosol;GO:0016020//membrane	GO:0005504//fatty acid binding;GO:0008289//lipid binding	GO:0006629//lipid metabolic process;GO:0006869//lipid transport;GO:0008285//negative regulation of cell population proliferation;GO:0015908//fatty acid transport	--
-	12	9	20	4	4	0	0.554	0.196	0.638	0.181	0.186	0	0.462667	0.122333	-1.91916	0.0172849	0.130791	-	novel protein	-	-	-	-	-	GO:0005506//iron ion binding;GO:0016491//oxidoreductase activity;GO:0016705//oxidoreductase activity, acting on paired donors, with incorporation or reduction of molecular oxygen;GO:0031418//L-ascorbic acid binding;GO:0046872//metal ion binding;GO:0051213//dioxygenase activity	-	--
KRT6C	60	6	20	1	12	10	1.693	0.196	0.502	0.03	0.338	0.275	0.797	0.214333	-1.89472	0.0211307	0.14828	KRT6C	keratin 6C [Source:HGNC Symbol;Acc:HGNC:20406]	-	-	-	-	GO:0005829//cytosol;GO:0005882//intermediate filament;GO:0045095//keratin filament;GO:0070062//extracellular exosome	GO:0005515//protein binding;GO:0030280//structural constituent of skin epidermis	GO:0031424//keratinization;GO:0045104//intermediate filament cytoskeleton organization	--
CCDC170	84	131	84	21	38	27	1.037	1.77	0.941	0.252	0.462	0.309	1.24933	0.341	-1.87331	8.22728e-07	0.000125356	CCDC170	coiled-coil domain containing 170 [Source:HGNC Symbol;Acc:HGNC:21177]	-	-	-	-	GO:0005794//Golgi apparatus;GO:0036064//ciliary basal body	GO:0005515//protein binding;GO:0008017//microtubule binding	GO:0000226//microtubule cytoskeleton organization	--
MS4A8	14	33	4	10	3	1	0.7	1.804	0.181	0.486	0.204	0.046	0.895	0.245333	-1.86714	0.0487713	0.242781	MS4A8	membrane spanning 4-domains A8 [Source:HGNC Symbol;Acc:HGNC:13380]	-	-	-	-	GO:0005886//plasma membrane;GO:0016020//membrane	-	GO:0007166//cell surface receptor signaling pathway	--
GABRG1	23	64	49	12	20	7	0.223	0.679	0.431	0.113	0.191	0.063	0.444333	0.122333	-1.86082	0.00110933	0.0239013	GABRG1	gamma-aminobutyric acid type A receptor subunit gamma1 [Source:HGNC Symbol;Acc:HGNC:4086]	Environmental Information Processing;Organismal Systems;Human Diseases;Organismal Systems;Human Diseases	Signaling molecules and interaction;Nervous system;Substance dependence;Nervous system;Substance dependence	ko04080//Neuroactive ligand-receptor interaction;ko04723//Retrograde endocannabinoid signaling;ko05032//Morphine addiction;ko04727//GABAergic synapse;ko05033//Nicotine addiction	K05186;K05186;K05186;K05186;K05186	GO:0005886//plasma membrane;GO:0016020//membrane;GO:0032590//dendrite membrane;GO:0034707//chloride channel complex;GO:0043235//receptor complex;GO:0045202//synapse;GO:0045211//postsynaptic membrane;GO:0098794//postsynapse;GO:1902711//GABA-A receptor complex	GO:0004888//transmembrane signaling receptor activity;GO:0004890//GABA-A receptor activity;GO:0005216//ion channel activity;GO:0005230//extracellular ligand-gated ion channel activity;GO:0005237//inhibitory extracellular ligand-gated ion channel activity;GO:0005254//chloride channel activity;GO:0005515//protein binding;GO:0008503//benzodiazepine receptor activity;GO:0022851//GABA-gated chloride i…	GO:0006811//ion transport;GO:0006821//chloride transport;GO:0007165//signal transduction;GO:0007214//gamma-aminobutyric acid signaling pathway;GO:0007268//chemical synaptic transmission;GO:0034220//ion transmembrane transport;GO:0050877//nervous system process;GO:0051932//synaptic transmission, GABAergic;GO:0060078//regulation of postsynaptic membrane potential;GO:1902476//chloride transmembrane …	--
TENM1	467	1077	1000	247	363	109	2.258	5.833	4.447	1.187	1.765	0.5	4.17933	1.15067	-1.8608	0.00200219	0.0345183	TENM1	teneurin transmembrane protein 1 [Source:HGNC Symbol;Acc:HGNC:8117]	-	-	-	-	GO:0005576//extracellular region;GO:0005634//nucleus;GO:0005737//cytoplasm;GO:0005783//endoplasmic reticulum;GO:0005794//Golgi apparatus;GO:0005856//cytoskeleton;GO:0005886//plasma membrane;GO:0016020//membrane;GO:0016363//nuclear matrix;GO:0016607//nuclear speck;GO:0043005//neuron projection;GO:0048471//perinuclear region of cytoplasm	GO:0008201//heparin binding;GO:0042802//identical protein binding;GO:0042803//protein homodimerization activity;GO:0046982//protein heterodimerization activity;GO:0050839//cell adhesion molecule binding	GO:0006359//regulation of transcription by RNA polymerase III;GO:0006955//immune response;GO:0007157//heterophilic cell-cell adhesion via plasma membrane cell adhesion molecules;GO:0007165//signal transduction;GO:0007218//neuropeptide signaling pathway;GO:0007399//nervous system development;GO:0008285//negative regulation of cell population proliferation;GO:0030838//positive regulation of actin f…	--
SLC38A2	3158	3050	3358	4789	4541	4479	46.839	48.093	44.052	64.768	61.565	57.248	46.328	61.1937	0.401498	1.35468e-06	0.000182594	SLC38A2	solute carrier family 38 member 2 [Source:HGNC Symbol;Acc:HGNC:13448]	Organismal Systems;Organismal Systems;Organismal Systems	Nervous system;Digestive system;Nervous system	ko04724//Glutamatergic synapse;ko04974//Protein digestion and absorption;ko04727//GABAergic synapse	K14207;K14207;K14207	GO:0005737//cytoplasm;GO:0005886//plasma membrane;GO:0005903//brush border;GO:0016020//membrane;GO:0030424//axon;GO:0030425//dendrite;GO:0042383//sarcolemma;GO:0043025//neuronal cell body	GO:0005283//amino acid:sodium symporter activity;GO:0005295//neutral amino acid:sodium symporter activity;GO:0005298//proline:sodium symporter activity;GO:0005515//protein binding;GO:0015171//amino acid transmembrane transporter activity;GO:0015172//acidic amino acid transmembrane transporter activity;GO:0015175//neutral amino acid transmembrane transporter activity;GO:0015186//L-glutamine transm…	GO:0003333//amino acid transmembrane transport;GO:0006811//ion transport;GO:0006814//sodium ion transport;GO:0006836//neurotransmitter transport;GO:0006865//amino acid transport;GO:0006868//glutamine transport;GO:0007565//female pregnancy;GO:0010628//positive regulation of gene expression;GO:0014850//response to muscle activity;GO:0015800//acidic amino acid transport;GO:0015804//neutral amino aci…	--
ASB16	10	11	16	4	3	4	0.306	0.417	0.444	0.119	0.09	0.113	0.389	0.107333	-1.85767	0.0478159	0.239462	ASB16	ankyrin repeat and SOCS box containing 16 [Source:HGNC Symbol;Acc:HGNC:19768]	-	-	-	-	GO:0005829//cytosol	GO:0005515//protein binding	GO:0016567//protein ubiquitination;GO:0035556//intracellular signal transduction	--
CFAP74	119	146	115	26	37	28	1.465	2.399	1.278	0.315	0.448	0.661	1.714	0.474667	-1.85238	7.6372e-11	4.10701e-08	CFAP74	cilia and flagella associated protein 74 [Source:HGNC Symbol;Acc:HGNC:29368]	-	-	-	-	GO:0005634//nucleus;GO:0005737//cytoplasm;GO:0005856//cytoskeleton;GO:0005929//cilium;GO:0005930//axoneme;GO:0036126//sperm flagellum;GO:0042995//cell projection	-	GO:0035082//axoneme assembly	--
LRGUK	48	39	35	24	17	14	1.523	0.765	0.919	0.312	0.248	0.333	1.069	0.297667	-1.84449	0.0145716	0.118676	LRGUK	leucine rich repeats and guanylate kinase domain containing [Source:HGNC Symbol;Acc:HGNC:21964]	-	-	-	-	GO:0001669//acrosomal vesicle;GO:0002177//manchette;GO:0005737//cytoplasm;GO:0005829//cytosol;GO:0005856//cytoskeleton;GO:0031410//cytoplasmic vesicle;GO:0042995//cell projection	GO:0000166//nucleotide binding;GO:0004385//guanylate kinase activity;GO:0005515//protein binding;GO:0005524//ATP binding;GO:0016301//kinase activity;GO:0016740//transferase activity	GO:0007283//spermatogenesis;GO:0016310//phosphorylation;GO:0030154//cell differentiation;GO:0035082//axoneme assembly;GO:0046037//GMP metabolic process;GO:0046710//GDP metabolic process	--
CERKL	53	78	60	12	17	6	1.369	1.65	1.028	0.489	0.376	0.262	1.349	0.375667	-1.84437	2.45015e-07	4.92997e-05	CERKL	ceramide kinase like [Source:HGNC Symbol;Acc:HGNC:21699]	-	-	-	-	GO:0001750//photoreceptor outer segment;GO:0001917//photoreceptor inner segment;GO:0005634//nucleus;GO:0005654//nucleoplasm;GO:0005730//nucleolus;GO:0005737//cytoplasm;GO:0005783//endoplasmic reticulum;GO:0005794//Golgi apparatus;GO:0005829//cytosol;GO:0048471//perinuclear region of cytoplasm	GO:0001727//lipid kinase activity;GO:0016301//kinase activity;GO:0046625//sphingolipid binding	GO:0006665//sphingolipid metabolic process;GO:0016310//phosphorylation;GO:0030148//sphingolipid biosynthetic process;GO:0043066//negative regulation of apoptotic process;GO:0046834//lipid phosphorylation	--
CACNA1S	26	22	18	10	7	2	0.284	0.263	0.178	0.106	0.076	0.02	0.241667	0.0673333	-1.84363	0.0118169	0.10555	CACNA1S	calcium voltage-gated channel subunit alpha1 S [Source:HGNC Symbol;Acc:HGNC:1397]	Human Diseases;Human Diseases;Environmental Information Processing;Human Diseases;Environmental Information Processing;Environmental Information Processing;Human Diseases;Environmental Information Processing;Human Diseases;Organismal Systems;Organismal Systems;Organismal Systems;Organismal Systems;Organismal Systems;Organismal Systems;Organismal Systems;Organismal Systems;Human Diseases;Organisma…	Neurodegenerative disease;Neurodegenerative disease;Signal transduction;Neurodegenerative disease;Signal transduction;Signal transduction;Cancer: overview;Signal transduction;Endocrine and metabolic disease;Endocrine system;Circulatory system;Nervous system;Circulatory system;Endocrine system;Nervous system;Nervous system;Endocrine system;Cardiovascular disease;Endocrine system;Cardiovascular dis…	ko05022//Pathways of neurodegeneration - multiple diseases;ko05010//Alzheimer disease;ko04010//MAPK signaling pathway;ko05020//Prion disease;ko04020//Calcium signaling pathway;ko04024//cAMP signaling pathway;ko05207//Chemical carcinogenesis - receptor activation;ko04022//cGMP-PKG signaling pathway;ko04934//Cushing syndrome;ko04921//Oxytocin signaling pathway;ko04261//Adrenergic signaling in cardi…	K04857;K04857;K04857;K04857;K04857;K04857;K04857;K04857;K04857;K04857;K04857;K04857;K04857;K04857;K04857;K04857;K04857;K04857;K04857;K04857;K04857;K04857;K04857;K04857;K04857;K04857;K04857	GO:0005737//cytoplasm;GO:0005886//plasma membrane;GO:0005891//voltage-gated calcium channel complex;GO:0016020//membrane;GO:0016529//sarcoplasmic reticulum;GO:0030315//T-tubule;GO:0031674//I band;GO:1990454//L-type voltage-gated calcium channel complex	GO:0005216//ion channel activity;GO:0005244//voltage-gated ion channel activity;GO:0005245//voltage-gated calcium channel activity;GO:0005262//calcium channel activity;GO:0005515//protein binding;GO:0005516//calmodulin binding;GO:0008331//high voltage-gated calcium channel activity;GO:0036094//small molecule binding;GO:0046872//metal ion binding;GO:0140677//molecular function activator activity	GO:0001501//skeletal system development;GO:0002074//extraocular skeletal muscle development;GO:0006811//ion transport;GO:0006816//calcium ion transport;GO:0006936//muscle contraction;GO:0006941//striated muscle contraction;GO:0007029//endoplasmic reticulum organization;GO:0007519//skeletal muscle tissue development;GO:0007520//myoblast fusion;GO:0007528//neuromuscular junction development;GO:0034…	--
SPAG17	412	510	281	115	134	99	4.215	5.666	2.506	1.197	1.414	0.86	4.129	1.157	-1.8354	3.89632e-14	4.74935e-11	SPAG17	sperm associated antigen 17 [Source:HGNC Symbol;Acc:HGNC:26620]	-	-	-	-	GO:0001669//acrosomal vesicle;GO:0002177//manchette;GO:0005576//extracellular region;GO:0005737//cytoplasm;GO:0005794//Golgi apparatus;GO:0005856//cytoskeleton;GO:0005874//microtubule;GO:0005929//cilium;GO:0031410//cytoplasmic vesicle;GO:0031514//motile cilium;GO:0042995//cell projection;GO:1990716//axonemal central apparatus	-	GO:0003351//epithelial cilium movement involved in extracellular fluid movement;GO:0007283//spermatogenesis;GO:0030030//cell projection organization;GO:0030154//cell differentiation;GO:0044458//motile cilium assembly;GO:0051649//establishment of localization in cell;GO:1904158//axonemal central apparatus assembly;GO:1905198//manchette assembly;GO:1990953//intramanchette transport	--
RYR2	205	425	427	87	155	51	0.809	1.835	1.529	0.384	0.603	0.187	1.391	0.391333	-1.82965	0.000780241	0.0195156	RYR2	ryanodine receptor 2 [Source:HGNC Symbol;Acc:HGNC:10484]	Human Diseases;Human Diseases;Environmental Information Processing;Environmental Information Processing;Human Diseases;Organismal Systems;Organismal Systems;Environmental Information Processing;Organismal Systems;Organismal Systems;Human Diseases;Human Diseases;Organismal Systems;Organismal Systems;Human Diseases	Neurodegenerative disease;Neurodegenerative disease;Signal transduction;Signal transduction;Cardiovascular disease;Endocrine system;Circulatory system;Signal transduction;Digestive system;Environmental adaptation;Cardiovascular disease;Cardiovascular disease;Circulatory system;Endocrine system;Cardiovascular disease	ko05022//Pathways of neurodegeneration - multiple diseases;ko05020//Prion disease;ko04020//Calcium signaling pathway;ko04024//cAMP signaling pathway;ko05415//Diabetic cardiomyopathy;ko04921//Oxytocin signaling pathway;ko04261//Adrenergic signaling in cardiomyocytes;ko04371//Apelin signaling pathway;ko04972//Pancreatic secretion;ko04713//Circadian entrainment;ko05414//Dilated cardiomyopathy;ko0541…	K04962;K04962;K04962;K04962;K04962;K04962;K04962;K04962;K04962;K04962;K04962;K04962;K04962;K04962;K04962	GO:0005790//smooth endoplasmic reticulum;GO:0005886//plasma membrane;GO:0014701//junctional sarcoplasmic reticulum membrane;GO:0016020//membrane;GO:0016529//sarcoplasmic reticulum;GO:0030017//sarcomere;GO:0030018//Z disc;GO:0032991//protein-containing complex;GO:0033017//sarcoplasmic reticulum membrane;GO:0034704//calcium channel complex;GO:0042383//sarcolemma	GO:0005216//ion channel activity;GO:0005219//ryanodine-sensitive calcium-release channel activity;GO:0005262//calcium channel activity;GO:0005509//calcium ion binding;GO:0005515//protein binding;GO:0005516//calmodulin binding;GO:0015085//calcium ion transmembrane transporter activity;GO:0015278//calcium-release channel activity;GO:0019899//enzyme binding;GO:0019901//protein kinase binding;GO:0034…	GO:0001666//response to hypoxia;GO:0002027//regulation of heart rate;GO:0003143//embryonic heart tube morphogenesis;GO:0003220//left ventricular cardiac muscle tissue morphogenesis;GO:0003300//cardiac muscle hypertrophy;GO:0005513//detection of calcium ion;GO:0006811//ion transport;GO:0006816//calcium ion transport;GO:0006874//cellular calcium ion homeostasis;GO:0006941//striated muscle contracti…	--
ISL1	17	80	24	10	10	13	0.465	2.395	0.596	0.323	0.322	0.329	1.152	0.324667	-1.82711	0.002738	0.0423109	ISL1	ISL LIM homeobox 1 [Source:HGNC Symbol;Acc:HGNC:6132]	Cellular Processes	Cellular community - eukaryotes	ko04550//Signaling pathways regulating pluripotency of stem cells	K09370	GO:0000785//chromatin;GO:0005634//nucleus;GO:0005737//cytoplasm	GO:0000976//transcription cis-regulatory region binding;GO:0000978//RNA polymerase II cis-regulatory region sequence-specific DNA binding;GO:0000981//DNA-binding transcription factor activity, RNA polymerase II-specific;GO:0000987//cis-regulatory region sequence-specific DNA binding;GO:0001228//DNA-binding transcription activator activity, RNA polymerase II-specific;GO:0003677//DNA binding;GO:000…	GO:0000122//negative regulation of transcription by RNA polymerase II;GO:0001755//neural crest cell migration;GO:0003007//heart morphogenesis;GO:0003139//secondary heart field specification;GO:0003148//outflow tract septum morphogenesis;GO:0003151//outflow tract morphogenesis;GO:0003203//endocardial cushion morphogenesis;GO:0003215//cardiac right ventricle morphogenesis;GO:0003266//regulation of …	Homeobox
TMEM190	10	10	26	3	7	3	1.083	1.185	2.555	0.316	0.746	0.301	1.60767	0.454333	-1.82315	0.0334135	0.194662	TMEM190	transmembrane protein 190 [Source:HGNC Symbol;Acc:HGNC:29632]	-	-	-	-	GO:0002079//inner acrosomal membrane;GO:0005634//nucleus;GO:0016020//membrane	GO:0005515//protein binding;GO:0043621//protein self-association	GO:0002244//hematopoietic progenitor cell differentiation	--
COL15A1	90	146	340	28	76	60	1.124	2.004	3.866	0.341	0.939	0.697	2.33133	0.659	-1.8228	0.00717862	0.0772082	COL15A1	collagen type XV alpha 1 chain [Source:HGNC Symbol;Acc:HGNC:2192]	Organismal Systems	Digestive system	ko04974//Protein digestion and absorption	K08135	GO:0005576//extracellular region;GO:0005581//collagen trimer;GO:0005582//collagen type XV trimer;GO:0005604//basement membrane;GO:0005615//extracellular space;GO:0005788//endoplasmic reticulum lumen;GO:0016020//membrane;GO:0062023//collagen-containing extracellular matrix;GO:0070062//extracellular exosome	GO:0005201//extracellular matrix structural constituent;GO:0030020//extracellular matrix structural constituent conferring tensile strength	GO:0001525//angiogenesis;GO:0007155//cell adhesion;GO:0007165//signal transduction;GO:0030154//cell differentiation;GO:0030198//extracellular matrix organization	--
TCTE1	24	37	26	4	15	11	0.514	1.23	0.497	0.09	0.321	0.223	0.747	0.211333	-1.82159	0.0121301	0.106885	TCTE1	t-complex-associated-testis-expressed 1 [Source:HGNC Symbol;Acc:HGNC:11693]	-	-	-	-	GO:0005737//cytoplasm;GO:0005856//cytoskeleton;GO:0005929//cilium;GO:0031514//motile cilium;GO:0036126//sperm flagellum;GO:0042995//cell projection	GO:0005515//protein binding	GO:0007018//microtubule-based movement;GO:0030317//flagellated sperm motility	--
CFAP45	273	381	209	79	98	91	10.848	14.622	7.045	2.727	3.547	2.939	10.8383	3.071	-1.81936	2.15622e-11	1.27175e-08	CFAP45	cilia and flagella associated protein 45 [Source:HGNC Symbol;Acc:HGNC:17229]	-	-	-	-	GO:0005576//extracellular region;GO:0005634//nucleus;GO:0005654//nucleoplasm;GO:0005737//cytoplasm;GO:0005856//cytoskeleton;GO:0005879//axonemal microtubule;GO:0005929//cilium;GO:0005930//axoneme;GO:0031514//motile cilium;GO:0042995//cell projection;GO:0097728//9+0 motile cilium;GO:0097729//9+2 motile cilium	GO:0005515//protein binding;GO:0016208//AMP binding	GO:0030317//flagellated sperm motility;GO:0060287//epithelial cilium movement involved in determination of left/right asymmetry;GO:0060296//regulation of cilium beat frequency involved in ciliary motility;GO:0061966//establishment of left/right asymmetry;GO:0090660//cerebrospinal fluid circulation	--
EFCAB12	61	96	67	24	19	15	1.868	3.852	2.023	0.714	1.102	0.425	2.581	0.747	-1.78875	1.51548e-06	0.000197041	EFCAB12	EF-hand calcium binding domain 12 [Source:HGNC Symbol;Acc:HGNC:28061]	-	-	-	-	-	GO:0005509//calcium ion binding;GO:0005515//protein binding;GO:0046872//metal ion binding	-	--
PCSK1	620	1383	1203	297	441	243	7.908	20.413	14.606	3.96	5.539	2.932	14.309	4.14367	-1.78794	4.95587e-05	0.00285846	PCSK1	proprotein convertase subtilisin/kexin type 1 [Source:HGNC Symbol;Acc:HGNC:8743]	-	-	-	-	GO:0005615//extracellular space;GO:0005802//trans-Golgi network;GO:0016020//membrane;GO:0030133//transport vesicle;GO:0030141//secretory granule;GO:0030425//dendrite;GO:0031410//cytoplasmic vesicle;GO:0034774//secretory granule lumen;GO:0043005//neuron projection;GO:0043025//neuronal cell body;GO:0043204//perikaryon;GO:0043679//axon terminus;GO:0048471//perinuclear region of cytoplasm	GO:0004175//endopeptidase activity;GO:0004252//serine-type endopeptidase activity;GO:0008233//peptidase activity;GO:0008236//serine-type peptidase activity;GO:0016787//hydrolase activity;GO:0042802//identical protein binding	GO:0006508//proteolysis;GO:0007267//cell-cell signaling;GO:0009410//response to xenobiotic stimulus;GO:0009749//response to glucose;GO:0010035//response to inorganic substance;GO:0010157//response to chlorate;GO:0014070//response to organic cyclic compound;GO:0016485//protein processing;GO:0016486//peptide hormone processing;GO:0016540//protein autoprocessing;GO:0021983//pituitary gland developme…	--
RSPH4A	298	408	225	88	102	100	6.984	10.415	5.05	1.984	2.359	2.158	7.483	2.167	-1.78792	6.05661e-12	4.22301e-09	RSPH4A	radial spoke head component 4A [Source:HGNC Symbol;Acc:HGNC:21558]	-	-	-	-	GO:0001534//radial spoke;GO:0001535//radial spoke head;GO:0005737//cytoplasm;GO:0005856//cytoskeleton;GO:0005929//cilium;GO:0005930//axoneme;GO:0031514//motile cilium;GO:0042995//cell projection;GO:0097729//9+2 motile cilium	GO:0003674//molecular_function	GO:0003341//cilium movement;GO:0003351//epithelial cilium movement involved in extracellular fluid movement;GO:0030030//cell projection organization;GO:0035082//axoneme assembly;GO:0051649//establishment of localization in cell;GO:0060271//cilium assembly;GO:0060294//cilium movement involved in cell motility;GO:0062177//radial spoke assembly;GO:0120221//maintenance of ciliary planar beating movem…	--
DLEC1	77	122	64	37	39	22	0.805	2.012	0.626	0.389	0.38	0.233	1.14767	0.334	-1.78078	0.000182575	0.00704262	DLEC1	DLEC1 cilia and flagella associated protein [Source:HGNC Symbol;Acc:HGNC:2899]	-	-	-	-	GO:0005737//cytoplasm;GO:0005829//cytosol;GO:0005929//cilium	GO:0003674//molecular_function;GO:0005515//protein binding;GO:0015631//tubulin binding;GO:0043014//alpha-tubulin binding;GO:0048487//beta-tubulin binding	GO:0002357//defense response to tumor cell;GO:0007283//spermatogenesis;GO:0008285//negative regulation of cell population proliferation;GO:0030154//cell differentiation	--
SSTR1	52	68	92	9	26	29	0.776	1.11	1.246	0.13	0.382	0.401	1.044	0.304333	-1.7784	0.000118343	0.00520141	SSTR1	somatostatin receptor 1 [Source:HGNC Symbol;Acc:HGNC:11330]	Environmental Information Processing;Environmental Information Processing;Organismal Systems	Signaling molecules and interaction;Signal transduction;Endocrine system	ko04080//Neuroactive ligand-receptor interaction;ko04024//cAMP signaling pathway;ko04935//Growth hormone synthesis, secretion and action	K04217;K04217;K04217	GO:0005886//plasma membrane;GO:0016020//membrane;GO:0043005//neuron projection	GO:0004930//G protein-coupled receptor activity;GO:0004994//somatostatin receptor activity;GO:0005515//protein binding	GO:0007165//signal transduction;GO:0007186//G protein-coupled receptor signaling pathway;GO:0007187//G protein-coupled receptor signaling pathway, coupled to cyclic nucleotide second messenger;GO:0007215//glutamate receptor signaling pathway;GO:0007218//neuropeptide signaling pathway;GO:0007283//spermatogenesis;GO:0008285//negative regulation of cell population proliferation;GO:0021549//cerebellu…	--
CEP290	493	623	510	795	993	921	5.983	6.746	5.056	7.879	9.923	8.085	5.92833	8.629	0.541567	2.11665e-06	0.000252947	CEP290	centrosomal protein 290 [Source:HGNC Symbol;Acc:HGNC:29021]	-	-	-	-	GO:0005576//extracellular region;GO:0005634//nucleus;GO:0005737//cytoplasm;GO:0005813//centrosome;GO:0005814//centriole;GO:0005815//microtubule organizing center;GO:0005829//cytosol;GO:0005856//cytoskeleton;GO:0005929//cilium;GO:0016020//membrane;GO:0031410//cytoplasmic vesicle;GO:0032391//photoreceptor connecting cilium;GO:0032991//protein-containing complex;GO:0034451//centriolar satellite;GO:0…	GO:0005515//protein binding;GO:0042802//identical protein binding	GO:0001822//kidney development;GO:0015031//protein transport;GO:0030030//cell projection organization;GO:0030902//hindbrain development;GO:0030916//otic vesicle formation;GO:0042462//eye photoreceptor cell development;GO:0043010//camera-type eye development;GO:0045893//positive regulation of transcription, DNA-templated;GO:0048793//pronephros development;GO:0060271//cilium assembly;GO:0070201//re…	--
PTPRC	16	41	17	11	2	7	0.196	0.667	0.248	0.193	0.036	0.096	0.370333	0.108333	-1.77335	0.00984254	0.093915	PTPRC	protein tyrosine phosphatase receptor type C [Source:HGNC Symbol;Acc:HGNC:9666]	Human Diseases;Environmental Information Processing;Organismal Systems;Organismal Systems;Human Diseases	Infectious disease: bacterial;Signaling molecules and interaction;Immune system;Immune system;Immune disease	ko05132//Salmonella infection;ko04514//Cell adhesion molecules;ko04660//T cell receptor signaling pathway;ko04666//Fc gamma R-mediated phagocytosis;ko05340//Primary immunodeficiency	K06478;K06478;K06478;K06478;K06478	GO:0005886//plasma membrane;GO:0005925//focal adhesion;GO:0009897//external side of plasma membrane;GO:0009898//cytoplasmic side of plasma membrane;GO:0009986//cell surface;GO:0016020//membrane;GO:0030667//secretory granule membrane;GO:0032059//bleb;GO:0045121//membrane raft;GO:0070062//extracellular exosome;GO:0071944//cell periphery;GO:0098857//membrane microdomain	GO:0004721//phosphoprotein phosphatase activity;GO:0004725//protein tyrosine phosphatase activity;GO:0005001//transmembrane receptor protein tyrosine phosphatase activity;GO:0005102//signaling receptor binding;GO:0005515//protein binding;GO:0008201//heparin binding;GO:0016787//hydrolase activity;GO:0016791//phosphatase activity;GO:0019901//protein kinase binding;GO:0030506//ankyrin binding;GO:003…	GO:0000165//MAPK cascade;GO:0001779//natural killer cell differentiation;GO:0001915//negative regulation of T cell mediated cytotoxicity;GO:0001916//positive regulation of T cell mediated cytotoxicity;GO:0001960//negative regulation of cytokine-mediated signaling pathway;GO:0002244//hematopoietic progenitor cell differentiation;GO:0002639//positive regulation of immunoglobulin production;GO:00027…	--
EYA1	36	66	41	11	18	17	0.617	1.669	0.707	0.298	0.297	0.282	0.997667	0.292333	-1.77094	0.000705142	0.0182877	EYA1	EYA transcriptional coactivator and phosphatase 1 [Source:HGNC Symbol;Acc:HGNC:3519]	Human Diseases	Cancer: overview	ko05202//Transcriptional misregulation in cancer	K15616	GO:0005634//nucleus;GO:0005654//nucleoplasm;GO:0005737//cytoplasm;GO:0016604//nuclear body;GO:0032991//protein-containing complex;GO:0032993//protein-DNA complex	GO:0003723//RNA binding;GO:0004721//phosphoprotein phosphatase activity;GO:0004722//protein serine/threonine phosphatase activity;GO:0004725//protein tyrosine phosphatase activity;GO:0005515//protein binding;GO:0016787//hydrolase activity;GO:0017018//myosin phosphatase activity;GO:0046872//metal ion binding	GO:0001656//metanephros development;GO:0001657//ureteric bud development;GO:0001658//branching involved in ureteric bud morphogenesis;GO:0003151//outflow tract morphogenesis;GO:0006281//DNA repair;GO:0006302//double-strand break repair;GO:0006325//chromatin organization;GO:0006338//chromatin remodeling;GO:0006470//protein dephosphorylation;GO:0006974//cellular response to DNA damage stimulus;GO:0…	--
LRRC18	9	36	12	9	5	4	0.325	1.422	0.393	0.316	0.178	0.134	0.713333	0.209333	-1.76877	0.0362658	0.204656	LRRC18	leucine rich repeat containing 18 [Source:HGNC Symbol;Acc:HGNC:23199]	-	-	-	-	GO:0005737//cytoplasm;GO:0043231//intracellular membrane-bounded organelle	GO:0005515//protein binding	-	--
COL10A1	103	38	69	36	35	21	6.083	3.892	3.238	2.206	0.957	0.718	4.40433	1.29367	-1.76746	0.00547709	0.0651125	COL10A1	collagen type X alpha 1 chain [Source:HGNC Symbol;Acc:HGNC:2185]	Organismal Systems	Digestive system	ko04974//Protein digestion and absorption	K19479	GO:0005576//extracellular region;GO:0005581//collagen trimer;GO:0005599//collagen type X trimer;GO:0005615//extracellular space;GO:0005788//endoplasmic reticulum lumen;GO:0031012//extracellular matrix;GO:0062023//collagen-containing extracellular matrix	GO:0005201//extracellular matrix structural constituent;GO:0005515//protein binding;GO:0030020//extracellular matrix structural constituent conferring tensile strength;GO:0046872//metal ion binding	GO:0001501//skeletal system development;GO:0030198//extracellular matrix organization	--
CFAP206	81	99	71	26	18	35	2.506	3.196	2.393	0.898	0.521	0.962	2.69833	0.793667	-1.76546	8.79545e-06	0.000803583	CFAP206	cilia and flagella associated protein 206 [Source:HGNC Symbol;Acc:HGNC:21405]	-	-	-	-	GO:0001534//radial spoke;GO:0005737//cytoplasm;GO:0005856//cytoskeleton;GO:0005929//cilium;GO:0005930//axoneme;GO:0031514//motile cilium;GO:0036064//ciliary basal body;GO:0042995//cell projection;GO:0097649//A axonemal microtubule	GO:0005515//protein binding	GO:0003341//cilium movement;GO:0003356//regulation of cilium beat frequency;GO:0007288//sperm axoneme assembly;GO:0030030//cell projection organization;GO:0035082//axoneme assembly;GO:1901317//regulation of flagellated sperm motility	--
WDR93	23	31	21	11	5	8	0.654	1.01	0.601	0.318	0.135	0.219	0.755	0.224	-1.75298	0.00956982	0.0923836	WDR93	WD repeat domain 93 [Source:HGNC Symbol;Acc:HGNC:26924]	-	-	-	-	GO:0005747//mitochondrial respiratory chain complex I	GO:0005515//protein binding	GO:0022900//electron transport chain	--
BRINP2	70	191	203	46	67	29	1.119	3.342	2.946	0.715	1.055	0.429	2.469	0.733	-1.75204	1.02279e-05	0.000877968	BRINP2	BMP/retinoic acid inducible neural specific 2 [Source:HGNC Symbol;Acc:HGNC:13746]	-	-	-	-	GO:0005576//extracellular region;GO:0005737//cytoplasm;GO:0005783//endoplasmic reticulum;GO:0030425//dendrite;GO:0043025//neuronal cell body	-	GO:0007049//cell cycle;GO:0007399//nervous system development;GO:0021953//central nervous system neuron differentiation;GO:0045666//positive regulation of neuron differentiation;GO:0045786//negative regulation of cell cycle;GO:0045930//negative regulation of mitotic cell cycle;GO:0051726//regulation of cell cycle;GO:0071300//cellular response to retinoic acid	--
CLCNKA	23	22	14	7	10	2	0.605	0.711	0.334	0.172	0.258	0.061	0.55	0.163667	-1.74867	0.0273981	0.173338	CLCNKA	chloride voltage-gated channel Ka [Source:HGNC Symbol;Acc:HGNC:2026]	-	-	-	-	GO:0005886//plasma membrane;GO:0016020//membrane;GO:0034707//chloride channel complex	GO:0005244//voltage-gated ion channel activity;GO:0005247//voltage-gated chloride channel activity;GO:0005254//chloride channel activity;GO:0005515//protein binding;GO:0042802//identical protein binding;GO:0046872//metal ion binding	GO:0006811//ion transport;GO:0006821//chloride transport;GO:0030321//transepithelial chloride transport;GO:0034220//ion transmembrane transport;GO:0034765//regulation of ion transmembrane transport;GO:0055085//transmembrane transport;GO:0070293//renal absorption;GO:1902476//chloride transmembrane transport	--
CFAP47	228	361	226	79	84	67	1.772	3.595	1.708	0.782	0.738	0.588	2.35833	0.702667	-1.74686	5.57005e-13	4.84966e-10	CFAP47	cilia and flagella associated protein 47 [Source:HGNC Symbol;Acc:HGNC:26708]	-	-	-	-	GO:0005737//cytoplasm;GO:0005856//cytoskeleton;GO:0005929//cilium;GO:0016020//membrane;GO:0031514//motile cilium;GO:0042995//cell projection;GO:0097224//sperm connecting piece	GO:0005515//protein binding	GO:0007010//cytoskeleton organization;GO:0007288//sperm axoneme assembly;GO:0060271//cilium assembly	--
FOXL1	15	6	19	5	3	3	0.56	0.087	0.229	0.065	0.039	0.158	0.292	0.0873333	-1.74136	0.0385791	0.212427	FOXL1	forkhead box L1 [Source:HGNC Symbol;Acc:HGNC:3817]	-	-	-	-	GO:0000785//chromatin;GO:0005634//nucleus	GO:0000978//RNA polymerase II cis-regulatory region sequence-specific DNA binding;GO:0000981//DNA-binding transcription factor activity, RNA polymerase II-specific;GO:0003677//DNA binding;GO:0003700//DNA-binding transcription factor activity;GO:0008301//DNA binding, bending;GO:0043565//sequence-specific DNA binding	GO:0006355//regulation of transcription, DNA-templated;GO:0006357//regulation of transcription by RNA polymerase II;GO:0007495//visceral mesoderm-endoderm interaction involved in midgut development;GO:0007507//heart development;GO:0009653//anatomical structure morphogenesis;GO:0030111//regulation of Wnt signaling pathway;GO:0030154//cell differentiation;GO:0030166//proteoglycan biosynthetic proce…	Fork_head
ALK	16	34	36	12	15	4	0.347	0.567	0.429	0.152	0.155	0.097	0.447667	0.134667	-1.73303	0.0200013	0.143245	ALK	ALK receptor tyrosine kinase [Source:HGNC Symbol;Acc:HGNC:427]	Human Diseases;Human Diseases;Human Diseases	Cancer: overview;Cancer: overview;Cancer: specific types	ko05200//Pathways in cancer;ko05235//PD-L1 expression and PD-1 checkpoint pathway in cancer;ko05223//Non-small cell lung cancer	K05119;K05119;K05119	GO:0005886//plasma membrane;GO:0016020//membrane;GO:0032991//protein-containing complex;GO:0043235//receptor complex;GO:0070062//extracellular exosome	GO:0000166//nucleotide binding;GO:0004672//protein kinase activity;GO:0004704//NF-kappaB-inducing kinase activity;GO:0004713//protein tyrosine kinase activity;GO:0004714//transmembrane receptor protein tyrosine kinase activity;GO:0005515//protein binding;GO:0005524//ATP binding;GO:0008201//heparin binding;GO:0016301//kinase activity;GO:0016740//transferase activity;GO:0030298//receptor signaling …	GO:0006468//protein phosphorylation;GO:0007165//signal transduction;GO:0007169//transmembrane receptor protein tyrosine kinase signaling pathway;GO:0007399//nervous system development;GO:0007420//brain development;GO:0016310//phosphorylation;GO:0021766//hippocampus development;GO:0030534//adult behavior;GO:0033674//positive regulation of kinase activity;GO:0036269//swimming behavior;GO:0038061//N…	--
CFAP90	174	235	189	58	82	44	6.603	9.261	6.835	2.162	3.264	1.414	7.56633	2.28	-1.73056	7.49251e-10	3.26174e-07	CFAP90	cilia and flagella associated protein 90 [Source:HGNC Symbol;Acc:HGNC:27028]	-	-	-	-	GO:0005737//cytoplasm;GO:0005856//cytoskeleton;GO:0005930//axoneme;GO:0036064//ciliary basal body;GO:0042995//cell projection	GO:0005515//protein binding	-	--
PRPH	106	155	149	26	59	41	4.082	6.713	5.313	1.013	2.285	1.56	5.36933	1.61933	-1.72934	2.63019e-07	5.11599e-05	PRPH	peripherin [Source:HGNC Symbol;Acc:HGNC:9461]	Human Diseases;Human Diseases	Neurodegenerative disease;Neurodegenerative disease	ko05022//Pathways of neurodegeneration - multiple diseases;ko05014//Amyotrophic lateral sclerosis	K07607;K07607	GO:0005737//cytoplasm;GO:0005856//cytoskeleton;GO:0005882//intermediate filament;GO:0005886//plasma membrane;GO:0016020//membrane;GO:0030424//axon;GO:0042995//cell projection;GO:0043204//perikaryon;GO:0045098//type III intermediate filament;GO:0070062//extracellular exosome	GO:0005198//structural molecule activity;GO:0005515//protein binding	-	--
VWA3A	117	175	107	43	33	30	2.07	3.795	3.124	0.635	1.398	0.699	2.99633	0.910667	-1.7182	3.72126e-09	1.30845e-06	VWA3A	von Willebrand factor A domain containing 3A [Source:HGNC Symbol;Acc:HGNC:27088]	-	-	-	-	GO:0005576//extracellular region	-	-	--
CLDN5	68	125	160	49	43	24	3.144	6.392	6.735	2.107	1.894	0.946	5.42367	1.649	-1.71768	1.87042e-05	0.00141318	CLDN5	claudin 5 [Source:HGNC Symbol;Acc:HGNC:2047]	Human Diseases;Cellular Processes;Human Diseases;Environmental Information Processing;Organismal Systems	Infectious disease: bacterial;Cellular community - eukaryotes;Infectious disease: viral;Signaling molecules and interaction;Immune system	ko05130//Pathogenic Escherichia coli infection;ko04530//Tight junction;ko05160//Hepatitis C;ko04514//Cell adhesion molecules;ko04670//Leukocyte transendothelial migration	K06087;K06087;K06087;K06087;K06087	GO:0005886//plasma membrane;GO:0005911//cell-cell junction;GO:0005923//bicellular tight junction;GO:0016020//membrane;GO:0016327//apicolateral plasma membrane;GO:0016328//lateral plasma membrane;GO:0030054//cell junction;GO:0030864//cortical actin cytoskeleton;GO:0033270//paranode region of axon;GO:0043220//Schmidt-Lanterman incisure;GO:0070160//tight junction;GO:0070161//anchoring junction	GO:0005198//structural molecule activity;GO:0005515//protein binding;GO:0042802//identical protein binding	GO:0003151//outflow tract morphogenesis;GO:0007043//cell-cell junction assembly;GO:0007155//cell adhesion;GO:0007179//transforming growth factor beta receptor signaling pathway;GO:0007612//learning;GO:0008284//positive regulation of cell population proliferation;GO:0010628//positive regulation of gene expression;GO:0010629//negative regulation of gene expression;GO:0016338//calcium-independent ce…	--
KCNE4	35	46	50	11	17	14	0.787	1.131	1.02	0.24	0.376	0.291	0.979333	0.302333	-1.69566	0.000675151	0.0176602	KCNE4	potassium voltage-gated channel subfamily E regulatory subunit 4 [Source:HGNC Symbol;Acc:HGNC:6244]	-	-	-	-	GO:0016020//membrane;GO:0016324//apical plasma membrane	GO:0005244//voltage-gated ion channel activity;GO:0005249//voltage-gated potassium channel activity;GO:0005251//delayed rectifier potassium channel activity;GO:0005267//potassium channel activity;GO:0005515//protein binding;GO:0015459//potassium channel regulator activity;GO:0044325//transmembrane transporter binding;GO:1902282//voltage-gated potassium channel activity involved in ventricular car…	GO:0006811//ion transport;GO:0006813//potassium ion transport;GO:0034765//regulation of ion transmembrane transport;GO:0060307//regulation of ventricular cardiac muscle cell membrane repolarization;GO:0071805//potassium ion transmembrane transport;GO:0086005//ventricular cardiac muscle cell action potential;GO:0086011//membrane repolarization during action potential;GO:0086091//regulation of hear…	--
CFAP46	209	291	233	60	60	48	1.774	3.825	2	0.631	1.271	0.457	2.533	0.786333	-1.68763	1.58881e-17	4.14997e-14	CFAP46	cilia and flagella associated protein 46 [Source:HGNC Symbol;Acc:HGNC:25247]	-	-	-	-	GO:0005737//cytoplasm;GO:0005856//cytoskeleton;GO:0005929//cilium;GO:0005930//axoneme;GO:0042995//cell projection	-	GO:0030030//cell projection organization;GO:0035082//axoneme assembly;GO:0060294//cilium movement involved in cell motility	--
RND3	2274	1954	2510	3148	3356	3801	54.959	52.435	55.115	73.838	81.724	87.062	54.1697	80.8747	0.578203	4.58148e-06	0.00048987	RND3	Rho family GTPase 3 [Source:HGNC Symbol;Acc:HGNC:671]	-	-	-	-	GO:0000139//Golgi membrane;GO:0005737//cytoplasm;GO:0005794//Golgi apparatus;GO:0005886//plasma membrane;GO:0005925//focal adhesion;GO:0016020//membrane	GO:0000166//nucleotide binding;GO:0003924//GTPase activity;GO:0005515//protein binding;GO:0005525//GTP binding	GO:0007155//cell adhesion;GO:0007264//small GTPase mediated signal transduction;GO:0030036//actin cytoskeleton organization	--
GABRB1	20	20	29	4	12	4	0.676	0.739	0.889	0.151	0.399	0.166	0.768	0.238667	-1.68611	0.0104503	0.0972878	GABRB1	gamma-aminobutyric acid type A receptor subunit beta1 [Source:HGNC Symbol;Acc:HGNC:4081]	Environmental Information Processing;Organismal Systems;Organismal Systems;Human Diseases;Organismal Systems;Human Diseases	Signaling molecules and interaction;Nervous system;Nervous system;Substance dependence;Nervous system;Substance dependence	ko04080//Neuroactive ligand-receptor interaction;ko04723//Retrograde endocannabinoid signaling;ko04726//Serotonergic synapse;ko05032//Morphine addiction;ko04727//GABAergic synapse;ko05033//Nicotine addiction	K05181;K05181;K05181;K05181;K05181;K05181	GO:0005635//nuclear envelope;GO:0005886//plasma membrane;GO:0016020//membrane;GO:0030425//dendrite;GO:0034707//chloride channel complex;GO:0043235//receptor complex;GO:0045202//synapse;GO:0045211//postsynaptic membrane;GO:0048787//presynaptic active zone membrane;GO:0097060//synaptic membrane;GO:0098685//Schaffer collateral - CA1 synapse;GO:0098982//GABA-ergic synapse;GO:0099634//postsynaptic spe…	GO:0004888//transmembrane signaling receptor activity;GO:0004890//GABA-A receptor activity;GO:0005216//ion channel activity;GO:0005230//extracellular ligand-gated ion channel activity;GO:0005253//anion channel activity;GO:0005254//chloride channel activity;GO:0015276//ligand-gated ion channel activity;GO:0022851//GABA-gated chloride ion channel activity;GO:0030594//neurotransmitter receptor activ…	GO:0006811//ion transport;GO:0006821//chloride transport;GO:0007165//signal transduction;GO:0007214//gamma-aminobutyric acid signaling pathway;GO:0007268//chemical synaptic transmission;GO:0009636//response to toxic substance;GO:0021954//central nervous system neuron development;GO:0032570//response to progesterone;GO:0034220//ion transmembrane transport;GO:0042391//regulation of membrane potenti…	--
LENG8	2910	2772	2929	1843	2074	2058	57.618	65.465	55.664	35.592	45.303	39.634	59.5823	40.1763	-0.568539	4.80618e-06	0.000507955	LENG8	leukocyte receptor cluster member 8 [Source:HGNC Symbol;Acc:HGNC:15500]	-	-	-	-	GO:0005634//nucleus;GO:0032991//protein-containing complex	GO:0005515//protein binding	-	--
ENO4	192	240	208	67	68	80	5.278	6.084	4.458	1.708	1.521	1.71	5.27333	1.64633	-1.67946	3.85463e-11	2.1357e-08	ENO4	enolase 4 [Source:HGNC Symbol;Acc:HGNC:31670]	Metabolism;Metabolism;Environmental Information Processing;Genetic Information Processing;Metabolism;Metabolism	Global and overview maps;Global and overview maps;Signal transduction;Folding, sorting and degradation;Global and overview maps;Carbohydrate metabolism	ko01100//Metabolic pathways;ko01200//Carbon metabolism;ko04066//HIF-1 signaling pathway;ko03018//RNA degradation;ko01230//Biosynthesis of amino acids;ko00010//Glycolysis / Gluconeogenesis	K01689;K01689;K01689;K01689;K01689;K01689	GO:0000015//phosphopyruvate hydratase complex;GO:0005575//cellular_component;GO:0097228//sperm principal piece	GO:0000287//magnesium ion binding;GO:0003674//molecular_function;GO:0004634//phosphopyruvate hydratase activity;GO:0016829//lyase activity	GO:0006096//glycolytic process;GO:0008150//biological_process;GO:0030317//flagellated sperm motility;GO:0044782//cilium organization	--
EPB41L1	1413	1534	1885	1016	1110	888	32.571	30.358	40.546	25.463	26.762	18.383	34.4917	23.536	-0.551379	4.91501e-06	0.00051352	EPB41L1	erythrocyte membrane protein band 4.1 like 1 [Source:HGNC Symbol;Acc:HGNC:3378]	-	-	-	-	GO:0005737//cytoplasm;GO:0005829//cytosol;GO:0005856//cytoskeleton;GO:0005886//plasma membrane	GO:0003779//actin binding;GO:0005198//structural molecule activity;GO:0005515//protein binding;GO:0008092//cytoskeletal protein binding	GO:0030866//cortical actin cytoskeleton organization;GO:0031032//actomyosin structure organization	--
TOGARAM2	62	69	43	25	21	5	1.145	1.394	0.721	0.557	0.382	0.085	1.08667	0.341333	-1.67066	0.000425446	0.0129003	TOGARAM2	TOG array regulator of axonemal microtubules 2 [Source:HGNC Symbol;Acc:HGNC:33715]	-	-	-	-	GO:0005881//cytoplasmic microtubule;GO:0005929//cilium;GO:0043232//intracellular non-membrane-bounded organelle	GO:0008017//microtubule binding	GO:0000226//microtubule cytoskeleton organization;GO:0051128//regulation of cellular component organization	--
LRRTM1	68	88	103	28	35	17	1.964	2.399	2.364	0.813	0.924	0.383	2.24233	0.706667	-1.6659	7.7188e-06	0.000727477	LRRTM1	leucine rich repeat transmembrane neuronal 1 [Source:HGNC Symbol;Acc:HGNC:19408]	-	-	-	-	GO:0005615//extracellular space;GO:0005783//endoplasmic reticulum;GO:0005886//plasma membrane;GO:0016020//membrane;GO:0030424//axon;GO:0030426//growth cone;GO:0031012//extracellular matrix;GO:0045202//synapse;GO:0045211//postsynaptic membrane;GO:0098982//GABA-ergic synapse;GO:0099634//postsynaptic specialization membrane	GO:0003674//molecular_function;GO:0005515//protein binding	GO:0002091//negative regulation of receptor internalization;GO:0007626//locomotory behavior;GO:0008150//biological_process;GO:0031623//receptor internalization;GO:0035418//protein localization to synapse;GO:0035640//exploration behavior;GO:0050808//synapse organization;GO:0051649//establishment of localization in cell;GO:0051965//positive regulation of synapse assembly;GO:0060291//long-term synap…	--
DNAI1	129	184	134	48	56	62	4.672	6.041	3.78	1.208	1.546	1.826	4.831	1.52667	-1.66194	3.73721e-07	6.97256e-05	DNAI1	dynein axonemal intermediate chain 1 [Source:HGNC Symbol;Acc:HGNC:2954]	Human Diseases;Human Diseases;Human Diseases	Neurodegenerative disease;Neurodegenerative disease;Neurodegenerative disease	ko05022//Pathways of neurodegeneration - multiple diseases;ko05014//Amyotrophic lateral sclerosis;ko05016//Huntington disease	K10409;K10409;K10409	GO:0005576//extracellular region;GO:0005737//cytoplasm;GO:0005813//centrosome;GO:0005856//cytoskeleton;GO:0005874//microtubule;GO:0005929//cilium;GO:0030286//dynein complex;GO:0036157//outer dynein arm;GO:0042995//cell projection;GO:0097729//9+2 motile cilium;GO:0120293//dynein axonemal particle	GO:0003774//cytoskeletal motor activity;GO:0005515//protein binding;GO:0008574//plus-end-directed microtubule motor activity;GO:0045503//dynein light chain binding;GO:0045504//dynein heavy chain binding	GO:0003341//cilium movement;GO:0003351//epithelial cilium movement involved in extracellular fluid movement;GO:0007368//determination of left/right symmetry;GO:0007507//heart development;GO:0008286//insulin receptor signaling pathway;GO:0030030//cell projection organization;GO:0030317//flagellated sperm motility;GO:0036158//outer dynein arm assembly	--
FGF5	50	66	117	8	37	31	0.627	0.895	1.315	0.096	0.449	0.354	0.945667	0.299667	-1.65797	0.000804846	0.0199672	FGF5	fibroblast growth factor 5 [Source:HGNC Symbol;Acc:HGNC:3683]	Human Diseases;Environmental Information Processing;Environmental Information Processing;Environmental Information Processing;Environmental Information Processing;Cellular Processes;Environmental Information Processing;Human Diseases;Human Diseases;Human Diseases;Human Diseases	Cancer: overview;Signal transduction;Signal transduction;Signal transduction;Signal transduction;Cell motility;Signal transduction;Cancer: overview;Cancer: specific types;Cancer: specific types;Cancer: specific types	ko05200//Pathways in cancer;ko04151//PI3K-Akt signaling pathway;ko04010//MAPK signaling pathway;ko04020//Calcium signaling pathway;ko04014//Ras signaling pathway;ko04810//Regulation of actin cytoskeleton;ko04015//Rap1 signaling pathway;ko05207//Chemical carcinogenesis - receptor activation;ko05226//Gastric cancer;ko05224//Breast cancer;ko05218//Melanoma	K04358;K04358;K04358;K04358;K04358;K04358;K04358;K04358;K04358;K04358;K04358	GO:0005576//extracellular region;GO:0005615//extracellular space;GO:0005737//cytoplasm	GO:0005104//fibroblast growth factor receptor binding;GO:0008083//growth factor activity	GO:0001934//positive regulation of protein phosphorylation;GO:0007165//signal transduction;GO:0007267//cell-cell signaling;GO:0007399//nervous system development;GO:0008284//positive regulation of cell population proliferation;GO:0008543//fibroblast growth factor receptor signaling pathway;GO:0009887//animal organ morphogenesis;GO:0010001//glial cell differentiation;GO:0010628//positive regulatio…	--
SMIM5	43	44	30	10	20	17	1.468	1.566	0.786	0.291	0.579	0.349	1.27333	0.406333	-1.64787	0.00834578	0.0851055	SMIM5	small integral membrane protein 5 [Source:HGNC Symbol;Acc:HGNC:40030]	-	-	-	-	GO:0016020//membrane	GO:0005515//protein binding	-	--
AKAP14	41	60	22	25	15	6	3.462	6.835	1.906	1.976	1.104	0.833	4.06767	1.30433	-1.64089	0.0130649	0.111678	AKAP14	A-kinase anchoring protein 14 [Source:HGNC Symbol;Acc:HGNC:24061]	-	-	-	-	GO:0005737//cytoplasm;GO:0005930//axoneme;GO:0005952//cAMP-dependent protein kinase complex	GO:0005515//protein binding;GO:0034237//protein kinase A regulatory subunit binding	GO:0008150//biological_process	--
CFAP251	148	183	121	53	36	65	2.695	3.73	2.054	0.975	0.66	1.085	2.82633	0.906667	-1.64029	2.56874e-07	5.0502e-05	CFAP251	cilia and flagella associated protein 251 [Source:HGNC Symbol;Acc:HGNC:28506]	-	-	-	-	GO:0001536//radial spoke stalk;GO:0005737//cytoplasm;GO:0005856//cytoskeleton;GO:0005929//cilium;GO:0005930//axoneme;GO:0031514//motile cilium;GO:0036126//sperm flagellum;GO:0042995//cell projection	GO:0005515//protein binding	GO:0003341//cilium movement;GO:0030317//flagellated sperm motility	--
-	23	34	71	4	31	5	0.691	1.191	2.128	0.181	0.885	0.223	1.33667	0.429667	-1.63735	0.0131916	0.112446	-	novel protein	-	-	-	-	GO:0005634//nucleus	GO:0016740//transferase activity	GO:0006325//chromatin organization	--
KCNS2	30	70	51	8	34	10	0.439	1.079	0.573	0.096	0.45	0.127	0.697	0.224333	-1.63551	0.00566462	0.0665579	KCNS2	potassium voltage-gated channel modifier subfamily S member 2 [Source:HGNC Symbol;Acc:HGNC:6301]	-	-	-	-	GO:0005886//plasma membrane;GO:0008076//voltage-gated potassium channel complex;GO:0016020//membrane;GO:0048471//perinuclear region of cytoplasm	GO:0005216//ion channel activity;GO:0005244//voltage-gated ion channel activity;GO:0005249//voltage-gated potassium channel activity;GO:0005267//potassium channel activity;GO:0005515//protein binding	GO:0006811//ion transport;GO:0006813//potassium ion transport;GO:0034765//regulation of ion transmembrane transport;GO:0051260//protein homooligomerization;GO:0055085//transmembrane transport;GO:0071805//potassium ion transmembrane transport;GO:1902259//regulation of delayed rectifier potassium channel activity	--
PDE11A	32	61	85	24	20	17	0.225	0.821	0.61	0.164	0.178	0.192	0.552	0.178	-1.63279	0.000761312	0.0192522	PDE11A	phosphodiesterase 11A [Source:HGNC Symbol;Acc:HGNC:8773]	Metabolism;Human Diseases;Metabolism;Human Diseases	Global and overview maps;Endocrine and metabolic disease;Nucleotide metabolism;Substance dependence	ko01100//Metabolic pathways;ko04934//Cushing syndrome;ko00230//Purine metabolism;ko05032//Morphine addiction	K13298;K13298;K13298;K13298	GO:0005575//cellular_component;GO:0005737//cytoplasm;GO:0005829//cytosol	GO:0003824//catalytic activity;GO:0004112//cyclic-nucleotide phosphodiesterase activity;GO:0004114//3',5'-cyclic-nucleotide phosphodiesterase activity;GO:0004115//3',5'-cyclic-AMP phosphodiesterase activity;GO:0004118//cGMP-stimulated cyclic-nucleotide phosphodiesterase activity;GO:0005515//protein binding;GO:0008081//phosphoric diester hydrolase activity;GO:0016787//hydrolase activity;GO:0030553…	GO:0007165//signal transduction;GO:0008152//metabolic process;GO:0010754//negative regulation of cGMP-mediated signaling;GO:0043951//negative regulation of cAMP-mediated signaling	--
RTP5	42	90	101	16	40	21	1.198	2.769	2.615	0.444	1.124	0.555	2.194	0.707667	-1.63242	0.000332007	0.0108979	RTP5	receptor transporter protein 5 (putative) [Source:HGNC Symbol;Acc:HGNC:26585]	-	-	-	-	GO:0016020//membrane;GO:0110165//cellular anatomical entity	GO:0005515//protein binding;GO:0031849//olfactory receptor binding;GO:0046872//metal ion binding	GO:0001580//detection of chemical stimulus involved in sensory perception of bitter taste;GO:0006612//protein targeting to membrane;GO:0051205//protein insertion into membrane	--
WNT4	119	238	256	59	117	34	1.965	4.444	4.434	0.946	2.033	0.52	3.61433	1.16633	-1.63175	2.85188e-05	0.00192413	WNT4	Wnt family member 4 [Source:HGNC Symbol;Acc:HGNC:12783]	Human Diseases;Human Diseases;Human Diseases;Human Diseases;Human Diseases;Organismal Systems;Environmental Information Processing;Human Diseases;Environmental Information Processing;Human Diseases;Environmental Information Processing;Human Diseases;Human Diseases;Cellular Processes;Organismal Systems;Organismal Systems;Human Diseases	Cancer: overview;Neurodegenerative disease;Neurodegenerative disease;Infectious disease: viral;Cancer: overview;Development and regeneration;Signal transduction;Cancer: specific types;Signal transduction;Endocrine and metabolic disease;Signal transduction;Cancer: specific types;Cancer: specific types;Cellular community - eukaryotes;Endocrine system;Endocrine system;Cancer: specific types	ko05200//Pathways in cancer;ko05022//Pathways of neurodegeneration - multiple diseases;ko05010//Alzheimer disease;ko05165//Human papillomavirus infection;ko05205//Proteoglycans in cancer;ko04360//Axon guidance;ko04310//Wnt signaling pathway;ko05225//Hepatocellular carcinoma;ko04390//Hippo signaling pathway;ko04934//Cushing syndrome;ko04150//mTOR signaling pathway;ko05226//Gastric cancer;ko05224//…	K00408;K00408;K00408;K00408;K00408;K00408;K00408;K00408;K00408;K00408;K00408;K00408;K00408;K00408;K00408;K00408;K00408	GO:0005576//extracellular region;GO:0005615//extracellular space;GO:0005737//cytoplasm;GO:0005788//endoplasmic reticulum lumen;GO:0005796//Golgi lumen;GO:0005886//plasma membrane;GO:0009986//cell surface;GO:0030666//endocytic vesicle membrane;GO:0031012//extracellular matrix;GO:0070062//extracellular exosome	GO:0003714//transcription corepressor activity;GO:0005102//signaling receptor binding;GO:0005109//frizzled binding;GO:0005125//cytokine activity;GO:0048018//receptor ligand activity	GO:0001656//metanephros development;GO:0001658//branching involved in ureteric bud morphogenesis;GO:0001822//kidney development;GO:0001823//mesonephros development;GO:0001837//epithelial to mesenchymal transition;GO:0001838//embryonic epithelial tube formation;GO:0001889//liver development;GO:0007275//multicellular organism development;GO:0007276//gamete generation;GO:0007548//sex differentiation…	--
GOLGA4	1696	1451	1408	2045	2631	2328	14.364	13.607	10.947	16.787	22.538	18.674	12.9727	19.333	0.57559	6.67678e-06	0.000647951	GOLGA4	golgin A4 [Source:HGNC Symbol;Acc:HGNC:4427]	-	-	-	-	GO:0000139//Golgi membrane;GO:0005654//nucleoplasm;GO:0005737//cytoplasm;GO:0005794//Golgi apparatus;GO:0005802//trans-Golgi network;GO:0005829//cytosol;GO:0005886//plasma membrane;GO:0016020//membrane;GO:0070062//extracellular exosome	GO:0005515//protein binding;GO:0031267//small GTPase binding;GO:0051020//GTPase binding	GO:0016192//vesicle-mediated transport;GO:0043001//Golgi to plasma membrane protein transport;GO:0045773//positive regulation of axon extension;GO:0048193//Golgi vesicle transport	--
GREB1	113	191	230	48	90	51	1.055	2.271	2.188	0.392	0.969	0.419	1.838	0.593333	-1.63122	3.2655e-06	0.000370848	GREB1	growth regulating estrogen receptor binding 1 [Source:HGNC Symbol;Acc:HGNC:24885]	-	-	-	-	GO:0005654//nucleoplasm;GO:0016020//membrane;GO:0070062//extracellular exosome	-	-	--
CD93	39	196	167	29	74	32	0.382	2.103	1.486	0.276	0.715	0.291	1.32367	0.427333	-1.63111	0.0395809	0.215066	CD93	CD93 molecule [Source:HGNC Symbol;Acc:HGNC:15855]	-	-	-	-	GO:0005886//plasma membrane;GO:0009986//cell surface;GO:0016020//membrane;GO:0030667//secretory granule membrane;GO:0031410//cytoplasmic vesicle;GO:0035579//specific granule membrane;GO:0070821//tertiary granule membrane;GO:0101003//ficolin-1-rich granule membrane	GO:0001849//complement component C1q complex binding;GO:0005509//calcium ion binding;GO:0005515//protein binding;GO:0030246//carbohydrate binding;GO:0038023//signaling receptor activity	GO:0006909//phagocytosis;GO:0007155//cell adhesion;GO:0042116//macrophage activation;GO:0098609//cell-cell adhesion	--
CALN1	28	103	104	18	48	21	0.2	1.112	1.041	0.239	0.383	0.139	0.784333	0.253667	-1.62853	0.00378203	0.0517595	CALN1	calneuron 1 [Source:HGNC Symbol;Acc:HGNC:13248]	-	-	-	-	GO:0005737//cytoplasm;GO:0005794//Golgi apparatus;GO:0005886//plasma membrane;GO:0016020//membrane;GO:0032588//trans-Golgi network membrane;GO:0048471//perinuclear region of cytoplasm	GO:0005509//calcium ion binding;GO:0005515//protein binding;GO:0046872//metal ion binding	-	--
TH	45	40	68	12	33	5	1.706	1.558	2.213	0.418	1.188	0.166	1.82567	0.590667	-1.62801	0.00376475	0.0516336	TH	tyrosine hydroxylase [Source:HGNC Symbol;Acc:HGNC:11782]	Metabolism;Human Diseases;Human Diseases;Organismal Systems;Organismal Systems;Human Diseases;Human Diseases;Metabolism;Metabolism	Global and overview maps;Neurodegenerative disease;Substance dependence;Nervous system;Endocrine system;Substance dependence;Substance dependence;Amino acid metabolism;Metabolism of cofactors and vitamins	ko01100//Metabolic pathways;ko05012//Parkinson disease;ko05034//Alcoholism;ko04728//Dopaminergic synapse;ko04917//Prolactin signaling pathway;ko05031//Amphetamine addiction;ko05030//Cocaine addiction;ko00350//Tyrosine metabolism;ko00790//Folate biosynthesis	K00501;K00501;K00501;K00501;K00501;K00501;K00501;K00501;K00501	GO:0005634//nucleus;GO:0005737//cytoplasm;GO:0005739//mitochondrion;GO:0005790//smooth endoplasmic reticulum;GO:0005829//cytosol;GO:0008021//synaptic vesicle;GO:0009898//cytoplasmic side of plasma membrane;GO:0030424//axon;GO:0030425//dendrite;GO:0030659//cytoplasmic vesicle membrane;GO:0031410//cytoplasmic vesicle;GO:0033162//melanosome membrane;GO:0042995//cell projection;GO:0043005//neuron pro…	GO:0004497//monooxygenase activity;GO:0004511//tyrosine 3-monooxygenase activity;GO:0005506//iron ion binding;GO:0005515//protein binding;GO:0008198//ferrous iron binding;GO:0008199//ferric iron binding;GO:0016491//oxidoreductase activity;GO:0016597//amino acid binding;GO:0016714//oxidoreductase activity, acting on paired donors, with incorporation or reduction of molecular oxygen, reduced pterid…	GO:0001666//response to hypoxia;GO:0001963//synaptic transmission, dopaminergic;GO:0001975//response to amphetamine;GO:0003007//heart morphogenesis;GO:0006585//dopamine biosynthetic process from tyrosine;GO:0006631//fatty acid metabolic process;GO:0006665//sphingolipid metabolic process;GO:0007507//heart development;GO:0007601//visual perception;GO:0007612//learning;GO:0007613//memory;GO:0007617/…	--
CYP4X1	7	32	36	6	14	5	0.203	1.017	0.949	0.169	0.4	0.134	0.723	0.234333	-1.62543	0.0297889	0.182772	CYP4X1	cytochrome P450 family 4 subfamily X member 1 [Source:HGNC Symbol;Acc:HGNC:20244]	Organismal Systems	Nervous system	ko04726//Serotonergic synapse	K07428	GO:0005783//endoplasmic reticulum;GO:0005789//endoplasmic reticulum membrane;GO:0016020//membrane;GO:0043231//intracellular membrane-bounded organelle	GO:0004497//monooxygenase activity;GO:0005506//iron ion binding;GO:0016491//oxidoreductase activity;GO:0016705//oxidoreductase activity, acting on paired donors, with incorporation or reduction of molecular oxygen;GO:0020037//heme binding;GO:0046872//metal ion binding;GO:0062189//anandamide 14,15 epoxidase activity	GO:0006629//lipid metabolic process	--
CFAP276	60	84	77	29	31	13	8.327	11.989	8.975	3.812	4.05	1.673	9.76367	3.17833	-1.61915	8.37502e-05	0.00410533	CFAP276	cilia and flagella associated protein 276 [Source:HGNC Symbol;Acc:HGNC:32331]	-	-	-	-	GO:0005737//cytoplasm;GO:0005856//cytoskeleton;GO:0005879//axonemal microtubule;GO:0042995//cell projection	-	-	--
CCDC65	74	136	78	21	45	35	2.63	5.37	2.486	0.807	1.555	1.052	3.49533	1.138	-1.61893	7.77652e-05	0.00391696	CCDC65	coiled-coil domain containing 65 [Source:HGNC Symbol;Acc:HGNC:29937]	-	-	-	-	GO:0005737//cytoplasm;GO:0005856//cytoskeleton;GO:0005858//axonemal dynein complex;GO:0005929//cilium;GO:0005930//axoneme;GO:0031514//motile cilium;GO:0036064//ciliary basal body;GO:0042995//cell projection	GO:0003674//molecular_function;GO:0005515//protein binding	GO:0003352//regulation of cilium movement;GO:0060271//cilium assembly;GO:0060285//cilium-dependent cell motility;GO:0070286//axonemal dynein complex assembly	--
MEST	4551	4159	4687	3345	3114	2833	119.947	118.822	112.095	84.477	80.999	69.402	116.955	78.2927	-0.579	8.23918e-06	0.000768598	MEST	mesoderm specific transcript [Source:HGNC Symbol;Acc:HGNC:7028]	-	-	-	-	GO:0005783//endoplasmic reticulum;GO:0005789//endoplasmic reticulum membrane;GO:0016020//membrane;GO:0070062//extracellular exosome	GO:0003824//catalytic activity;GO:0005515//protein binding;GO:0016787//hydrolase activity	GO:0007498//mesoderm development	--
CCDC78	69	52	59	23	9	25	2.85	2.605	2.318	1.243	0.365	0.941	2.591	0.849667	-1.60854	0.000212852	0.00789408	CCDC78	coiled-coil domain containing 78 [Source:HGNC Symbol;Acc:HGNC:14153]	-	-	-	-	GO:0005737//cytoplasm;GO:0005814//centriole;GO:0005856//cytoskeleton;GO:0005886//plasma membrane;GO:0016020//membrane;GO:0016529//sarcoplasmic reticulum;GO:0042383//sarcolemma;GO:0048471//perinuclear region of cytoplasm;GO:0098536//deuterosome	-	GO:0003009//skeletal muscle contraction;GO:0030030//cell projection organization;GO:0098535//de novo centriole assembly involved in multi-ciliated epithelial cell differentiation	--
ZNF146	1942	1999	2173	2720	2965	3150	37.828	42.623	38.382	51.457	56.814	56.91	39.611	55.0603	0.475112	8.61036e-06	0.00079511	ZNF146	zinc finger protein 146 [Source:HGNC Symbol;Acc:HGNC:12931]	-	-	-	-	GO:0005634//nucleus;GO:0005730//nucleolus;GO:0005829//cytosol	GO:0000978//RNA polymerase II cis-regulatory region sequence-specific DNA binding;GO:0003677//DNA binding;GO:0005515//protein binding;GO:0008201//heparin binding;GO:0008270//zinc ion binding;GO:0046872//metal ion binding	GO:0006355//regulation of transcription, DNA-templated	zf-C2H2
MORN5	42	47	56	16	23	9	4.37	5.329	5.26	1.631	2.407	0.874	4.98633	1.63733	-1.60663	0.000835507	0.0203414	MORN5	MORN repeat containing 5 [Source:HGNC Symbol;Acc:HGNC:17841]	-	-	-	-	-	GO:0005515//protein binding	-	--
PNOC	5	22	20	5	4	3	0.337	1.488	1.227	0.3	0.423	0.283	1.01733	0.335333	-1.60112	0.0240976	0.160536	PNOC	prepronociceptin [Source:HGNC Symbol;Acc:HGNC:9163]	-	-	-	-	GO:0005576//extracellular region;GO:0005886//plasma membrane;GO:0030425//dendrite;GO:0043025//neuronal cell body;GO:0043679//axon terminus;GO:0045202//synapse	GO:0001515//opioid peptide activity;GO:0005184//neuropeptide hormone activity;GO:0031628//opioid receptor binding	GO:0007165//signal transduction;GO:0007218//neuropeptide signaling pathway;GO:0007268//chemical synaptic transmission;GO:0007565//female pregnancy;GO:0007600//sensory perception	--
PRR29	192	167	124	41	53	26	5.541	3.827	2.784	1.32	1.88	0.823	4.05067	1.341	-1.59485	1.87359e-10	9.51576e-08	PRR29	proline rich 29 [Source:HGNC Symbol;Acc:HGNC:25673]	-	-	-	-	-	-	-	--
ABCE1	2594	2288	2627	3415	3512	4067	49.498	49.35	48.783	71.565	71.12	77.038	49.2103	73.241	0.57369	8.96018e-06	0.000811029	ABCE1	ATP binding cassette subfamily E member 1 [Source:HGNC Symbol;Acc:HGNC:69]	-	-	-	-	GO:0005737//cytoplasm;GO:0005739//mitochondrion;GO:0005759//mitochondrial matrix;GO:0005829//cytosol;GO:0016020//membrane;GO:0022626//cytosolic ribosome	GO:0000166//nucleotide binding;GO:0003924//GTPase activity;GO:0005506//iron ion binding;GO:0005515//protein binding;GO:0005524//ATP binding;GO:0016887//ATP hydrolysis activity;GO:0017111//nucleoside-triphosphatase activity;GO:0043024//ribosomal small subunit binding;GO:0043273//CTPase activity;GO:0046872//metal ion binding;GO:0051536//iron-sulfur cluster binding;GO:0051539//4 iron, 4 sulfur clust…	GO:0000054//ribosomal subunit export from nucleus;GO:0006413//translational initiation;GO:0006415//translational termination;GO:0006417//regulation of translation;GO:0032790//ribosome disassembly;GO:0060702//negative regulation of endoribonuclease activity;GO:0072344//rescue of stalled ribosome	--
SYT16	401	551	558	258	319	280	1.875	2.815	2.371	1.903	1.757	1.336	2.35367	1.66533	-0.499099	9.07014e-06	0.000816938	SYT16	synaptotagmin 16 [Source:HGNC Symbol;Acc:HGNC:23142]	-	-	-	-	GO:0016020//membrane	GO:0005515//protein binding;GO:0005543//phospholipid binding;GO:0042802//identical protein binding	-	--
CFAP107	37	19	31	5	7	12	1.294	0.473	1.49	0.249	0.465	0.367	1.08567	0.360333	-1.59118	0.00302504	0.0450772	CFAP107	cilia and flagella associated protein 107 [Source:HGNC Symbol;Acc:HGNC:28567]	-	-	-	-	GO:0005737//cytoplasm;GO:0005856//cytoskeleton;GO:0005879//axonemal microtubule;GO:0042995//cell projection	-	-	--
CFAP161	47	48	45	13	20	13	1.91	2.134	1.827	0.662	0.8	0.489	1.957	0.650333	-1.58939	0.000504167	0.0144198	CFAP161	cilia and flagella associated protein 161 [Source:HGNC Symbol;Acc:HGNC:26782]	-	-	-	-	GO:0005737//cytoplasm;GO:0005856//cytoskeleton;GO:0005879//axonemal microtubule;GO:0031514//motile cilium;GO:0042995//cell projection	GO:0005515//protein binding	GO:0060271//cilium assembly	--
ZFHX4	1816	2045	2507	1313	1494	1268	9.101	11.202	11.408	6.288	7.337	8.308	10.5703	7.311	-0.53188	9.53677e-06	0.000846458	ZFHX4	zinc finger homeobox 4 [Source:HGNC Symbol;Acc:HGNC:30939]	-	-	-	-	GO:0000785//chromatin;GO:0005634//nucleus	GO:0000978//RNA polymerase II cis-regulatory region sequence-specific DNA binding;GO:0000981//DNA-binding transcription factor activity, RNA polymerase II-specific;GO:0003676//nucleic acid binding;GO:0003677//DNA binding;GO:0008270//zinc ion binding;GO:0046872//metal ion binding	GO:0006355//regulation of transcription, DNA-templated;GO:0006357//regulation of transcription by RNA polymerase II	Homeobox
H2BC4	21	29	22	7	7	10	1.988	3.418	2.329	0.782	0.916	0.877	2.57833	0.858333	-1.58683	0.0118003	0.105464	H2BC4	H2B clustered histone 4 [Source:HGNC Symbol;Acc:HGNC:4757]	Human Diseases;Organismal Systems;Human Diseases;Human Diseases	Cancer: overview;Immune system;Substance dependence;Immune disease	ko05203//Viral carcinogenesis;ko04613//Neutrophil extracellular trap formation;ko05034//Alcoholism;ko05322//Systemic lupus erythematosus	K11252;K11252;K11252;K11252	GO:0000786//nucleosome;GO:0005615//extracellular space;GO:0005634//nucleus;GO:0005654//nucleoplasm;GO:0005694//chromosome;GO:0005829//cytosol;GO:0043229//intracellular organelle;GO:0070062//extracellular exosome	GO:0003677//DNA binding;GO:0005515//protein binding;GO:0030527//structural constituent of chromatin;GO:0042802//identical protein binding;GO:0046982//protein heterodimerization activity	GO:0002227//innate immune response in mucosa;GO:0006334//nucleosome assembly;GO:0019731//antibacterial humoral response;GO:0042742//defense response to bacterium;GO:0050830//defense response to Gram-positive bacterium;GO:0061844//antimicrobial humoral immune response mediated by antimicrobial peptide	--
METTL7B	28	25	28	10	9	9	1.394	1.362	1.265	0.484	0.441	0.415	1.34033	0.446667	-1.58532	0.00848753	0.0858399	METTL7B	methyltransferase like 7B [Source:HGNC Symbol;Acc:HGNC:28276]	-	-	-	-	GO:0005783//endoplasmic reticulum;GO:0005789//endoplasmic reticulum membrane;GO:0005811//lipid droplet;GO:0016020//membrane	GO:0008168//methyltransferase activity;GO:0008757//S-adenosylmethionine-dependent methyltransferase activity;GO:0016740//transferase activity;GO:0018708//thiol S-methyltransferase activity	GO:0032259//methylation	--
CCNB1IP1	798	754	840	1072	1264	1294	36.689	38.107	35.196	46.776	56.431	54.353	36.664	52.52	0.518503	9.99907e-06	0.00087201	CCNB1IP1	cyclin B1 interacting protein 1 [Source:HGNC Symbol;Acc:HGNC:19437]	-	-	-	-	GO:0000794//condensed nuclear chromosome;GO:0000795//synaptonemal complex;GO:0005634//nucleus;GO:0005694//chromosome	GO:0005515//protein binding;GO:0016740//transferase activity;GO:0042802//identical protein binding;GO:0046872//metal ion binding;GO:0061630//ubiquitin protein ligase activity	GO:0001825//blastocyst formation;GO:0007131//reciprocal meiotic recombination;GO:0007286//spermatid development;GO:0016567//protein ubiquitination;GO:0051026//chiasma assembly;GO:0051321//meiotic cell cycle	--
TMEM179	66	73	93	41	38	25	2.115	2.578	2.566	1.087	0.746	0.589	2.41967	0.807333	-1.58357	0.00129514	0.0262807	TMEM179	transmembrane protein 179 [Source:HGNC Symbol;Acc:HGNC:20137]	-	-	-	-	GO:0016020//membrane	-	-	--
GLRA3	9	28	23	12	5	4	0.068	0.231	0.157	0.088	0.037	0.028	0.152	0.051	-1.5755	0.0428899	0.225319	GLRA3	glycine receptor alpha 3 [Source:HGNC Symbol;Acc:HGNC:4328]	Environmental Information Processing	Signaling molecules and interaction	ko04080//Neuroactive ligand-receptor interaction	K05195	GO:0005886//plasma membrane;GO:0016020//membrane;GO:0016935//glycine-gated chloride channel complex;GO:0030425//dendrite;GO:0034707//chloride channel complex;GO:0042995//cell projection;GO:0043204//perikaryon;GO:0043231//intracellular membrane-bounded organelle;GO:0045202//synapse;GO:0045211//postsynaptic membrane	GO:0004888//transmembrane signaling receptor activity;GO:0005216//ion channel activity;GO:0005230//extracellular ligand-gated ion channel activity;GO:0005254//chloride channel activity;GO:0016594//glycine binding;GO:0016934//extracellularly glycine-gated chloride channel activity;GO:0022824//transmitter-gated ion channel activity;GO:0022852//glycine-gated chloride ion channel activity;GO:0030594/…	GO:0006811//ion transport;GO:0006821//chloride transport;GO:0007165//signal transduction;GO:0007268//chemical synaptic transmission;GO:0034220//ion transmembrane transport;GO:0042391//regulation of membrane potential;GO:0043200//response to amino acid;GO:0050877//nervous system process;GO:0051260//protein homooligomerization;GO:0060079//excitatory postsynaptic potential;GO:1902476//chloride trans…	--
SPATA18	412	422	405	132	170	141	6.696	7.325	5.932	1.897	2.665	2.14	6.651	2.234	-1.57394	1.06306e-15	1.61975e-12	SPATA18	spermatogenesis associated 18 [Source:HGNC Symbol;Acc:HGNC:29579]	-	-	-	-	GO:0005737//cytoplasm;GO:0005739//mitochondrion;GO:0005741//mitochondrial outer membrane;GO:0016020//membrane;GO:0043231//intracellular membrane-bounded organelle	GO:0005515//protein binding;GO:0042802//identical protein binding	GO:0006974//cellular response to DNA damage stimulus;GO:0035694//mitochondrial protein catabolic process;GO:0035695//mitophagy by induced vacuole formation	--
UBXN10	288	329	259	97	120	91	3.392	4.24	2.769	1.11	1.392	0.993	3.467	1.165	-1.57336	3.45445e-12	2.59695e-09	UBXN10	UBX domain protein 10 [Source:HGNC Symbol;Acc:HGNC:26354]	-	-	-	-	GO:0005783//endoplasmic reticulum;GO:0005929//cilium;GO:0030992//intraciliary transport particle B;GO:0042995//cell projection	GO:0005515//protein binding;GO:0043130//ubiquitin binding	GO:0030030//cell projection organization;GO:0030433//ubiquitin-dependent ERAD pathway;GO:0060271//cilium assembly	--
ASIC2	97	191	179	62	79	21	1.763	3.823	2.899	1.088	1.395	0.373	2.82833	0.952	-1.57092	6.95588e-05	0.00363375	ASIC2	acid sensing ion channel subunit 2 [Source:HGNC Symbol;Acc:HGNC:99]	Organismal Systems;Organismal Systems	Sensory system;Sensory system	ko04750//Inflammatory mediator regulation of TRP channels;ko04742//Taste transduction	K04828;K04828	GO:0005886//plasma membrane;GO:0016020//membrane;GO:0043005//neuron projection;GO:0043025//neuronal cell body;GO:0043197//dendritic spine;GO:0045202//synapse	GO:0005216//ion channel activity;GO:0005248//voltage-gated sodium channel activity;GO:0005261//cation channel activity;GO:0005272//sodium channel activity;GO:0005515//protein binding;GO:0015280//ligand-gated sodium channel activity;GO:0022839//ion gated channel activity	GO:0003026//regulation of systemic arterial blood pressure by aortic arch baroreceptor feedback;GO:0006811//ion transport;GO:0006812//cation transport;GO:0006814//sodium ion transport;GO:0007268//chemical synaptic transmission;GO:0007416//synapse assembly;GO:0007417//central nervous system development;GO:0007422//peripheral nervous system development;GO:0007602//phototransduction;GO:0007605//sens…	--
C16orf96	12	18	21	3	5	10	0.196	0.321	0.311	0.048	0.08	0.151	0.276	0.093	-1.56937	0.0496237	0.245553	C16orf96	chromosome 16 open reading frame 96 [Source:HGNC Symbol;Acc:HGNC:40031]	-	-	-	-	-	-	-	--
ABCC8	24	37	42	5	16	7	0.842	0.526	0.463	0.057	0.275	0.285	0.610333	0.205667	-1.56929	0.00165981	0.0307789	ABCC8	ATP binding cassette subfamily C member 8 [Source:HGNC Symbol;Acc:HGNC:59]	Organismal Systems;Human Diseases;Environmental Information Processing	Endocrine system;Endocrine and metabolic disease;Membrane transport	ko04911//Insulin secretion;ko04930//Type II diabetes mellitus;ko02010//ABC transporters	K05032;K05032;K05032	GO:0005886//plasma membrane;GO:0008282//inward rectifying potassium channel;GO:0016020//membrane;GO:0030672//synaptic vesicle membrane;GO:0031004//potassium ion-transporting ATPase complex;GO:0042383//sarcolemma	GO:0000166//nucleotide binding;GO:0005267//potassium channel activity;GO:0005515//protein binding;GO:0005524//ATP binding;GO:0008281//sulfonylurea receptor activity;GO:0015272//ATP-activated inward rectifier potassium channel activity;GO:0016887//ATP hydrolysis activity;GO:0019829//ATPase-coupled cation transmembrane transporter activity;GO:0042626//ATPase-coupled transmembrane transporter activi…	GO:0001678//cellular glucose homeostasis;GO:0006813//potassium ion transport;GO:0007565//female pregnancy;GO:0007613//memory;GO:0008542//visual learning;GO:0009268//response to pH;GO:0009410//response to xenobiotic stimulus;GO:0010043//response to zinc ion;GO:0010989//negative regulation of low-density lipoprotein particle clearance;GO:0016525//negative regulation of angiogenesis;GO:0032496//resp…	--
HLX	29	27	59	9	25	18	0.847	1.189	2.302	0.256	0.721	0.49	1.446	0.489	-1.56416	0.0338489	0.19626	HLX	H2.0 like homeobox [Source:HGNC Symbol;Acc:HGNC:4978]	-	-	-	-	GO:0000785//chromatin;GO:0005634//nucleus	GO:0000981//DNA-binding transcription factor activity, RNA polymerase II-specific;GO:0003677//DNA binding;GO:0005515//protein binding;GO:0043565//sequence-specific DNA binding	GO:0001889//liver development;GO:0006355//regulation of transcription, DNA-templated;GO:0006357//regulation of transcription by RNA polymerase II;GO:0007165//signal transduction;GO:0007519//skeletal muscle tissue development;GO:0008283//cell population proliferation;GO:0030154//cell differentiation;GO:0035265//organ growth;GO:0045063//T-helper 1 cell differentiation;GO:0045064//T-helper 2 cell di…	Homeobox
KCNT1	13	27	50	1	19	6	0.185	0.595	0.679	0.062	0.277	0.156	0.486333	0.165	-1.55948	0.0187994	0.137602	KCNT1	potassium sodium-activated channel subfamily T member 1 [Source:HGNC Symbol;Acc:HGNC:18865]	-	-	-	-	GO:0005886//plasma membrane;GO:0016020//membrane	GO:0005216//ion channel activity;GO:0005228//intracellular sodium activated potassium channel activity;GO:0005267//potassium channel activity;GO:0015271//outward rectifier potassium channel activity;GO:1901702//salt transmembrane transporter activity	GO:0006811//ion transport;GO:0006813//potassium ion transport;GO:0071805//potassium ion transmembrane transport	--
PALB2	583	525	581	874	790	937	9.729	9.256	8.563	13.91	12.961	14.188	9.18267	13.6863	0.575751	1.13588e-05	0.000948327	PALB2	partner and localizer of BRCA2 [Source:HGNC Symbol;Acc:HGNC:26144]	Genetic Information Processing;Genetic Information Processing	Replication and repair;Replication and repair	ko03460//Fanconi anemia pathway;ko03440//Homologous recombination	K10897;K10897	GO:0005634//nucleus;GO:0005654//nucleoplasm;GO:0016607//nuclear speck;GO:0032991//protein-containing complex;GO:1990391//DNA repair complex	GO:0003677//DNA binding;GO:0005515//protein binding	GO:0000724//double-strand break repair via homologous recombination;GO:0001701//in utero embryonic development;GO:0001756//somitogenesis;GO:0001833//inner cell mass cell proliferation;GO:0006281//DNA repair;GO:0006310//DNA recombination;GO:0006915//apoptotic process;GO:0006974//cellular response to DNA damage stimulus;GO:0007498//mesoderm development;GO:0009887//animal organ morphogenesis;GO:0035…	--
ZBTB18	1398	1231	1160	1885	1793	1872	28.497	28.808	25.709	43.007	37.808	36.632	27.6713	39.149	0.500583	1.14676e-05	0.000953065	ZBTB18	zinc finger and BTB domain containing 18 [Source:HGNC Symbol;Acc:HGNC:13030]	-	-	-	-	GO:0000792//heterochromatin;GO:0005634//nucleus;GO:0005654//nucleoplasm;GO:0016607//nuclear speck	GO:0000981//DNA-binding transcription factor activity, RNA polymerase II-specific;GO:0001227//DNA-binding transcription repressor activity, RNA polymerase II-specific;GO:0003677//DNA binding;GO:0005515//protein binding;GO:0043565//sequence-specific DNA binding;GO:0046872//metal ion binding;GO:1990837//sequence-specific double-stranded DNA binding	GO:0000122//negative regulation of transcription by RNA polymerase II;GO:0006357//regulation of transcription by RNA polymerase II;GO:0007519//skeletal muscle tissue development;GO:0045892//negative regulation of transcription, DNA-templated;GO:0045944//positive regulation of transcription by RNA polymerase II	ZBTB
ESRRG	39	175	106	39	47	13	0.47	2.414	1.355	0.528	0.578	0.336	1.413	0.480667	-1.55565	0.00050911	0.0144993	ESRRG	estrogen related receptor gamma [Source:HGNC Symbol;Acc:HGNC:3474]	-	-	-	-	GO:0000785//chromatin;GO:0005634//nucleus;GO:0005654//nucleoplasm	GO:0000977//RNA polymerase II transcription regulatory region sequence-specific DNA binding;GO:0000981//DNA-binding transcription factor activity, RNA polymerase II-specific;GO:0001228//DNA-binding transcription activator activity, RNA polymerase II-specific;GO:0003677//DNA binding;GO:0003700//DNA-binding transcription factor activity;GO:0003707//steroid hormone receptor activity;GO:0004879//nucl…	GO:0006351//transcription, DNA-templated;GO:0006355//regulation of transcription, DNA-templated;GO:0006357//regulation of transcription by RNA polymerase II;GO:0043401//steroid hormone mediated signaling pathway;GO:0045893//positive regulation of transcription, DNA-templated;GO:0045944//positive regulation of transcription by RNA polymerase II;GO:0048384//retinoic acid receptor signaling pathway;…	ESR-like
FRMPD4	51	56	71	29	27	9	0.502	0.481	0.52	0.237	0.206	0.069	0.501	0.170667	-1.55363	0.00142766	0.0278288	FRMPD4	FERM and PDZ domain containing 4 [Source:HGNC Symbol;Acc:HGNC:29007]	-	-	-	-	GO:0005856//cytoskeleton;GO:0014069//postsynaptic density;GO:0032991//protein-containing complex;GO:0042995//cell projection;GO:0043197//dendritic spine;GO:0045202//synapse;GO:0098978//glutamatergic synapse	GO:0005515//protein binding;GO:0005546//phosphatidylinositol-4,5-bisphosphate binding;GO:0008289//lipid binding	GO:0051835//positive regulation of synapse structural plasticity;GO:0098974//postsynaptic actin cytoskeleton organization	--
C22orf42	21	88	52	19	26	13	0.998	4.577	2.244	0.878	1.217	0.572	2.60633	0.889	-1.55177	0.00517553	0.0630022	C22orf42	chromosome 22 open reading frame 42 [Source:HGNC Symbol;Acc:HGNC:27160]	-	-	-	-	-	-	-	--
MAB21L2	169	419	395	119	162	67	4.353	11.81	9.235	2.979	4.11	1.598	8.466	2.89567	-1.54778	0.00442659	0.0572389	MAB21L2	mab-21 like 2 [Source:HGNC Symbol;Acc:HGNC:6758]	-	-	-	-	GO:0005634//nucleus;GO:0005737//cytoplasm	GO:0005515//protein binding	GO:0001654//eye development;GO:0007399//nervous system development;GO:0008283//cell population proliferation;GO:0008284//positive regulation of cell population proliferation;GO:0010172//embryonic body morphogenesis;GO:0043010//camera-type eye development	--
LRFN2	23	46	63	14	19	11	0.506	1.085	1.184	0.339	0.401	0.211	0.925	0.317	-1.54497	0.0024623	0.0394227	LRFN2	leucine rich repeat and fibronectin type III domain containing 2 [Source:HGNC Symbol;Acc:HGNC:21226]	-	-	-	-	GO:0005886//plasma membrane;GO:0009986//cell surface;GO:0016020//membrane;GO:0045202//synapse;GO:0045211//postsynaptic membrane;GO:0098685//Schaffer collateral - CA1 synapse;GO:0098793//presynapse;GO:0098794//postsynapse	GO:0005515//protein binding	GO:0050804//modulation of chemical synaptic transmission;GO:0099175//regulation of postsynapse organization	--
SUCO	1588	1269	1609	2067	2234	2464	18.437	16.091	16.916	23.279	25.429	26.422	17.148	25.0433	0.546386	1.24938e-05	0.00100768	SUCO	SUN domain containing ossification factor [Source:HGNC Symbol;Acc:HGNC:1240]	-	-	-	-	GO:0005737//cytoplasm;GO:0005783//endoplasmic reticulum;GO:0005791//rough endoplasmic reticulum;GO:0016020//membrane;GO:0030867//rough endoplasmic reticulum membrane	-	GO:0001503//ossification;GO:0032967//positive regulation of collagen biosynthetic process;GO:0045669//positive regulation of osteoblast differentiation;GO:0046850//regulation of bone remodeling	--
DNAAF3	175	163	135	64	57	51	7.076	7.254	5.906	2.225	2.762	1.949	6.74533	2.312	-1.54475	4.42906e-08	1.12474e-05	DNAAF3	dynein axonemal assembly factor 3 [Source:HGNC Symbol;Acc:HGNC:30492]	-	-	-	-	GO:0005737//cytoplasm;GO:0120293//dynein axonemal particle	-	GO:0007368//determination of left/right symmetry;GO:0007507//heart development;GO:0030030//cell projection organization;GO:0044458//motile cilium assembly;GO:0070286//axonemal dynein complex assembly	--
GRIK2	102	258	197	59	99	43	1.405	3.978	2.612	0.793	1.406	0.542	2.665	0.913667	-1.5444	2.64199e-05	0.00181602	GRIK2	glutamate ionotropic receptor kainate type subunit 2 [Source:HGNC Symbol;Acc:HGNC:4580]	Environmental Information Processing;Organismal Systems	Signaling molecules and interaction;Nervous system	ko04080//Neuroactive ligand-receptor interaction;ko04724//Glutamatergic synapse	K05202;K05202	GO:0005886//plasma membrane;GO:0008328//ionotropic glutamate receptor complex;GO:0014069//postsynaptic density;GO:0016020//membrane;GO:0030424//axon;GO:0030425//dendrite;GO:0032839//dendrite cytoplasm;GO:0032983//kainate selective glutamate receptor complex;GO:0042734//presynaptic membrane;GO:0043025//neuronal cell body;GO:0043195//terminal bouton;GO:0043204//perikaryon;GO:0045202//synapse;GO:004…	GO:0000149//SNARE binding;GO:0004970//ionotropic glutamate receptor activity;GO:0005216//ion channel activity;GO:0005234//extracellularly glutamate-gated ion channel activity;GO:0008066//glutamate receptor activity;GO:0015276//ligand-gated ion channel activity;GO:0015277//kainate selective glutamate receptor activity;GO:0030165//PDZ domain binding;GO:0031624//ubiquitin conjugating enzyme binding;…	GO:0001662//behavioral fear response;GO:0006811//ion transport;GO:0006874//cellular calcium ion homeostasis;GO:0007215//glutamate receptor signaling pathway;GO:0007268//chemical synaptic transmission;GO:0019228//neuronal action potential;GO:0034220//ion transmembrane transport;GO:0035235//ionotropic glutamate receptor signaling pathway;GO:0035249//synaptic transmission, glutamatergic;GO:0042391//…	--
CCKAR	45	31	40	19	12	10	1.688	1.273	1.362	0.693	0.443	0.347	1.441	0.494333	-1.54351	0.00324436	0.0473046	CCKAR	cholecystokinin A receptor [Source:HGNC Symbol;Acc:HGNC:1570]	Environmental Information Processing;Environmental Information Processing;Organismal Systems;Organismal Systems	Signaling molecules and interaction;Signal transduction;Digestive system;Endocrine system	ko04080//Neuroactive ligand-receptor interaction;ko04020//Calcium signaling pathway;ko04972//Pancreatic secretion;ko04911//Insulin secretion	K04194;K04194;K04194;K04194	GO:0005654//nucleoplasm;GO:0005829//cytosol;GO:0005886//plasma membrane;GO:0016020//membrane	GO:0004930//G protein-coupled receptor activity;GO:0004951//cholecystokinin receptor activity;GO:0017046//peptide hormone binding;GO:0042277//peptide binding	GO:0001764//neuron migration;GO:0007165//signal transduction;GO:0007186//G protein-coupled receptor signaling pathway;GO:0007200//phospholipase C-activating G protein-coupled receptor signaling pathway;GO:0007409//axonogenesis;GO:0030900//forebrain development;GO:0032870//cellular response to hormone stimulus;GO:0038188//cholecystokinin signaling pathway;GO:0046883//regulation of hormone secretion	--
EFHB	69	91	64	12	29	23	1.753	2.677	1.919	0.285	1.021	0.873	2.11633	0.726333	-1.54286	1.12269e-05	0.00094594	EFHB	EF-hand domain family member B [Source:HGNC Symbol;Acc:HGNC:26330]	-	-	-	-	GO:0005737//cytoplasm;GO:0005856//cytoskeleton;GO:0005879//axonemal microtubule;GO:0042995//cell projection	GO:0005509//calcium ion binding;GO:0005515//protein binding;GO:0046872//metal ion binding;GO:0061891//calcium ion sensor activity	GO:0006811//ion transport;GO:0006816//calcium ion transport;GO:0032091//negative regulation of protein binding;GO:0070884//regulation of calcineurin-NFAT signaling cascade;GO:2001256//regulation of store-operated calcium entry	--
HYPK	276	227	151	121	109	93	4.72	3.686	1.42	1.567	0.986	0.82	3.27533	1.12433	-1.54257	7.99614e-05	0.00399458	HYPK	huntingtin interacting protein K [Source:HGNC Symbol;Acc:HGNC:18418]	-	-	-	-	GO:0005634//nucleus;GO:0005654//nucleoplasm;GO:0005737//cytoplasm;GO:0015630//microtubule cytoskeleton;GO:0032991//protein-containing complex	GO:0005515//protein binding;GO:0044183//protein folding chaperone	GO:0006457//protein folding;GO:0043066//negative regulation of apoptotic process;GO:0050821//protein stabilization	--
POU2F2	251	531	636	147	259	155	6.862	13.256	14.94	3.85	6.162	2.065	11.686	4.02567	-1.53748	0.00408951	0.0543341	POU2F2	POU class 2 homeobox 2 [Source:HGNC Symbol;Acc:HGNC:9213]	Human Diseases;Human Diseases	Infectious disease: viral;Cardiovascular disease	ko05168//Herpes simplex virus 1 infection;ko05417//Lipid and atherosclerosis	K09364;K09364	GO:0000785//chromatin;GO:0005634//nucleus;GO:0005654//nucleoplasm;GO:0005737//cytoplasm;GO:0043231//intracellular membrane-bounded organelle	GO:0000976//transcription cis-regulatory region binding;GO:0000978//RNA polymerase II cis-regulatory region sequence-specific DNA binding;GO:0000981//DNA-binding transcription factor activity, RNA polymerase II-specific;GO:0001228//DNA-binding transcription activator activity, RNA polymerase II-specific;GO:0003677//DNA binding;GO:0003700//DNA-binding transcription factor activity;GO:0005515//prot…	GO:0002335//mature B cell differentiation;GO:0006355//regulation of transcription, DNA-templated;GO:0006357//regulation of transcription by RNA polymerase II;GO:0006959//humoral immune response;GO:0015848//spermidine transport;GO:0032755//positive regulation of interleukin-6 production;GO:0045893//positive regulation of transcription, DNA-templated;GO:0045944//positive regulation of transcription…	Pou
DNAI3	165	252	163	64	63	56	3.62	6.326	3.266	2.073	1.38	1.14	4.404	1.531	-1.52434	6.99351e-10	3.11876e-07	DNAI3	dynein axonemal intermediate chain 3 [Source:HGNC Symbol;Acc:HGNC:30711]	-	-	-	-	GO:0005737//cytoplasm;GO:0005858//axonemal dynein complex;GO:0036156//inner dynein arm	GO:0005515//protein binding;GO:0008574//plus-end-directed microtubule motor activity;GO:0045503//dynein light chain binding;GO:0045504//dynein heavy chain binding;GO:0071933//Arp2/3 complex binding	GO:0030336//negative regulation of cell migration;GO:0034316//negative regulation of Arp2/3 complex-mediated actin nucleation;GO:0036159//inner dynein arm assembly;GO:0045669//positive regulation of osteoblast differentiation;GO:0060294//cilium movement involved in cell motility	--
DNAH12	56	75	40	8	10	11	1.388	1.001	0.788	0.158	0.526	0.422	1.059	0.368667	-1.52231	2.51281e-07	4.99394e-05	DNAH12	dynein axonemal heavy chain 12 [Source:HGNC Symbol;Acc:HGNC:2943]	Human Diseases;Human Diseases;Human Diseases	Neurodegenerative disease;Neurodegenerative disease;Neurodegenerative disease	ko05022//Pathways of neurodegeneration - multiple diseases;ko05014//Amyotrophic lateral sclerosis;ko05016//Huntington disease	K10408;K10408;K10408	GO:0005737//cytoplasm;GO:0005856//cytoskeleton;GO:0005858//axonemal dynein complex;GO:0005874//microtubule;GO:0005929//cilium;GO:0005930//axoneme;GO:0030286//dynein complex;GO:0042995//cell projection	GO:0000166//nucleotide binding;GO:0005524//ATP binding;GO:0008569//minus-end-directed microtubule motor activity;GO:0045505//dynein intermediate chain binding;GO:0051959//dynein light intermediate chain binding	GO:0007018//microtubule-based movement	--
CPNE6	14	37	33	10	7	7	0.505	1.985	1.119	0.818	0.226	0.213	1.203	0.419	-1.52161	0.00469398	0.0595591	CPNE6	copine 6 [Source:HGNC Symbol;Acc:HGNC:2319]	-	-	-	-	GO:0005737//cytoplasm;GO:0005768//endosome;GO:0005886//plasma membrane;GO:0016020//membrane;GO:0030136//clathrin-coated vesicle;GO:0030424//axon;GO:0030425//dendrite;GO:0031410//cytoplasmic vesicle;GO:0042995//cell projection;GO:0043204//perikaryon;GO:0045334//clathrin-coated endocytic vesicle;GO:0070062//extracellular exosome	GO:0001786//phosphatidylserine binding;GO:0005509//calcium ion binding;GO:0005515//protein binding;GO:0005544//calcium-dependent phospholipid binding;GO:0046872//metal ion binding	GO:0030154//cell differentiation;GO:0071277//cellular response to calcium ion;GO:0098974//postsynaptic actin cytoskeleton organization;GO:1903861//positive regulation of dendrite extension	--
FAIM2	404	400	611	245	291	238	9.191	11.596	13.77	7.192	8.587	7.368	11.519	7.71567	-0.578153	1.61388e-05	0.00125035	FAIM2	Fas apoptotic inhibitory molecule 2 [Source:HGNC Symbol;Acc:HGNC:17067]	-	-	-	-	GO:0005783//endoplasmic reticulum;GO:0005794//Golgi apparatus;GO:0005886//plasma membrane;GO:0016020//membrane;GO:0045121//membrane raft;GO:0045202//synapse;GO:0045211//postsynaptic membrane	GO:0005515//protein binding	GO:0002931//response to ischemia;GO:0006915//apoptotic process;GO:0021549//cerebellum development;GO:0021680//cerebellar Purkinje cell layer development;GO:0021681//cerebellar granular layer development;GO:0021702//cerebellar Purkinje cell differentiation;GO:0043066//negative regulation of apoptotic process;GO:0043523//regulation of neuron apoptotic process;GO:0043524//negative regulation of neur…	--
CSMD2	161	241	275	63	130	75	1.125	1.809	2.176	0.402	0.678	0.703	1.70333	0.594333	-1.51902	4.83834e-06	0.000508415	CSMD2	CUB and Sushi multiple domains 2 [Source:HGNC Symbol;Acc:HGNC:19290]	-	-	-	-	GO:0005886//plasma membrane;GO:0016020//membrane	-	-	--
CTSC	1149	1067	1207	1719	1569	1656	40.517	42.365	40.341	61.04	55.245	56.059	41.0743	57.448	0.48402	1.64134e-05	0.00126093	CTSC	cathepsin C [Source:HGNC Symbol;Acc:HGNC:2528]	Cellular Processes;Cellular Processes	Cell growth and death;Transport and catabolism	ko04210//Apoptosis;ko04142//Lysosome	K01275;K01275	GO:0005576//extracellular region;GO:0005615//extracellular space;GO:0005654//nucleoplasm;GO:0005737//cytoplasm;GO:0005764//lysosome;GO:0005788//endoplasmic reticulum lumen;GO:0005813//centrosome;GO:0016020//membrane;GO:0030134//COPII-coated ER to Golgi transport vesicle;GO:0033116//endoplasmic reticulum-Golgi intermediate compartment membrane;GO:0035578//azurophil granule lumen;GO:0043231//intrac…	GO:0004197//cysteine-type endopeptidase activity;GO:0004252//serine-type endopeptidase activity;GO:0005515//protein binding;GO:0008233//peptidase activity;GO:0008234//cysteine-type peptidase activity;GO:0008239//dipeptidyl-peptidase activity;GO:0016505//peptidase activator activity involved in apoptotic process;GO:0016787//hydrolase activity;GO:0019902//phosphatase binding;GO:0031404//chloride io…	GO:0001913//T cell mediated cytotoxicity;GO:0006508//proteolysis;GO:0006915//apoptotic process;GO:0006955//immune response;GO:0010033//response to organic substance;GO:0031642//negative regulation of myelination;GO:0051603//proteolysis involved in cellular protein catabolic process;GO:1903052//positive regulation of proteolysis involved in cellular protein catabolic process;GO:1903980//positive r…	--
MRAP2	31	63	45	25	15	11	0.95	2.113	1.252	0.745	0.453	0.312	1.43833	0.503333	-1.51481	0.00356391	0.0499713	MRAP2	melanocortin 2 receptor accessory protein 2 [Source:HGNC Symbol;Acc:HGNC:21232]	-	-	-	-	GO:0005783//endoplasmic reticulum;GO:0005789//endoplasmic reticulum membrane;GO:0005886//plasma membrane;GO:0016020//membrane	GO:0005515//protein binding;GO:0030545//signaling receptor regulator activity;GO:0031780//corticotropin hormone receptor binding;GO:0031781//type 3 melanocortin receptor binding;GO:0031782//type 4 melanocortin receptor binding;GO:0031783//type 5 melanocortin receptor binding;GO:0042802//identical protein binding;GO:0070996//type 1 melanocortin receptor binding	GO:0006112//energy reserve metabolic process;GO:0007631//feeding behavior;GO:0072659//protein localization to plasma membrane;GO:0097009//energy homeostasis;GO:0106070//regulation of adenylate cyclase-activating G protein-coupled receptor signaling pathway;GO:0106071//positive regulation of adenylate cyclase-activating G protein-coupled receptor signaling pathway;GO:0106072//negative regulation o…	--
PLEKHA6	1528	1429	1631	1114	1010	1033	17.079	18.219	16.016	14.372	12.837	9.993	17.1047	12.4007	-0.463972	1.75682e-05	0.00133598	PLEKHA6	pleckstrin homology domain containing A6 [Source:HGNC Symbol;Acc:HGNC:17053]	-	-	-	-	-	GO:0005515//protein binding	-	--
SCN2B	33	36	43	15	13	13	0.808	0.523	0.66	0.193	0.259	0.246	0.663667	0.232667	-1.51219	0.0035205	0.0497057	SCN2B	sodium voltage-gated channel beta subunit 2 [Source:HGNC Symbol;Acc:HGNC:10589]	-	-	-	-	GO:0001518//voltage-gated sodium channel complex;GO:0016020//membrane;GO:0030315//T-tubule;GO:0045202//synapse	GO:0005244//voltage-gated ion channel activity;GO:0005248//voltage-gated sodium channel activity;GO:0005272//sodium channel activity;GO:0017080//sodium channel regulator activity;GO:0086006//voltage-gated sodium channel activity involved in cardiac muscle cell action potential;GO:1902282//voltage-gated potassium channel activity involved in ventricular cardiac muscle cell action potential repolar…	GO:0006811//ion transport;GO:0006814//sodium ion transport;GO:0007268//chemical synaptic transmission;GO:0007399//nervous system development;GO:0009408//response to heat;GO:0010467//gene expression;GO:0034765//regulation of ion transmembrane transport;GO:0035725//sodium ion transmembrane transport;GO:0046684//response to pyrethroid;GO:0060048//cardiac muscle contraction;GO:0060371//regulation of …	--
TMEM232	46	81	54	34	26	15	1.658	3.056	1.951	1.032	0.78	0.526	2.22167	0.779333	-1.51133	0.00333122	0.047949	TMEM232	transmembrane protein 232 [Source:HGNC Symbol;Acc:HGNC:37270]	-	-	-	-	GO:0016020//membrane	-	-	--
-	39	24	28	21	7	5	0.772	0.527	0.514	0.4	0.144	0.093	0.604333	0.212333	-1.50901	0.0189615	0.138511	-	novel transcript	-	-	-	-	-	-	-	--
PRKCB	147	309	279	97	132	76	1.552	4.383	3.055	1.053	1.382	0.725	2.99667	1.05333	-1.5084	1.24204e-05	0.00100768	PRKCB	protein kinase C beta [Source:HGNC Symbol;Acc:HGNC:9395]	Human Diseases;Human Diseases;Environmental Information Processing;Environmental Information Processing;Environmental Information Processing;Human Diseases;Human Diseases;Environmental Information Processing;Human Diseases;Human Diseases;Human Diseases;Cellular Processes;Human Diseases;Organismal Systems;Organismal Systems;Human Diseases;Environmental Information Processing;Human Diseases;Human D…	Cancer: overview;Neurodegenerative disease;Signal transduction;Signal transduction;Signal transduction;Infectious disease: viral;Infectious disease: viral;Signal transduction;Infectious disease: viral;Cardiovascular disease;Cancer: overview;Cellular community - eukaryotes;Cancer: overview;Immune system;Immune system;Infectious disease: viral;Signal transduction;Cancer: specific types;Infectious d…	ko05200//Pathways in cancer;ko05022//Pathways of neurodegeneration - multiple diseases;ko04010//MAPK signaling pathway;ko04020//Calcium signaling pathway;ko04014//Ras signaling pathway;ko05171//Coronavirus disease - COVID-19;ko05163//Human cytomegalovirus infection;ko04015//Rap1 signaling pathway;ko05170//Human immunodeficiency virus 1 infection;ko05415//Diabetic cardiomyopathy;ko05205//Proteogly…	K19662;K19662;K19662;K19662;K19662;K19662;K19662;K19662;K19662;K19662;K19662;K19662;K19662;K19662;K19662;K19662;K19662;K19662;K19662;K19662;K19662;K19662;K19662;K19662;K19662;K19662;K19662;K19662;K19662;K19662;K19662;K19662;K19662;K19662;K19662;K19662;K19662;K19662;K19662;K19662;K19662;K19662;K19662;K19662;K19662;K19662;K19662;K19662;K19662;K19662;K19662;K19662;K19662;K19662;K19662;K19662;K19662;…	GO:0005634//nucleus;GO:0005654//nucleoplasm;GO:0005737//cytoplasm;GO:0005813//centrosome;GO:0005829//cytosol;GO:0005886//plasma membrane;GO:0008091//spectrin;GO:0016020//membrane;GO:0031526//brush border membrane;GO:0044305//calyx of Held;GO:0070062//extracellular exosome;GO:0099523//presynaptic cytosol	GO:0000166//nucleotide binding;GO:0003682//chromatin binding;GO:0004672//protein kinase activity;GO:0004674//protein serine/threonine kinase activity;GO:0004697//protein kinase C activity;GO:0004698//calcium-dependent protein kinase C activity;GO:0005080//protein kinase C binding;GO:0005246//calcium channel regulator activity;GO:0005515//protein binding;GO:0005524//ATP binding;GO:0008270//zinc io…	GO:0002250//adaptive immune response;GO:0002376//immune system process;GO:0006325//chromatin organization;GO:0006338//chromatin remodeling;GO:0006357//regulation of transcription by RNA polymerase II;GO:0006468//protein phosphorylation;GO:0006816//calcium ion transport;GO:0006874//cellular calcium ion homeostasis;GO:0006915//apoptotic process;GO:0007077//mitotic nuclear membrane disassembly;GO:00…	--
CDH8	165	349	353	99	144	71	3.302	6.785	6.175	1.7	2.478	1.551	5.42067	1.90967	-1.50515	1.17572e-06	0.000165067	CDH8	cadherin 8 [Source:HGNC Symbol;Acc:HGNC:1767]	-	-	-	-	GO:0005886//plasma membrane;GO:0005912//adherens junction;GO:0016020//membrane;GO:0016342//catenin complex;GO:0043083//synaptic cleft;GO:0043679//axon terminus;GO:0097060//synaptic membrane;GO:0098978//glutamatergic synapse	GO:0005509//calcium ion binding;GO:0042802//identical protein binding;GO:0045296//cadherin binding;GO:0046872//metal ion binding	GO:0000902//cell morphogenesis;GO:0007043//cell-cell junction assembly;GO:0007155//cell adhesion;GO:0007156//homophilic cell adhesion via plasma membrane adhesion molecules;GO:0007268//chemical synaptic transmission;GO:0009409//response to cold;GO:0016339//calcium-dependent cell-cell adhesion via plasma membrane cell adhesion molecules;GO:0034332//adherens junction organization;GO:0035249//synapt…	--
LRRC46	168	161	147	86	41	52	6.101	6.617	5.058	2.745	1.312	2.208	5.92533	2.08833	-1.50454	1.85462e-06	0.00023068	LRRC46	leucine rich repeat containing 46 [Source:HGNC Symbol;Acc:HGNC:25047]	-	-	-	-	-	GO:0005515//protein binding	-	--
SAG	6	20	11	4	2	4	0.246	0.898	0.489	0.16	0.162	0.255	0.544333	0.192333	-1.50088	0.0449154	0.231464	SAG	S-antigen visual arrestin [Source:HGNC Symbol;Acc:HGNC:10521]	Organismal Systems	Sensory system	ko04744//Phototransduction	K19627	GO:0001750//photoreceptor outer segment;GO:0001917//photoreceptor inner segment;GO:0005829//cytosol;GO:0016020//membrane;GO:0042995//cell projection	GO:0001664//G protein-coupled receptor binding;GO:0002046//opsin binding;GO:0004864//protein phosphatase inhibitor activity;GO:0005515//protein binding;GO:0051219//phosphoprotein binding	GO:0002031//G protein-coupled receptor internalization;GO:0007165//signal transduction;GO:0007166//cell surface receptor signaling pathway;GO:0016056//rhodopsin mediated signaling pathway	--
BARHL2	60	90	185	36	62	21	1.923	3.156	5.381	1.121	1.957	0.623	3.48667	1.23367	-1.4989	0.000599632	0.0162184	BARHL2	BarH like homeobox 2 [Source:HGNC Symbol;Acc:HGNC:954]	-	-	-	-	GO:0000785//chromatin;GO:0005634//nucleus	GO:0000977//RNA polymerase II transcription regulatory region sequence-specific DNA binding;GO:0000981//DNA-binding transcription factor activity, RNA polymerase II-specific;GO:0001228//DNA-binding transcription activator activity, RNA polymerase II-specific;GO:0003677//DNA binding;GO:0003700//DNA-binding transcription factor activity;GO:0005515//protein binding;GO:1990837//sequence-specific doub…	GO:0001709//cell fate determination;GO:0001764//neuron migration;GO:0006355//regulation of transcription, DNA-templated;GO:0006357//regulation of transcription by RNA polymerase II;GO:0007399//nervous system development;GO:0030182//neuron differentiation;GO:0030516//regulation of axon extension;GO:0035881//amacrine cell differentiation;GO:0045165//cell fate commitment;GO:0045727//positive regulat…	Homeobox
ODAD1	189	216	172	68	84	62	4.132	5.139	3.412	1.454	1.789	1.247	4.22767	1.49667	-1.49811	8.28333e-09	2.61125e-06	ODAD1	outer dynein arm docking complex subunit 1 [Source:HGNC Symbol;Acc:HGNC:26560]	-	-	-	-	GO:0005737//cytoplasm;GO:0005856//cytoskeleton;GO:0005929//cilium;GO:0005930//axoneme;GO:0036157//outer dynein arm;GO:0042995//cell projection;GO:0120228//outer dynein arm docking complex	GO:0005515//protein binding	GO:0003341//cilium movement;GO:0036158//outer dynein arm assembly	--
SLC24A3	88	133	178	40	65	40	1.47	2.431	2.698	0.649	1.069	0.619	2.19967	0.779	-1.49759	1.33645e-05	0.00107174	SLC24A3	solute carrier family 24 member 3 [Source:HGNC Symbol;Acc:HGNC:10977]	-	-	-	-	GO:0005886//plasma membrane;GO:0016020//membrane;GO:0071944//cell periphery	GO:0005262//calcium channel activity;GO:0008273//calcium, potassium:sodium antiporter activity;GO:0015293//symporter activity;GO:0015297//antiporter activity	GO:0006811//ion transport;GO:0006813//potassium ion transport;GO:0006814//sodium ion transport;GO:0006816//calcium ion transport;GO:0006874//cellular calcium ion homeostasis;GO:0010628//positive regulation of gene expression;GO:0010629//negative regulation of gene expression;GO:0030282//bone mineralization;GO:0035725//sodium ion transmembrane transport;GO:0055085//transmembrane transport;GO:00705…	--
KCND2	40	114	75	40	52	31	0.878	4.148	0.901	0.437	1.341	0.323	1.97567	0.700333	-1.49623	0.0280307	0.175759	KCND2	potassium voltage-gated channel subfamily D member 2 [Source:HGNC Symbol;Acc:HGNC:6238]	Organismal Systems	Nervous system	ko04726//Serotonergic synapse	K04892	GO:0005886//plasma membrane;GO:0008076//voltage-gated potassium channel complex;GO:0014069//postsynaptic density;GO:0016020//membrane;GO:0030425//dendrite;GO:0032809//neuronal cell body membrane;GO:0042995//cell projection;GO:0043025//neuronal cell body;GO:0043197//dendritic spine;GO:0043204//perikaryon;GO:0044853//plasma membrane raft;GO:0045202//synapse;GO:0045211//postsynaptic membrane;GO:0070…	GO:0005216//ion channel activity;GO:0005244//voltage-gated ion channel activity;GO:0005249//voltage-gated potassium channel activity;GO:0005250//A-type (transient outward) potassium channel activity;GO:0005267//potassium channel activity;GO:0005515//protein binding;GO:0046872//metal ion binding;GO:1905030//voltage-gated ion channel activity involved in regulation of postsynaptic membrane potential	GO:0001508//action potential;GO:0006811//ion transport;GO:0006813//potassium ion transport;GO:0007268//chemical synaptic transmission;GO:0019228//neuronal action potential;GO:0019233//sensory perception of pain;GO:0034765//regulation of ion transmembrane transport;GO:0045475//locomotor rhythm;GO:0051260//protein homooligomerization;GO:0055085//transmembrane transport;GO:0060078//regulation of pos…	--
ZC3H15	1496	1353	1539	2064	1969	2336	48.279	48.258	45.286	65.113	62.864	70.109	47.2743	66.0287	0.482035	2.13724e-05	0.00155069	ZC3H15	zinc finger CCCH-type containing 15 [Source:HGNC Symbol;Acc:HGNC:29528]	-	-	-	-	GO:0005634//nucleus;GO:0005737//cytoplasm;GO:0005829//cytosol	GO:0003723//RNA binding;GO:0005515//protein binding;GO:0045296//cadherin binding;GO:0046872//metal ion binding	GO:0002181//cytoplasmic translation;GO:0019221//cytokine-mediated signaling pathway;GO:0043547//positive regulation of GTPase activity	--
GPR83	25	51	41	14	23	11	0.507	1.147	0.57	0.287	0.347	0.156	0.741333	0.263333	-1.49323	0.0130033	0.111255	GPR83	G protein-coupled receptor 83 [Source:HGNC Symbol;Acc:HGNC:4523]	Environmental Information Processing	Signaling molecules and interaction	ko04080//Neuroactive ligand-receptor interaction	K04210	GO:0005886//plasma membrane;GO:0005929//cilium;GO:0016020//membrane;GO:0097730//non-motile cilium	GO:0004930//G protein-coupled receptor activity;GO:0004983//neuropeptide Y receptor activity;GO:0008188//neuropeptide receptor activity	GO:0007165//signal transduction;GO:0007186//G protein-coupled receptor signaling pathway;GO:0007200//phospholipase C-activating G protein-coupled receptor signaling pathway;GO:0007218//neuropeptide signaling pathway;GO:0007631//feeding behavior;GO:0051384//response to glucocorticoid	--
MIER3	1078	1055	1095	1401	1625	1666	14.331	14.802	12.518	18.504	20.149	19.466	13.8837	19.373	0.480659	2.26774e-05	0.00163241	MIER3	MIER family member 3 [Source:HGNC Symbol;Acc:HGNC:26678]	-	-	-	-	GO:0005634//nucleus;GO:0005654//nucleoplasm;GO:0032991//protein-containing complex	GO:0003714//transcription corepressor activity;GO:0005515//protein binding;GO:0042826//histone deacetylase binding	GO:0000122//negative regulation of transcription by RNA polymerase II	MYB
CLDN2	119	161	133	50	37	63	2.633	3.897	2.671	1.075	0.908	1.291	3.067	1.09133	-1.49074	9.1321e-07	0.000135749	CLDN2	claudin 2 [Source:HGNC Symbol;Acc:HGNC:2041]	Human Diseases;Cellular Processes;Human Diseases;Environmental Information Processing;Organismal Systems	Infectious disease: bacterial;Cellular community - eukaryotes;Infectious disease: viral;Signaling molecules and interaction;Immune system	ko05130//Pathogenic Escherichia coli infection;ko04530//Tight junction;ko05160//Hepatitis C;ko04514//Cell adhesion molecules;ko04670//Leukocyte transendothelial migration	K06087;K06087;K06087;K06087;K06087	GO:0005886//plasma membrane;GO:0005911//cell-cell junction;GO:0005923//bicellular tight junction;GO:0016020//membrane;GO:0070161//anchoring junction	GO:0005198//structural molecule activity;GO:0005515//protein binding;GO:0042802//identical protein binding	GO:0016338//calcium-independent cell-cell adhesion via plasma membrane cell-adhesion molecules;GO:0070830//bicellular tight junction assembly;GO:0098609//cell-cell adhesion	--
RSPH10B	35	58	23	13	8	23	0.871	1.356	0.431	0.293	0.174	0.479	0.886	0.315333	-1.49043	0.0121845	0.107313	RSPH10B	radial spoke head 10 homolog B [Source:HGNC Symbol;Acc:HGNC:27362]	-	-	-	-	GO:0005737//cytoplasm;GO:0005856//cytoskeleton;GO:0042995//cell projection	-	-	--
ONECUT3	115	298	236	57	132	52	1.048	2.973	1.953	0.505	1.185	0.439	1.99133	0.709667	-1.48852	7.75178e-05	0.00391529	ONECUT3	one cut homeobox 3 [Source:HGNC Symbol;Acc:HGNC:13399]	-	-	-	-	GO:0000785//chromatin;GO:0005634//nucleus;GO:0005667//transcription regulator complex	GO:0000977//RNA polymerase II transcription regulatory region sequence-specific DNA binding;GO:0000978//RNA polymerase II cis-regulatory region sequence-specific DNA binding;GO:0000981//DNA-binding transcription factor activity, RNA polymerase II-specific;GO:0001228//DNA-binding transcription activator activity, RNA polymerase II-specific;GO:0003677//DNA binding;GO:0003700//DNA-binding transcript…	GO:0006357//regulation of transcription by RNA polymerase II;GO:0045944//positive regulation of transcription by RNA polymerase II	CUT
DNAH6	178	237	150	85	65	63	0.914	1.332	0.699	0.424	0.329	0.3	0.981667	0.351	-1.48376	1.45586e-07	3.16891e-05	DNAH6	dynein axonemal heavy chain 6 [Source:HGNC Symbol;Acc:HGNC:2951]	Human Diseases;Human Diseases;Human Diseases	Neurodegenerative disease;Neurodegenerative disease;Neurodegenerative disease	ko05022//Pathways of neurodegeneration - multiple diseases;ko05014//Amyotrophic lateral sclerosis;ko05016//Huntington disease	K10408;K10408;K10408	GO:0005737//cytoplasm;GO:0005856//cytoskeleton;GO:0005874//microtubule;GO:0005929//cilium;GO:0005930//axoneme;GO:0030286//dynein complex;GO:0042995//cell projection	GO:0000166//nucleotide binding;GO:0005524//ATP binding;GO:0008569//minus-end-directed microtubule motor activity;GO:0045505//dynein intermediate chain binding;GO:0051959//dynein light intermediate chain binding	GO:0007018//microtubule-based movement	--
CACNA1I	123	218	227	35	112	44	0.815	1.574	1.357	0.225	0.835	0.281	1.24867	0.447	-1.48204	1.96795e-05	0.00146268	CACNA1I	calcium voltage-gated channel subunit alpha1 I [Source:HGNC Symbol;Acc:HGNC:1396]	Environmental Information Processing;Environmental Information Processing;Human Diseases;Organismal Systems;Organismal Systems;Organismal Systems;Organismal Systems	Signal transduction;Signal transduction;Endocrine and metabolic disease;Endocrine system;Environmental adaptation;Endocrine system;Endocrine system	ko04010//MAPK signaling pathway;ko04020//Calcium signaling pathway;ko04934//Cushing syndrome;ko04925//Aldosterone synthesis and secretion;ko04713//Circadian entrainment;ko04927//Cortisol synthesis and secretion;ko04929//GnRH secretion	K04856;K04856;K04856;K04856;K04856;K04856;K04856	GO:0005886//plasma membrane;GO:0005891//voltage-gated calcium channel complex;GO:0016020//membrane	GO:0005216//ion channel activity;GO:0005244//voltage-gated ion channel activity;GO:0005245//voltage-gated calcium channel activity;GO:0005261//cation channel activity;GO:0005262//calcium channel activity;GO:0005515//protein binding;GO:0008331//high voltage-gated calcium channel activity	GO:0006811//ion transport;GO:0006816//calcium ion transport;GO:0007165//signal transduction;GO:0019228//neuronal action potential;GO:0030431//sleep;GO:0034765//regulation of ion transmembrane transport;GO:0055085//transmembrane transport;GO:0070588//calcium ion transmembrane transport;GO:0098703//calcium ion import across plasma membrane	--
CLXN	296	382	292	118	126	156	15.501	19.725	14.115	6.282	4.737	6.665	16.447	5.89467	-1.48034	1.40235e-09	5.57403e-07	CLXN	calaxin [Source:HGNC Symbol;Acc:HGNC:25678]	-	-	-	-	GO:0005737//cytoplasm;GO:0005856//cytoskeleton;GO:0005929//cilium;GO:0042995//cell projection	GO:0005509//calcium ion binding;GO:0046872//metal ion binding	GO:0003341//cilium movement;GO:0003352//regulation of cilium movement;GO:0036158//outer dynein arm assembly;GO:1901317//regulation of flagellated sperm motility	--
RAB36	369	383	321	146	182	152	5.302	6.95	5.292	1.862	2.581	1.848	5.848	2.097	-1.47962	1.36311e-09	5.53845e-07	RAB36	RAB36, member RAS oncogene family [Source:HGNC Symbol;Acc:HGNC:9775]	-	-	-	-	GO:0000139//Golgi membrane;GO:0005794//Golgi apparatus;GO:0016020//membrane	GO:0000166//nucleotide binding;GO:0003924//GTPase activity;GO:0005515//protein binding;GO:0005525//GTP binding	GO:0015031//protein transport;GO:0016192//vesicle-mediated transport	--
GAS2L2	26	27	27	18	4	8	0.505	0.573	0.476	0.339	0.076	0.144	0.518	0.186333	-1.47507	0.0255509	0.166136	GAS2L2	growth arrest specific 2 like 2 [Source:HGNC Symbol;Acc:HGNC:24846]	-	-	-	-	GO:0001725//stress fiber;GO:0005737//cytoplasm;GO:0005856//cytoskeleton;GO:0005874//microtubule;GO:0005884//actin filament;GO:0005886//plasma membrane;GO:0016020//membrane;GO:0035371//microtubule plus-end;GO:0036064//ciliary basal body;GO:0042995//cell projection	GO:0001965//G-protein alpha-subunit binding;GO:0005515//protein binding;GO:0008017//microtubule binding;GO:0008093//cytoskeletal anchor activity;GO:0051015//actin filament binding	GO:0001578//microtubule bundle formation;GO:0007026//negative regulation of microtubule depolymerization;GO:0031110//regulation of microtubule polymerization or depolymerization;GO:0045745//positive regulation of G protein-coupled receptor signaling pathway;GO:0051764//actin crosslink formation;GO:0060296//regulation of cilium beat frequency involved in ciliary motility;GO:1904825//protein locali…	--
ANP32A	2130	2102	2250	2820	3077	3143	109.136	121.379	104.59	143.337	159.42	157.223	111.702	153.327	0.456958	2.57056e-05	0.00177823	ANP32A	acidic nuclear phosphoprotein 32 family member A [Source:HGNC Symbol;Acc:HGNC:13233]	-	-	-	-	GO:0005634//nucleus;GO:0005654//nucleoplasm;GO:0005737//cytoplasm;GO:0005783//endoplasmic reticulum;GO:0048471//perinuclear region of cytoplasm	GO:0003723//RNA binding;GO:0005515//protein binding;GO:0042393//histone binding	GO:0006913//nucleocytoplasmic transport;GO:0035556//intracellular signal transduction;GO:0042981//regulation of apoptotic process	--
CACNG2	38	93	121	27	42	24	0.441	1.181	1.275	0.305	0.48	0.258	0.965667	0.347667	-1.47382	0.000893096	0.0210754	CACNG2	calcium voltage-gated channel auxiliary subunit gamma 2 [Source:HGNC Symbol;Acc:HGNC:1406]	Environmental Information Processing;Organismal Systems;Organismal Systems;Human Diseases;Human Diseases;Organismal Systems;Human Diseases	Signal transduction;Endocrine system;Circulatory system;Cardiovascular disease;Cardiovascular disease;Circulatory system;Cardiovascular disease	ko04010//MAPK signaling pathway;ko04921//Oxytocin signaling pathway;ko04261//Adrenergic signaling in cardiomyocytes;ko05414//Dilated cardiomyopathy;ko05410//Hypertrophic cardiomyopathy;ko04260//Cardiac muscle contraction;ko05412//Arrhythmogenic right ventricular cardiomyopathy	K04867;K04867;K04867;K04867;K04867;K04867;K04867	GO:0005886//plasma membrane;GO:0005891//voltage-gated calcium channel complex;GO:0009986//cell surface;GO:0016020//membrane;GO:0030666//endocytic vesicle membrane;GO:0032281//AMPA glutamate receptor complex;GO:0036477//somatodendritic compartment;GO:0043005//neuron projection;GO:0044300//cerebellar mossy fiber;GO:0045202//synapse;GO:0098685//Schaffer collateral - CA1 synapse;GO:0098686//hippocamp…	GO:0005244//voltage-gated ion channel activity;GO:0005245//voltage-gated calcium channel activity;GO:0005262//calcium channel activity;GO:0005515//protein binding;GO:0016247//channel regulator activity;GO:0035255//ionotropic glutamate receptor binding	GO:0006612//protein targeting to membrane;GO:0006811//ion transport;GO:0006816//calcium ion transport;GO:0007528//neuromuscular junction development;GO:0019226//transmission of nerve impulse;GO:0034765//regulation of ion transmembrane transport;GO:0042391//regulation of membrane potential;GO:0050877//nervous system process;GO:0051592//response to calcium ion;GO:0051899//membrane depolarization;GO…	--
FRS2	1232	1263	1317	1761	1744	1872	20.849	17.917	18.483	20.682	21.206	20.71	19.083	20.866	0.128866	2.57729e-05	0.00177823	FRS2	fibroblast growth factor receptor substrate 2 [Source:HGNC Symbol;Acc:HGNC:16971]	Organismal Systems;Human Diseases;Organismal Systems	Environmental adaptation;Cancer: overview;Nervous system	ko04714//Thermogenesis;ko05205//Proteoglycans in cancer;ko04722//Neurotrophin signaling pathway	K12461;K12461;K12461	GO:0005737//cytoplasm;GO:0005829//cytosol;GO:0005886//plasma membrane;GO:0005911//cell-cell junction;GO:0005912//adherens junction;GO:0012505//endomembrane system;GO:0016020//membrane	GO:0005068//transmembrane receptor protein tyrosine kinase adaptor activity;GO:0005104//fibroblast growth factor receptor binding;GO:0005168//neurotrophin TRKA receptor binding;GO:0005515//protein binding;GO:0019211//phosphatase activator activity	GO:0001702//gastrulation with mouth forming second;GO:0001759//organ induction;GO:0002088//lens development in camera-type eye;GO:0003281//ventricular septum development;GO:0007169//transmembrane receptor protein tyrosine kinase signaling pathway;GO:0007185//transmembrane receptor protein tyrosine phosphatase signaling pathway;GO:0007186//G protein-coupled receptor signaling pathway;GO:0007405//n…	--
SLC16A12	20	38	24	16	11	4	0.281	0.585	0.307	0.219	0.152	0.052	0.391	0.141	-1.47147	0.0264435	0.169053	SLC16A12	solute carrier family 16 member 12 [Source:HGNC Symbol;Acc:HGNC:23094]	-	-	-	-	GO:0005886//plasma membrane;GO:0016020//membrane;GO:0016323//basolateral plasma membrane	GO:0005308//creatine transmembrane transporter activity;GO:0005515//protein binding;GO:0008028//monocarboxylic acid transmembrane transporter activity;GO:0015292//uniporter activity;GO:0022857//transmembrane transporter activity	GO:0015718//monocarboxylic acid transport;GO:0015881//creatine transmembrane transport;GO:0046449//creatinine metabolic process;GO:0055085//transmembrane transport;GO:0150104//transport across blood-brain barrier	--
STUM	98	158	218	51	84	33	0.882	1.46	1.671	0.464	0.699	0.291	1.33767	0.484667	-1.46465	2.65347e-05	0.00181708	STUM	stum, mechanosensory transduction mediator homolog [Source:HGNC Symbol;Acc:HGNC:30491]	-	-	-	-	GO:0016020//membrane	GO:0005515//protein binding	-	--
MAK	114	129	93	24	50	43	2.097	2.837	1.65	0.525	0.949	0.915	2.19467	0.796333	-1.46256	6.37497e-06	0.000633478	MAK	male germ cell associated kinase [Source:HGNC Symbol;Acc:HGNC:6816]	-	-	-	-	GO:0001750//photoreceptor outer segment;GO:0001917//photoreceptor inner segment;GO:0005634//nucleus;GO:0005737//cytoplasm;GO:0005813//centrosome;GO:0005815//microtubule organizing center;GO:0005819//spindle;GO:0005856//cytoskeleton;GO:0005929//cilium;GO:0005930//axoneme;GO:0030496//midbody;GO:0031514//motile cilium;GO:0032391//photoreceptor connecting cilium;GO:0042995//cell projection;GO:0072686…	GO:0000166//nucleotide binding;GO:0003713//transcription coactivator activity;GO:0004672//protein kinase activity;GO:0004674//protein serine/threonine kinase activity;GO:0005515//protein binding;GO:0005524//ATP binding;GO:0016301//kinase activity;GO:0016740//transferase activity;GO:0046872//metal ion binding;GO:0106310//protein serine kinase activity	GO:0006468//protein phosphorylation;GO:0007283//spermatogenesis;GO:0016310//phosphorylation;GO:0030154//cell differentiation;GO:0035556//intracellular signal transduction;GO:0042073//intraciliary transport;GO:0045494//photoreceptor cell maintenance;GO:0045893//positive regulation of transcription, DNA-templated;GO:0046777//protein autophosphorylation;GO:0060271//cilium assembly;GO:1902856//negati…	--
GABBR2	150	196	318	67	132	62	1.787	3.028	3.438	0.776	1.549	0.684	2.751	1.003	-1.45563	3.02472e-05	0.00198222	GABBR2	gamma-aminobutyric acid type B receptor subunit 2 [Source:HGNC Symbol;Acc:HGNC:4507]	Environmental Information Processing;Environmental Information Processing;Organismal Systems;Human Diseases;Organismal Systems;Organismal Systems;Organismal Systems	Signaling molecules and interaction;Signal transduction;Endocrine system;Substance dependence;Nervous system;Sensory system;Endocrine system	ko04080//Neuroactive ligand-receptor interaction;ko04024//cAMP signaling pathway;ko04915//Estrogen signaling pathway;ko05032//Morphine addiction;ko04727//GABAergic synapse;ko04742//Taste transduction;ko04929//GnRH secretion	K04615;K04615;K04615;K04615;K04615;K04615;K04615	GO:0005737//cytoplasm;GO:0005886//plasma membrane;GO:0016020//membrane;GO:0038039//G protein-coupled receptor heterodimeric complex;GO:0043005//neuron projection;GO:0045202//synapse;GO:0045211//postsynaptic membrane;GO:1902710//GABA receptor complex;GO:1902712//G protein-coupled GABA receptor complex	GO:0004888//transmembrane signaling receptor activity;GO:0004930//G protein-coupled receptor activity;GO:0004965//G protein-coupled GABA receptor activity;GO:0005515//protein binding;GO:0046982//protein heterodimerization activity	GO:0007165//signal transduction;GO:0007186//G protein-coupled receptor signaling pathway;GO:0007193//adenylate cyclase-inhibiting G protein-coupled receptor signaling pathway;GO:0007194//negative regulation of adenylate cyclase activity;GO:0007214//gamma-aminobutyric acid signaling pathway;GO:0007268//chemical synaptic transmission;GO:0051932//synaptic transmission, GABAergic;GO:0150099//neuron-g…	--
PCDHGA9	18	26	27	9	4	7	0.245	0.469	0.336	0.118	0.1	0.165	0.35	0.127667	-1.45497	0.00613872	0.0698385	PCDHGA9	protocadherin gamma subfamily A, 9 [Source:HGNC Symbol;Acc:HGNC:8707]	-	-	-	-	GO:0005886//plasma membrane;GO:0016020//membrane	GO:0003723//RNA binding;GO:0005509//calcium ion binding;GO:0005515//protein binding	GO:0007155//cell adhesion;GO:0007156//homophilic cell adhesion via plasma membrane adhesion molecules;GO:0007399//nervous system development	--
-	14	29	30	4	17	7	0.897	1.974	1.698	0.222	1.032	0.415	1.523	0.556333	-1.45289	0.0420786	0.22281	-	novel protein	-	-	-	-	GO:0016020//membrane;GO:0032580//Golgi cisterna membrane	-	GO:0007219//Notch signaling pathway	--
NOS2	77	83	85	26	37	31	1.243	1.456	1.26	0.408	0.591	0.45	1.31967	0.483	-1.45008	6.24671e-05	0.00337645	NOS2	nitric oxide synthase 2 [Source:HGNC Symbol;Acc:HGNC:7873]	Metabolism;Human Diseases;Human Diseases;Human Diseases;Human Diseases;Environmental Information Processing;Human Diseases;Environmental Information Processing;Organismal Systems;Human Diseases;Environmental Information Processing;Human Diseases;Human Diseases;Human Diseases;Cellular Processes;Human Diseases;Human Diseases;Metabolism;Metabolism	Global and overview maps;Cancer: overview;Neurodegenerative disease;Neurodegenerative disease;Neurodegenerative disease;Signal transduction;Infectious disease: bacterial;Signal transduction;Endocrine system;Infectious disease: parasitic;Signal transduction;Infectious disease: parasitic;Infectious disease: parasitic;Cancer: specific types;Transport and catabolism;Infectious disease: bacterial;Infe…	ko01100//Metabolic pathways;ko05200//Pathways in cancer;ko05022//Pathways of neurodegeneration - multiple diseases;ko05010//Alzheimer disease;ko05014//Amyotrophic lateral sclerosis;ko04020//Calcium signaling pathway;ko05152//Tuberculosis;ko04371//Apelin signaling pathway;ko04926//Relaxin signaling pathway;ko05145//Toxoplasmosis;ko04066//HIF-1 signaling pathway;ko05142//Chagas disease;ko05146//Amo…	K13241;K13241;K13241;K13241;K13241;K13241;K13241;K13241;K13241;K13241;K13241;K13241;K13241;K13241;K13241;K13241;K13241;K13241;K13241	GO:0005634//nucleus;GO:0005654//nucleoplasm;GO:0005737//cytoplasm;GO:0005777//peroxisome;GO:0005782//peroxisomal matrix;GO:0005829//cytosol;GO:0005886//plasma membrane;GO:0012506//vesicle membrane;GO:0030863//cortical cytoskeleton;GO:0048471//perinuclear region of cytoplasm	GO:0004517//nitric-oxide synthase activity;GO:0005515//protein binding;GO:0005516//calmodulin binding;GO:0010181//FMN binding;GO:0016491//oxidoreductase activity;GO:0020037//heme binding;GO:0034617//tetrahydrobiopterin binding;GO:0034618//arginine binding;GO:0042803//protein homodimerization activity;GO:0046872//metal ion binding;GO:0050660//flavin adenine dinucleotide binding;GO:0050661//NADP bi…	GO:0001666//response to hypoxia;GO:0001912//positive regulation of leukocyte mediated cytotoxicity;GO:0002227//innate immune response in mucosa;GO:0006527//arginine catabolic process;GO:0006801//superoxide metabolic process;GO:0006809//nitric oxide biosynthetic process;GO:0006954//inflammatory response;GO:0007263//nitric oxide mediated signal transduction;GO:0007623//circadian rhythm;GO:0009617//…	--
C2orf73	16	16	22	4	8	8	0.922	0.791	1.034	0.185	0.47	0.353	0.915667	0.336	-1.44636	0.0447987	0.231316	C2orf73	chromosome 2 open reading frame 73 [Source:HGNC Symbol;Acc:HGNC:26861]	-	-	-	-	-	-	-	--
ARHGDIG	75	107	90	36	43	28	5.158	7.956	6.156	2.377	2.878	1.836	6.42333	2.36367	-1.4423	7.86977e-05	0.00395305	ARHGDIG	Rho GDP dissociation inhibitor gamma [Source:HGNC Symbol;Acc:HGNC:680]	Organismal Systems;Organismal Systems	Nervous system;Excretory system	ko04722//Neurotrophin signaling pathway;ko04962//Vasopressin-regulated water reabsorption	K12462;K12462	GO:0005737//cytoplasm;GO:0005829//cytosol;GO:0005886//plasma membrane;GO:0016020//membrane;GO:0031410//cytoplasmic vesicle	GO:0005092//GDP-dissociation inhibitor activity;GO:0005094//Rho GDP-dissociation inhibitor activity;GO:0005096//GTPase activator activity;GO:0005515//protein binding;GO:0030695//GTPase regulator activity	GO:0001835//blastocyst hatching;GO:0007162//negative regulation of cell adhesion;GO:0007266//Rho protein signal transduction;GO:0032880//regulation of protein localization	--
TSHZ2	235	416	367	150	216	105	1.601	3.322	2.58	1.004	2.878	1.201	2.501	1.69433	-0.561787	2.91185e-05	0.00193601	TSHZ2	teashirt zinc finger homeobox 2 [Source:HGNC Symbol;Acc:HGNC:13010]	-	-	-	-	GO:0000785//chromatin;GO:0005634//nucleus	GO:0000981//DNA-binding transcription factor activity, RNA polymerase II-specific;GO:0003677//DNA binding;GO:0005515//protein binding;GO:0046872//metal ion binding	GO:0006357//regulation of transcription by RNA polymerase II;GO:0010468//regulation of gene expression	zf-C2H2
ZCCHC7	401	362	380	544	614	614	10.154	10.223	8.8	13.4	15.373	14.682	9.72567	14.485	0.574691	2.96844e-05	0.00196649	ZCCHC7	zinc finger CCHC-type containing 7 [Source:HGNC Symbol;Acc:HGNC:26209]	Genetic Information Processing	Folding, sorting and degradation	ko03018//RNA degradation	K12597	GO:0005634//nucleus;GO:0005730//nucleolus;GO:0005829//cytosol;GO:0031499//TRAMP complex	GO:0003676//nucleic acid binding;GO:0003723//RNA binding;GO:0005515//protein binding;GO:0008270//zinc ion binding;GO:0046872//metal ion binding	GO:0043629//ncRNA polyadenylation;GO:0071031//nuclear mRNA surveillance of mRNA 3'-end processing;GO:0071035//nuclear polyadenylation-dependent rRNA catabolic process;GO:0071036//nuclear polyadenylation-dependent snoRNA catabolic process;GO:0071037//nuclear polyadenylation-dependent snRNA catabolic process;GO:0071038//nuclear polyadenylation-dependent tRNA catabolic process;GO:0071039//nuclear po…	--
ATP6V1G1	2148	2168	2372	2886	3167	3414	91.905	102.016	91.617	120.405	133.202	136.066	95.1793	129.891	0.448581	2.98202e-05	0.00196835	ATP6V1G1	ATPase H+ transporting V1 subunit G1 [Source:HGNC Symbol;Acc:HGNC:864]	Metabolism;Human Diseases;Environmental Information Processing;Cellular Processes;Metabolism;Human Diseases;Organismal Systems;Human Diseases;Human Diseases;Organismal Systems	Global and overview maps;Infectious disease: viral;Signal transduction;Transport and catabolism;Energy metabolism;Immune disease;Nervous system;Infectious disease: bacterial;Infectious disease: bacterial;Excretory system	ko01100//Metabolic pathways;ko05165//Human papillomavirus infection;ko04150//mTOR signaling pathway;ko04145//Phagosome;ko00190//Oxidative phosphorylation;ko05323//Rheumatoid arthritis;ko04721//Synaptic vesicle cycle;ko05120//Epithelial cell signaling in Helicobacter pylori infection;ko05110//Vibrio cholerae infection;ko04966//Collecting duct acid secretion	K02152;K02152;K02152;K02152;K02152;K02152;K02152;K02152;K02152;K02152	GO:0000221//vacuolar proton-transporting V-type ATPase, V1 domain;GO:0005765//lysosomal membrane;GO:0005829//cytosol;GO:0005886//plasma membrane;GO:0016020//membrane;GO:0016324//apical plasma membrane;GO:0016471//vacuolar proton-transporting V-type ATPase complex;GO:0033176//proton-transporting V-type ATPase complex;GO:0033180//proton-transporting V-type ATPase, V1 domain;GO:0070062//extracellula…	GO:0005515//protein binding;GO:0016887//ATP hydrolysis activity;GO:0046961//proton-transporting ATPase activity, rotational mechanism;GO:0051117//ATPase binding	GO:0006811//ion transport;GO:0006879//cellular iron ion homeostasis;GO:0016241//regulation of macroautophagy;GO:0036295//cellular response to increased oxygen levels;GO:0097401//synaptic vesicle lumen acidification;GO:1902600//proton transmembrane transport	--
VGF	222	344	379	116	160	85	5.707	9.69	8.833	2.894	4.046	2.037	8.07667	2.99233	-1.43249	1.09408e-07	2.46964e-05	VGF	VGF nerve growth factor inducible [Source:HGNC Symbol;Acc:HGNC:12684]	-	-	-	-	GO:0005576//extracellular region;GO:0005615//extracellular space;GO:0005788//endoplasmic reticulum lumen;GO:0005794//Golgi apparatus;GO:0030133//transport vesicle;GO:0031410//cytoplasmic vesicle;GO:0043025//neuronal cell body;GO:0043231//intracellular membrane-bounded organelle;GO:0045202//synapse;GO:0098978//glutamatergic synapse	GO:0003674//molecular_function;GO:0005179//hormone activity;GO:0005184//neuropeptide hormone activity;GO:0008083//growth factor activity	GO:0001541//ovarian follicle development;GO:0002021//response to dietary excess;GO:0006091//generation of precursor metabolites and energy;GO:0007165//signal transduction;GO:0009409//response to cold;GO:0019953//sexual reproduction;GO:0030073//insulin secretion;GO:0032868//response to insulin;GO:0033500//carbohydrate homeostasis;GO:0042593//glucose homeostasis;GO:0042742//defense response to bact…	--
ADGRG2	65	67	63	27	23	24	0.904	1.037	0.84	0.374	0.346	0.311	0.927	0.343667	-1.43156	0.000215594	0.00793143	ADGRG2	adhesion G protein-coupled receptor G2 [Source:HGNC Symbol;Acc:HGNC:4516]	-	-	-	-	GO:0005829//cytosol;GO:0005886//plasma membrane;GO:0009986//cell surface;GO:0016020//membrane;GO:0016324//apical plasma membrane;GO:0070062//extracellular exosome	GO:0004888//transmembrane signaling receptor activity;GO:0004930//G protein-coupled receptor activity	GO:0007165//signal transduction;GO:0007166//cell surface receptor signaling pathway;GO:0007186//G protein-coupled receptor signaling pathway;GO:0007189//adenylate cyclase-activating G protein-coupled receptor signaling pathway;GO:0007283//spermatogenesis	--
ARL5B	1552	1469	1755	2115	2391	2369	14.18	14.685	14.553	18.776	21.513	20.045	14.4727	20.1113	0.474678	3.04137e-05	0.00198602	ARL5B	ADP ribosylation factor like GTPase 5B [Source:HGNC Symbol;Acc:HGNC:23052]	-	-	-	-	GO:0005802//trans-Golgi network	GO:0000166//nucleotide binding;GO:0003924//GTPase activity;GO:0005515//protein binding;GO:0005525//GTP binding	GO:0006886//intracellular protein transport;GO:0016192//vesicle-mediated transport;GO:1903292//protein localization to Golgi membrane	--
SCN9A	222	472	515	137	248	97	1.756	4.365	3.672	1.146	1.844	0.662	3.26433	1.21733	-1.42306	0.0120801	0.106651	SCN9A	sodium voltage-gated channel alpha subunit 9 [Source:HGNC Symbol;Acc:HGNC:10597]	Organismal Systems	Sensory system	ko04742//Taste transduction	K04841	GO:0001518//voltage-gated sodium channel complex;GO:0005886//plasma membrane;GO:0005891//voltage-gated calcium channel complex;GO:0016020//membrane;GO:0030424//axon;GO:0042995//cell projection;GO:0043005//neuron projection	GO:0005216//ion channel activity;GO:0005244//voltage-gated ion channel activity;GO:0005248//voltage-gated sodium channel activity;GO:0005261//cation channel activity;GO:0005272//sodium channel activity;GO:0005515//protein binding;GO:0008331//high voltage-gated calcium channel activity	GO:0006811//ion transport;GO:0006814//sodium ion transport;GO:0006954//inflammatory response;GO:0007623//circadian rhythm;GO:0009636//response to toxic substance;GO:0009791//post-embryonic development;GO:0019233//sensory perception of pain;GO:0034220//ion transmembrane transport;GO:0034765//regulation of ion transmembrane transport;GO:0035725//sodium ion transmembrane transport;GO:0048266//behavi…	--
GNL3	1568	1602	1905	2319	2398	2630	56.155	62.129	61.169	79.848	83.64	84.263	59.8177	82.5837	0.465285	3.1106e-05	0.00201682	GNL3	G protein nucleolar 3 [Source:HGNC Symbol;Acc:HGNC:29931]	Genetic Information Processing	Translation	ko03008//Ribosome biogenesis in eukaryotes	K14538	GO:0005615//extracellular space;GO:0005634//nucleus;GO:0005654//nucleoplasm;GO:0005694//chromosome;GO:0005730//nucleolus;GO:0016020//membrane;GO:0016604//nuclear body;GO:0030496//midbody	GO:0000166//nucleotide binding;GO:0003723//RNA binding;GO:0005515//protein binding;GO:0005525//GTP binding;GO:0048027//mRNA 5'-UTR binding	GO:0017145//stem cell division;GO:0019827//stem cell population maintenance;GO:0032206//positive regulation of telomere maintenance;GO:0033235//positive regulation of protein sumoylation;GO:0042127//regulation of cell population proliferation;GO:1902895//positive regulation of pri-miRNA transcription by RNA polymerase II;GO:1904816//positive regulation of protein localization to chromosome, telom…	--
ANK1	137	226	248	56	130	83	1.675	2.886	2.506	0.461	1.526	0.649	2.35567	0.878667	-1.42275	0.000128639	0.00549539	ANK1	ankyrin 1 [Source:HGNC Symbol;Acc:HGNC:492]	Human Diseases	Cancer: overview	ko05205//Proteoglycans in cancer	K10380	GO:0005737//cytoplasm;GO:0005829//cytosol;GO:0005856//cytoskeleton;GO:0005886//plasma membrane;GO:0009898//cytoplasmic side of plasma membrane;GO:0014731//spectrin-associated cytoskeleton;GO:0016020//membrane;GO:0016323//basolateral plasma membrane;GO:0016529//sarcoplasmic reticulum;GO:0030018//Z disc;GO:0030673//axolemma;GO:0031430//M band;GO:0031672//A band;GO:0042383//sarcolemma;GO:0043005//ne…	GO:0005198//structural molecule activity;GO:0005200//structural constituent of cytoskeleton;GO:0005515//protein binding;GO:0008093//cytoskeletal anchor activity;GO:0019899//enzyme binding;GO:0019903//protein phosphatase binding;GO:0030507//spectrin binding;GO:0044325//transmembrane transporter binding;GO:0051117//ATPase binding	GO:0006887//exocytosis;GO:0006888//endoplasmic reticulum to Golgi vesicle-mediated transport;GO:0007010//cytoskeleton organization;GO:0007165//signal transduction;GO:0010638//positive regulation of organelle organization;GO:0045199//maintenance of epithelial cell apical/basal polarity;GO:0051179//localization;GO:0072659//protein localization to plasma membrane	--
RIMS1	98	170	199	57	80	41	1.487	2.339	2.189	0.562	1.18	0.503	2.005	0.748333	-1.42185	2.08425e-05	0.0015208	RIMS1	regulating synaptic membrane exocytosis 1 [Source:HGNC Symbol;Acc:HGNC:17282]	Organismal Systems;Organismal Systems	Nervous system;Nervous system	ko04723//Retrograde endocannabinoid signaling;ko04721//Synaptic vesicle cycle	K15291;K15291	GO:0005829//cytosol;GO:0005886//plasma membrane;GO:0016020//membrane;GO:0042734//presynaptic membrane;GO:0042995//cell projection;GO:0045202//synapse;GO:0048786//presynaptic active zone;GO:0048788//cytoskeleton of presynaptic active zone;GO:0110165//cellular anatomical entity	GO:0003723//RNA binding;GO:0005515//protein binding;GO:0030695//GTPase regulator activity;GO:0031267//small GTPase binding;GO:0044325//transmembrane transporter binding;GO:0046872//metal ion binding	GO:0006836//neurotransmitter transport;GO:0006886//intracellular protein transport;GO:0006887//exocytosis;GO:0007601//visual perception;GO:0010628//positive regulation of gene expression;GO:0016079//synaptic vesicle exocytosis;GO:0017156//calcium-ion regulated exocytosis;GO:0030154//cell differentiation;GO:0042391//regulation of membrane potential;GO:0045055//regulated exocytosis;GO:0046903//secr…	--
NAE1	1600	1466	1532	2118	2036	2374	59.985	61.386	52.647	77.48	75.635	84.139	58.006	79.0847	0.447196	3.35804e-05	0.00215433	NAE1	NEDD8 activating enzyme E1 subunit 1 [Source:HGNC Symbol;Acc:HGNC:621]	Human Diseases	Neurodegenerative disease	ko05010//Alzheimer disease	K04532	GO:0005634//nucleus;GO:0005737//cytoplasm;GO:0005829//cytosol;GO:0005886//plasma membrane;GO:0016020//membrane;GO:0032991//protein-containing complex	GO:0004839//ubiquitin activating enzyme activity;GO:0005515//protein binding;GO:0008641//ubiquitin-like modifier activating enzyme activity;GO:0019781//NEDD8 activating enzyme activity;GO:0031625//ubiquitin protein ligase binding;GO:0046982//protein heterodimerization activity	GO:0006511//ubiquitin-dependent protein catabolic process;GO:0006915//apoptotic process;GO:0006974//cellular response to DNA damage stimulus;GO:0007049//cell cycle;GO:0007165//signal transduction;GO:0016567//protein ubiquitination;GO:0033314//mitotic DNA replication checkpoint signaling;GO:0042981//regulation of apoptotic process;GO:0043523//regulation of neuron apoptotic process;GO:0045116//prot…	--
ZNF638	2840	2905	2783	3703	3910	4060	37.542	43.616	34.246	52.503	56.773	52.53	38.468	53.9353	0.487572	3.37225e-05	0.00215588	ZNF638	zinc finger protein 638 [Source:HGNC Symbol;Acc:HGNC:17894]	-	-	-	-	GO:0005634//nucleus;GO:0005654//nucleoplasm;GO:0005737//cytoplasm;GO:0016607//nuclear speck;GO:0043231//intracellular membrane-bounded organelle	GO:0003676//nucleic acid binding;GO:0003677//DNA binding;GO:0003690//double-stranded DNA binding;GO:0003723//RNA binding;GO:0003729//mRNA binding;GO:0008270//zinc ion binding;GO:0046872//metal ion binding	GO:0008380//RNA splicing;GO:0043484//regulation of RNA splicing	--
IQUB	88	84	63	21	36	35	1.9	1.984	1.243	0.452	0.765	0.7	1.709	0.639	-1.41926	0.00024622	0.00877562	IQUB	IQ motif and ubiquitin domain containing [Source:HGNC Symbol;Acc:HGNC:21995]	-	-	-	-	GO:0001669//acrosomal vesicle;GO:0005737//cytoplasm;GO:0005856//cytoskeleton;GO:0005929//cilium;GO:0031514//motile cilium;GO:0042995//cell projection	GO:0005515//protein binding	GO:0007224//smoothened signaling pathway;GO:0030030//cell projection organization;GO:0060271//cilium assembly	--
BMP3	17	26	21	6	12	7	0.183	0.306	0.205	0.063	0.127	0.07	0.231333	0.0866667	-1.41642	0.038857	0.21316	BMP3	bone morphogenetic protein 3 [Source:HGNC Symbol;Acc:HGNC:1070]	Environmental Information Processing	Signaling molecules and interaction	ko04060//Cytokine-cytokine receptor interaction	K05496	GO:0005576//extracellular region;GO:0005615//extracellular space;GO:0070062//extracellular exosome	GO:0005102//signaling receptor binding;GO:0005125//cytokine activity;GO:0008083//growth factor activity;GO:0070700//BMP receptor binding	GO:0001501//skeletal system development;GO:0001503//ossification;GO:0001649//osteoblast differentiation;GO:0007267//cell-cell signaling;GO:0010862//positive regulation of pathway-restricted SMAD protein phosphorylation;GO:0030154//cell differentiation;GO:0030509//BMP signaling pathway;GO:0051216//cartilage development;GO:0060395//SMAD protein signal transduction	--
RANBP2	4750	4613	4440	6045	6079	6895	27.892	29.025	23.707	33.942	34.827	39.772	26.8747	36.1803	0.428959	3.58122e-05	0.00225935	RANBP2	RAN binding protein 2 [Source:HGNC Symbol;Acc:HGNC:9848]	Human Diseases;Genetic Information Processing	Neurodegenerative disease;Translation	ko05014//Amyotrophic lateral sclerosis;ko03013//Nucleocytoplasmic transport	K12172;K12172	GO:0005634//nucleus;GO:0005635//nuclear envelope;GO:0005642//annulate lamellae;GO:0005643//nuclear pore;GO:0005654//nucleoplasm;GO:0005737//cytoplasm;GO:0005829//cytosol;GO:0016020//membrane;GO:0031965//nuclear membrane;GO:0042405//nuclear inclusion body;GO:0043231//intracellular membrane-bounded organelle;GO:0044614//nuclear pore cytoplasmic filaments;GO:0044615//nuclear pore nuclear basket;GO:0…	GO:0003723//RNA binding;GO:0003755//peptidyl-prolyl cis-trans isomerase activity;GO:0005096//GTPase activator activity;GO:0005515//protein binding;GO:0016740//transferase activity;GO:0019789//SUMO transferase activity;GO:0031267//small GTPase binding;GO:0044877//protein-containing complex binding;GO:0046872//metal ion binding;GO:0061665//SUMO ligase activity	GO:0000413//protein peptidyl-prolyl isomerization;GO:0001975//response to amphetamine;GO:0006111//regulation of gluconeogenesis;GO:0006457//protein folding;GO:0006607//NLS-bearing protein import into nucleus;GO:0006807//nitrogen compound metabolic process;GO:0006913//nucleocytoplasmic transport;GO:0015031//protein transport;GO:0016925//protein sumoylation;GO:0033133//positive regulation of glucok…	--
ZNF131	805	839	915	1164	1225	1347	19.857	21.462	19.522	26.373	28.297	32.541	20.2803	29.0703	0.519466	3.58352e-05	0.00225935	ZNF131	zinc finger protein 131 [Source:HGNC Symbol;Acc:HGNC:12915]	-	-	-	-	GO:0005634//nucleus;GO:0005654//nucleoplasm;GO:0045111//intermediate filament cytoskeleton	GO:0001228//DNA-binding transcription activator activity, RNA polymerase II-specific;GO:0003677//DNA binding;GO:0005515//protein binding;GO:0043565//sequence-specific DNA binding;GO:0046872//metal ion binding	GO:0000122//negative regulation of transcription by RNA polymerase II;GO:0001817//regulation of cytokine production;GO:0002682//regulation of immune system process;GO:0045944//positive regulation of transcription by RNA polymerase II	ZBTB
GLCE	867	898	812	1279	1154	1294	11.339	12.993	9.766	16.499	14.949	15.902	11.366	15.7833	0.473677	3.60651e-05	0.00226603	GLCE	glucuronic acid epimerase [Source:HGNC Symbol;Acc:HGNC:17855]	Metabolism;Metabolism	Global and overview maps;Glycan biosynthesis and metabolism	ko01100//Metabolic pathways;ko00534//Glycosaminoglycan biosynthesis - heparan sulfate / heparin	K01793;K01793	GO:0000139//Golgi membrane;GO:0005794//Golgi apparatus;GO:0016020//membrane	GO:0005509//calcium ion binding;GO:0016853//isomerase activity;GO:0016857//racemase and epimerase activity, acting on carbohydrates and derivatives;GO:0042803//protein homodimerization activity;GO:0046872//metal ion binding;GO:0047464//heparosan-N-sulfate-glucuronate 5-epimerase activity	GO:0015012//heparan sulfate proteoglycan biosynthetic process;GO:0030210//heparin biosynthetic process	--
ADCY8	19	47	26	14	19	5	0.316	0.784	0.432	0.23	0.277	0.069	0.510667	0.192	-1.41128	0.0373974	0.208277	ADCY8	adenylate cyclase 8 [Source:HGNC Symbol;Acc:HGNC:239]	Metabolism;Human Diseases;Environmental Information Processing;Organismal Systems;Environmental Information Processing;Human Diseases;Human Diseases;Environmental Information Processing;Human Diseases;Organismal Systems;Environmental Information Processing;Human Diseases;Organismal Systems;Organismal Systems;Organismal Systems;Environmental Information Processing;Environmental Information Process…	Global and overview maps;Cancer: overview;Signal transduction;Environmental adaptation;Signal transduction;Infectious disease: viral;Infectious disease: viral;Signal transduction;Cancer: overview;Immune system;Signal transduction;Endocrine and metabolic disease;Endocrine system;Circulatory system;Nervous system;Signal transduction;Signal transduction;Endocrine system;Circulatory system;Cell growt…	ko01100//Metabolic pathways;ko05200//Pathways in cancer;ko04020//Calcium signaling pathway;ko04714//Thermogenesis;ko04024//cAMP signaling pathway;ko05163//Human cytomegalovirus infection;ko05166//Human T-cell leukemia virus 1 infection;ko04015//Rap1 signaling pathway;ko05207//Chemical carcinogenesis - receptor activation;ko04062//Chemokine signaling pathway;ko04022//cGMP-PKG signaling pathway;ko0…	K08048;K08048;K08048;K08048;K08048;K08048;K08048;K08048;K08048;K08048;K08048;K08048;K08048;K08048;K08048;K08048;K08048;K08048;K08048;K08048;K08048;K08048;K08048;K08048;K08048;K08048;K08048;K08048;K08048;K08048;K08048;K08048;K08048;K08048;K08048;K08048;K08048;K08048;K08048;K08048;K08048;K08048;K08048;K08048;K08048;K08048;K08048;K08048;K08048;K08048;K08048	GO:0005886//plasma membrane;GO:0005901//caveola;GO:0005905//clathrin-coated pit;GO:0014069//postsynaptic density;GO:0015629//actin cytoskeleton;GO:0016020//membrane;GO:0016323//basolateral plasma membrane;GO:0016324//apical plasma membrane;GO:0030424//axon;GO:0030425//dendrite;GO:0030665//clathrin-coated vesicle membrane;GO:0031410//cytoplasmic vesicle;GO:0032809//neuronal cell body membrane;GO:0…	GO:0000166//nucleotide binding;GO:0003779//actin binding;GO:0004016//adenylate cyclase activity;GO:0005516//calmodulin binding;GO:0005524//ATP binding;GO:0008294//calcium- and calmodulin-responsive adenylate cyclase activity;GO:0016829//lyase activity;GO:0016849//phosphorus-oxygen lyase activity;GO:0042803//protein homodimerization activity;GO:0046872//metal ion binding;GO:0046982//protein hetero…	GO:0006171//cAMP biosynthetic process;GO:0007165//signal transduction;GO:0007189//adenylate cyclase-activating G protein-coupled receptor signaling pathway;GO:0007204//positive regulation of cytosolic calcium ion concentration;GO:0007611//learning or memory;GO:0007613//memory;GO:0007616//long-term memory;GO:0007626//locomotory behavior;GO:0009190//cyclic nucleotide biosynthetic process;GO:0010255…	--
SLC7A4	28	34	27	10	13	12	0.799	1.044	0.702	0.286	0.364	0.307	0.848333	0.319	-1.41107	0.0136761	0.115111	SLC7A4	solute carrier family 7 member 4 [Source:HGNC Symbol;Acc:HGNC:11062]	-	-	-	-	GO:0005886//plasma membrane;GO:0016020//membrane	GO:0015171//amino acid transmembrane transporter activity;GO:0015174//basic amino acid transmembrane transporter activity;GO:0022857//transmembrane transporter activity	GO:0003333//amino acid transmembrane transport;GO:0006865//amino acid transport;GO:0055085//transmembrane transport;GO:1990822//basic amino acid transmembrane transport	--
NEGR1	243	688	496	171	277	103	2.428	7.592	4.657	1.745	2.796	0.986	4.89233	1.84233	-1.40899	0.016493	0.127487	NEGR1	neuronal growth regulator 1 [Source:HGNC Symbol;Acc:HGNC:17302]	Environmental Information Processing	Signaling molecules and interaction	ko04514//Cell adhesion molecules	K06775	GO:0005576//extracellular region;GO:0005886//plasma membrane;GO:0016020//membrane;GO:0030425//dendrite;GO:0043025//neuronal cell body	GO:0005515//protein binding	GO:0007155//cell adhesion;GO:0007626//locomotory behavior;GO:0007631//feeding behavior;GO:0010976//positive regulation of neuron projection development;GO:0031175//neuron projection development;GO:0051963//regulation of synapse assembly;GO:0098609//cell-cell adhesion	--
TTLL9	228	247	217	86	100	80	6.032	8.223	5.837	2.548	2.727	2.308	6.69733	2.52767	-1.40578	6.66351e-10	3.04589e-07	TTLL9	tubulin tyrosine ligase like 9 [Source:HGNC Symbol;Acc:HGNC:16118]	-	-	-	-	GO:0005737//cytoplasm;GO:0005856//cytoskeleton;GO:0005874//microtubule;GO:0005929//cilium;GO:0031514//motile cilium;GO:0036064//ciliary basal body;GO:0042995//cell projection	GO:0000166//nucleotide binding;GO:0005524//ATP binding;GO:0015631//tubulin binding;GO:0016874//ligase activity;GO:0046872//metal ion binding;GO:0070740//tubulin-glutamic acid ligase activity	GO:0000226//microtubule cytoskeleton organization;GO:0018095//protein polyglutamylation;GO:0030317//flagellated sperm motility;GO:0036211//protein modification process	--
CPNE3	2724	2707	2875	3593	3811	4019	38.172	44.935	39.081	48.786	54.884	53.158	40.7293	52.276	0.360081	3.80169e-05	0.00234228	CPNE3	copine 3 [Source:HGNC Symbol;Acc:HGNC:2316]	-	-	-	-	GO:0005634//nucleus;GO:0005654//nucleoplasm;GO:0005730//nucleolus;GO:0005737//cytoplasm;GO:0005739//mitochondrion;GO:0005829//cytosol;GO:0005886//plasma membrane;GO:0005925//focal adhesion;GO:0016020//membrane;GO:0030054//cell junction;GO:0035577//azurophil granule membrane;GO:0070062//extracellular exosome;GO:0070161//anchoring junction	GO:0003723//RNA binding;GO:0004674//protein serine/threonine kinase activity;GO:0005515//protein binding;GO:0005544//calcium-dependent phospholipid binding;GO:0030971//receptor tyrosine kinase binding;GO:0046872//metal ion binding;GO:0048306//calcium-dependent protein binding	GO:0030335//positive regulation of cell migration;GO:0038128//ERBB2 signaling pathway;GO:0071277//cellular response to calcium ion;GO:0071363//cellular response to growth factor stimulus	--
SCML4	4	20	17	2	5	4	0.058	0.41	0.3	0.041	0.091	0.158	0.256	0.0966667	-1.40505	0.0414777	0.221104	SCML4	Scm polycomb group protein like 4 [Source:HGNC Symbol;Acc:HGNC:21397]	-	-	-	-	GO:0005634//nucleus	GO:0005515//protein binding	-	--
PCDH17	183	363	389	112	207	76	2.191	4.337	2.913	1.133	1.897	0.556	3.147	1.19533	-1.39656	0.0166283	0.128013	PCDH17	protocadherin 17 [Source:HGNC Symbol;Acc:HGNC:14267]	-	-	-	-	GO:0005886//plasma membrane;GO:0016020//membrane;GO:0042734//presynaptic membrane;GO:0045211//postsynaptic membrane;GO:0098978//glutamatergic synapse;GO:0098982//GABA-ergic synapse	GO:0005509//calcium ion binding;GO:0005515//protein binding	GO:0007155//cell adhesion;GO:0007156//homophilic cell adhesion via plasma membrane adhesion molecules;GO:0030534//adult behavior;GO:0050805//negative regulation of synaptic transmission;GO:0099560//synaptic membrane adhesion;GO:1904071//presynaptic active zone assembly;GO:2000807//regulation of synaptic vesicle clustering	--
C4orf47	76	76	58	19	43	25	5.198	5.764	3.385	1.291	2.791	1.376	4.78233	1.81933	-1.3943	0.00141215	0.0277365	C4orf47	chromosome 4 open reading frame 47 [Source:HGNC Symbol;Acc:HGNC:34346]	-	-	-	-	GO:0005737//cytoplasm;GO:0005813//centrosome;GO:0005815//microtubule organizing center;GO:0005856//cytoskeleton;GO:0005881//cytoplasmic microtubule;GO:0097731//9+0 non-motile cilium	-	-	--
DLGAP2	33	62	100	26	46	14	0.214	0.434	0.85	0.164	0.322	0.084	0.499333	0.19	-1.394	0.0153381	0.121953	DLGAP2	DLG associated protein 2 [Source:HGNC Symbol;Acc:HGNC:2906]	-	-	-	-	GO:0005883//neurofilament;GO:0005886//plasma membrane;GO:0014069//postsynaptic density;GO:0016020//membrane;GO:0045202//synapse;GO:0098978//glutamatergic synapse;GO:0099572//postsynaptic specialization	GO:0005515//protein binding;GO:0060090//molecular adaptor activity	GO:0007270//neuron-neuron synaptic transmission;GO:0023052//signaling;GO:0098962//regulation of postsynaptic neurotransmitter receptor activity	--
TNFSF4	67	67	145	23	58	27	1.267	1.401	2.472	0.419	1.072	0.47	1.71333	0.653667	-1.39018	0.00126161	0.025924	TNFSF4	TNF superfamily member 4 [Source:HGNC Symbol;Acc:HGNC:11934]	Environmental Information Processing	Signaling molecules and interaction	ko04060//Cytokine-cytokine receptor interaction	K05469	GO:0005615//extracellular space;GO:0005886//plasma membrane;GO:0009986//cell surface;GO:0016020//membrane	GO:0005102//signaling receptor binding;GO:0005125//cytokine activity;GO:0005164//tumor necrosis factor receptor binding;GO:0005515//protein binding;GO:0032813//tumor necrosis factor receptor superfamily binding	GO:0002215//defense response to nematode;GO:0002526//acute inflammatory response;GO:0002639//positive regulation of immunoglobulin production;GO:0002726//positive regulation of T cell cytokine production;GO:0002819//regulation of adaptive immune response;GO:0002830//positive regulation of type 2 immune response;GO:0002891//positive regulation of immunoglobulin mediated immune response;GO:0006954/…	--
CALB1	1102	887	839	595	576	662	35.801	31.448	26.037	24.698	21.206	24.797	31.0953	23.567	-0.39993	4.02824e-05	0.00243882	CALB1	calbindin 1 [Source:HGNC Symbol;Acc:HGNC:1434]	Organismal Systems	Excretory system	ko04961//Endocrine and other factor-regulated calcium reabsorption	K14757	GO:0005634//nucleus;GO:0005737//cytoplasm;GO:0005829//cytosol;GO:0030424//axon;GO:0030425//dendrite;GO:0032420//stereocilium;GO:0032437//cuticular plate;GO:0043005//neuron projection;GO:0043025//neuronal cell body;GO:0043195//terminal bouton;GO:0043197//dendritic spine;GO:0044305//calyx of Held;GO:0045202//synapse;GO:0070062//extracellular exosome;GO:0098686//hippocampal mossy fiber to CA3 synaps…	GO:0005499//vitamin D binding;GO:0005509//calcium ion binding;GO:0005515//protein binding;GO:0008270//zinc ion binding;GO:0046872//metal ion binding;GO:0099534//calcium ion binding involved in regulation of presynaptic cytosolic calcium ion concentration;GO:0099567//calcium ion binding involved in regulation of postsynaptic cytosolic calcium ion concentration	GO:0007611//learning or memory;GO:0007614//short-term memory;GO:0007616//long-term memory;GO:0007626//locomotory behavior;GO:0010842//retina layer formation;GO:0035502//metanephric part of ureteric bud development;GO:0048167//regulation of synaptic plasticity;GO:0055074//calcium ion homeostasis;GO:0060041//retina development in camera-type eye;GO:0071310//cellular response to organic substance;GO…	--
FGFR1OP2	607	606	729	895	959	1106	18.536	18.956	19.958	25.201	28.574	29.443	19.15	27.7393	0.534589	4.20886e-05	0.00253976	FGFR1OP2	FGFR1 oncogene partner 2 [Source:HGNC Symbol;Acc:HGNC:23098]	-	-	-	-	GO:0005737//cytoplasm;GO:0005829//cytosol	GO:0005515//protein binding;GO:0042802//identical protein binding	GO:0009611//response to wounding;GO:0042060//wound healing	--
AK7	230	354	235	100	136	123	4.936	8.148	5.287	1.939	2.744	2.337	6.12367	2.34	-1.38789	5.76655e-07	9.51913e-05	AK7	adenylate kinase 7 [Source:HGNC Symbol;Acc:HGNC:20091]	Metabolism;Metabolism;Metabolism	Global and overview maps;Nucleotide metabolism;Metabolism of cofactors and vitamins	ko01100//Metabolic pathways;ko00230//Purine metabolism;ko00730//Thiamine metabolism	K00939;K00939;K00939	GO:0005737//cytoplasm;GO:0005829//cytosol;GO:0005929//cilium;GO:0031514//motile cilium;GO:0042995//cell projection	GO:0000166//nucleotide binding;GO:0004017//adenylate kinase activity;GO:0004127//cytidylate kinase activity;GO:0004550//nucleoside diphosphate kinase activity;GO:0005524//ATP binding;GO:0016301//kinase activity;GO:0016740//transferase activity;GO:0016776//phosphotransferase activity, phosphate group as acceptor;GO:0019205//nucleobase-containing compound kinase activity	GO:0006139//nucleobase-containing compound metabolic process;GO:0009117//nucleotide metabolic process;GO:0009123//nucleoside monophosphate metabolic process;GO:0009142//nucleoside triphosphate biosynthetic process;GO:0016310//phosphorylation;GO:0030030//cell projection organization;GO:0046940//nucleoside monophosphate phosphorylation	--
CFAP61	70	71	79	22	40	35	1.62	2.179	2.408	0.574	0.997	0.804	2.069	0.791667	-1.38597	0.00122699	0.0255224	CFAP61	cilia and flagella associated protein 61 [Source:HGNC Symbol;Acc:HGNC:15872]	-	-	-	-	GO:0001536//radial spoke stalk;GO:0005737//cytoplasm;GO:0005856//cytoskeleton;GO:0005930//axoneme;GO:0016020//membrane;GO:0031514//motile cilium;GO:0042995//cell projection	-	GO:0003341//cilium movement;GO:0044782//cilium organization	--
ANO1	125	160	351	69	117	88	1.955	2.829	5.646	1.148	1.654	1.192	3.47667	1.33133	-1.38483	0.000324827	0.0107399	ANO1	anoctamin 1 [Source:HGNC Symbol;Acc:HGNC:21625]	-	-	-	-	GO:0005654//nucleoplasm;GO:0005886//plasma membrane;GO:0016020//membrane;GO:0016324//apical plasma membrane;GO:0034707//chloride channel complex;GO:0042995//cell projection;GO:0045202//synapse;GO:0070062//extracellular exosome;GO:0098793//presynapse	GO:0005102//signaling receptor binding;GO:0005227//calcium activated cation channel activity;GO:0005229//intracellular calcium activated chloride channel activity;GO:0005247//voltage-gated chloride channel activity;GO:0005254//chloride channel activity;GO:0005515//protein binding;GO:0015111//iodide transmembrane transporter activity;GO:0042802//identical protein binding;GO:0042803//protein homodi…	GO:0006811//ion transport;GO:0006812//cation transport;GO:0006821//chloride transport;GO:0007200//phospholipase C-activating G protein-coupled receptor signaling pathway;GO:0015705//iodide transport;GO:0034220//ion transmembrane transport;GO:0034605//cellular response to heat;GO:0035774//positive regulation of insulin secretion involved in cellular response to glucose stimulus;GO:0050965//detecti…	--
INSYN2A	43	93	81	19	42	23	0.702	1.459	1.098	0.25	0.61	0.39	1.08633	0.416667	-1.3825	0.0014104	0.0277365	INSYN2A	inhibitory synaptic factor 2A [Source:HGNC Symbol;Acc:HGNC:33859]	-	-	-	-	GO:0014069//postsynaptic density;GO:0045202//synapse	GO:0005515//protein binding	GO:0060080//inhibitory postsynaptic potential	--
MPHOSPH10	838	771	846	1092	1206	1262	25.135	25.324	23.103	31.952	35.798	35.197	24.5207	34.3157	0.484869	4.43753e-05	0.00263428	MPHOSPH10	M-phase phosphoprotein 10 [Source:HGNC Symbol;Acc:HGNC:7213]	Genetic Information Processing	Translation	ko03008//Ribosome biogenesis in eukaryotes	K14559	GO:0005634//nucleus;GO:0005654//nucleoplasm;GO:0005694//chromosome;GO:0005730//nucleolus;GO:0005732//sno(s)RNA-containing ribonucleoprotein complex;GO:0032040//small-subunit processome;GO:0034457//Mpp10 complex;GO:1990904//ribonucleoprotein complex	GO:0003723//RNA binding;GO:0005515//protein binding	GO:0000375//RNA splicing, via transesterification reactions;GO:0006364//rRNA processing;GO:0006396//RNA processing;GO:0008380//RNA splicing;GO:0030490//maturation of SSU-rRNA;GO:0042254//ribosome biogenesis;GO:0042274//ribosomal small subunit biogenesis	--
SLC23A2	1792	1683	2072	1342	1306	1162	16.881	17.35	18.09	12.285	12.761	10.71	17.4403	11.9187	-0.549205	4.46422e-05	0.00263774	SLC23A2	solute carrier family 23 member 2 [Source:HGNC Symbol;Acc:HGNC:10973]	-	-	-	-	GO:0005737//cytoplasm;GO:0005886//plasma membrane;GO:0009925//basal plasma membrane;GO:0016020//membrane;GO:0016323//basolateral plasma membrane;GO:0016324//apical plasma membrane;GO:0098590//plasma membrane region	GO:0005515//protein binding;GO:0008520//L-ascorbate:sodium symporter activity;GO:0015229//L-ascorbic acid transmembrane transporter activity;GO:0015293//symporter activity;GO:0022857//transmembrane transporter activity	GO:0006811//ion transport;GO:0006814//sodium ion transport;GO:0006979//response to oxidative stress;GO:0007155//cell adhesion;GO:0015882//L-ascorbic acid transmembrane transport;GO:0019852//L-ascorbic acid metabolic process;GO:0055085//transmembrane transport;GO:0071361//cellular response to ethanol;GO:1901215//negative regulation of neuron death;GO:1903861//positive regulation of dendrite extens…	--
C5AR1	64	62	67	29	30	28	1.804	2.361	1.982	0.794	0.833	0.731	2.049	0.786	-1.38232	0.0016818	0.0310826	C5AR1	complement C5a receptor 1 [Source:HGNC Symbol;Acc:HGNC:1338]	Environmental Information Processing;Human Diseases;Organismal Systems;Human Diseases;Human Diseases;Organismal Systems	Signaling molecules and interaction;Infectious disease: viral;Immune system;Endocrine and metabolic disease;Infectious disease: bacterial;Immune system	ko04080//Neuroactive ligand-receptor interaction;ko05171//Coronavirus disease - COVID-19;ko04613//Neutrophil extracellular trap formation;ko04936//Alcoholic liver disease;ko05150//Staphylococcus aureus infection;ko04610//Complement and coagulation cascades	K04010;K04010;K04010;K04010;K04010;K04010	GO:0005886//plasma membrane;GO:0016020//membrane;GO:0016323//basolateral plasma membrane;GO:0030667//secretory granule membrane;GO:0031410//cytoplasmic vesicle;GO:0045177//apical part of cell	GO:0004875//complement receptor activity;GO:0004878//complement component C5a receptor activity;GO:0004930//G protein-coupled receptor activity	GO:0001774//microglial cell activation;GO:0002430//complement receptor mediated signaling pathway;GO:0002682//regulation of immune system process;GO:0006935//chemotaxis;GO:0006954//inflammatory response;GO:0006955//immune response;GO:0006968//cellular defense response;GO:0007165//signal transduction;GO:0007186//G protein-coupled receptor signaling pathway;GO:0007200//phospholipase C-activating G …	--
TOM1L2	819	774	907	568	586	517	10.359	10.694	10.558	7.861	7.578	5.968	10.537	7.13567	-0.562344	4.51803e-05	0.00265619	TOM1L2	target of myb1 like 2 membrane trafficking protein [Source:HGNC Symbol;Acc:HGNC:11984]	-	-	-	-	GO:0005768//endosome;GO:0016020//membrane;GO:0070062//extracellular exosome	GO:0005515//protein binding;GO:0019901//protein kinase binding;GO:0030276//clathrin binding;GO:0035091//phosphatidylinositol binding;GO:0043130//ubiquitin binding	GO:0007165//signal transduction;GO:0015031//protein transport;GO:0045839//negative regulation of mitotic nuclear division	--
RGS8	261	582	592	182	243	157	4.003	10.228	7.945	2.554	3.194	2.768	7.392	2.83867	-1.38075	1.04497e-06	0.000150443	RGS8	regulator of G protein signaling 8 [Source:HGNC Symbol;Acc:HGNC:16810]	-	-	-	-	GO:0005634//nucleus;GO:0005886//plasma membrane;GO:0009898//cytoplasmic side of plasma membrane;GO:0016020//membrane;GO:0030425//dendrite;GO:0032809//neuronal cell body membrane;GO:0042995//cell projection;GO:0043204//perikaryon;GO:0045202//synapse	GO:0003924//GTPase activity;GO:0005096//GTPase activator activity;GO:0005515//protein binding	GO:0007186//G protein-coupled receptor signaling pathway;GO:0007213//G protein-coupled acetylcholine receptor signaling pathway;GO:0009968//negative regulation of signal transduction;GO:0043547//positive regulation of GTPase activity;GO:0060159//regulation of dopamine receptor signaling pathway	--
ONECUT2	457	955	917	273	437	217	1.822	4.165	3.318	1.057	1.716	0.801	3.10167	1.19133	-1.38047	0.00247274	0.0395552	ONECUT2	one cut homeobox 2 [Source:HGNC Symbol;Acc:HGNC:8139]	-	-	-	-	GO:0000785//chromatin;GO:0005634//nucleus;GO:0005654//nucleoplasm;GO:0015629//actin cytoskeleton	GO:0000978//RNA polymerase II cis-regulatory region sequence-specific DNA binding;GO:0000981//DNA-binding transcription factor activity, RNA polymerase II-specific;GO:0001228//DNA-binding transcription activator activity, RNA polymerase II-specific;GO:0003677//DNA binding;GO:0003700//DNA-binding transcription factor activity;GO:1990837//sequence-specific double-stranded DNA binding	GO:0001889//liver development;GO:0001952//regulation of cell-matrix adhesion;GO:0002064//epithelial cell development;GO:0006357//regulation of transcription by RNA polymerase II;GO:0007179//transforming growth factor beta receptor signaling pathway;GO:0009653//anatomical structure morphogenesis;GO:0009887//animal organ morphogenesis;GO:0016477//cell migration;GO:0030512//negative regulation of tr…	CUT
CCDC33	138	113	153	51	66	47	4.094	3.44	3.877	1.358	1.827	1.21	3.80367	1.465	-1.37649	5.37648e-06	0.000546131	CCDC33	coiled-coil domain containing 33 [Source:HGNC Symbol;Acc:HGNC:26552]	-	-	-	-	GO:0005777//peroxisome	GO:0005515//protein binding	-	--
CEBPZ	1477	1364	1454	1826	2060	2286	28.916	29.219	25.837	34.736	39.718	41.444	27.9907	38.6327	0.464875	4.86721e-05	0.00282515	CEBPZ	CCAAT enhancer binding protein zeta [Source:HGNC Symbol;Acc:HGNC:24218]	-	-	-	-	GO:0005634//nucleus;GO:0016602//CCAAT-binding factor complex	GO:0003713//transcription coactivator activity;GO:0003723//RNA binding	GO:0045944//positive regulation of transcription by RNA polymerase II	Others
PTPN5	141	326	343	78	157	83	3.096	7.958	6.825	1.702	3.41	1.777	5.95967	2.29633	-1.3759	3.08887e-05	0.00200985	PTPN5	protein tyrosine phosphatase non-receptor type 5 [Source:HGNC Symbol;Acc:HGNC:9657]	Environmental Information Processing	Signal transduction	ko04010//MAPK signaling pathway	K18018	GO:0005654//nucleoplasm;GO:0005783//endoplasmic reticulum;GO:0005789//endoplasmic reticulum membrane;GO:0005829//cytosol;GO:0005886//plasma membrane;GO:0016020//membrane;GO:0030054//cell junction	GO:0001784//phosphotyrosine residue binding;GO:0004721//phosphoprotein phosphatase activity;GO:0004725//protein tyrosine phosphatase activity;GO:0005515//protein binding;GO:0016787//hydrolase activity;GO:0016791//phosphatase activity;GO:0019901//protein kinase binding	GO:0006470//protein dephosphorylation;GO:0007165//signal transduction;GO:0016311//dephosphorylation;GO:0035335//peptidyl-tyrosine dephosphorylation	--
CCDC60	26	38	21	5	10	2	0.954	1.215	0.515	0.22	0.68	0.137	0.894667	0.345667	-1.37197	0.000774709	0.0194304	CCDC60	coiled-coil domain containing 60 [Source:HGNC Symbol;Acc:HGNC:28610]	-	-	-	-	-	GO:0005515//protein binding	-	--
LDHB	6990	7273	8144	9852	9924	11553	351.418	411.323	371.564	490.646	496.545	548.573	378.102	511.921	0.437148	4.99549e-05	0.00287225	LDHB	lactate dehydrogenase B [Source:HGNC Symbol;Acc:HGNC:6541]	Metabolism;Environmental Information Processing;Organismal Systems;Human Diseases;Metabolism;Metabolism;Metabolism;Metabolism	Global and overview maps;Signal transduction;Endocrine system;Cancer: overview;Carbohydrate metabolism;Amino acid metabolism;Carbohydrate metabolism;Carbohydrate metabolism	ko01100//Metabolic pathways;ko04066//HIF-1 signaling pathway;ko04922//Glucagon signaling pathway;ko05230//Central carbon metabolism in cancer;ko00010//Glycolysis / Gluconeogenesis;ko00270//Cysteine and methionine metabolism;ko00620//Pyruvate metabolism;ko00640//Propanoate metabolism	K00016;K00016;K00016;K00016;K00016;K00016;K00016;K00016	GO:0005737//cytoplasm;GO:0005739//mitochondrion;GO:0005743//mitochondrial inner membrane;GO:0005829//cytosol;GO:0016020//membrane;GO:0045121//membrane raft;GO:0070062//extracellular exosome;GO:1990204//oxidoreductase complex	GO:0003824//catalytic activity;GO:0004457//lactate dehydrogenase activity;GO:0004459//L-lactate dehydrogenase activity;GO:0005515//protein binding;GO:0016491//oxidoreductase activity;GO:0016616//oxidoreductase activity, acting on the CH-OH group of donors, NAD or NADP as acceptor;GO:0019900//kinase binding;GO:0042802//identical protein binding;GO:0051287//NAD binding	GO:0006089//lactate metabolic process;GO:0006090//pyruvate metabolic process;GO:0019674//NAD metabolic process;GO:0019752//carboxylic acid metabolic process	--
-	39	56	33	13	9	31	1.491	2.309	1.141	0.471	0.337	1.102	1.647	0.636667	-1.37123	0.0158372	0.124224	-	novel zinc finger protein 713 (ZNF713) and mitochondrial ribosomal protein S17 (MRPS17) protein	-	-	-	-	GO:0005763//mitochondrial small ribosomal subunit;GO:0005840//ribosome	GO:0003735//structural constituent of ribosome	GO:0006355//regulation of transcription, DNA-templated;GO:0006412//translation	--
KIF19	95	110	88	38	35	42	1.864	2.173	1.602	0.789	0.622	0.769	1.87967	0.726667	-1.37111	2.0688e-05	0.00151911	KIF19	kinesin family member 19 [Source:HGNC Symbol;Acc:HGNC:26735]	-	-	-	-	GO:0005737//cytoplasm;GO:0005856//cytoskeleton;GO:0005871//kinesin complex;GO:0005874//microtubule;GO:0005929//cilium;GO:0005930//axoneme;GO:0042995//cell projection	GO:0000166//nucleotide binding;GO:0003774//cytoskeletal motor activity;GO:0003777//microtubule motor activity;GO:0005524//ATP binding;GO:0008017//microtubule binding;GO:0008574//plus-end-directed microtubule motor activity;GO:0016887//ATP hydrolysis activity	GO:0007018//microtubule-based movement;GO:0060404//axonemal microtubule depolymerization;GO:0070462//plus-end specific microtubule depolymerization	--
SLC39A10	1072	1242	1261	1614	1746	1738	13.496	17.444	14.412	19.997	22.085	20.207	15.1173	20.763	0.457811	5.16751e-05	0.00294339	SLC39A10	solute carrier family 39 member 10 [Source:HGNC Symbol;Acc:HGNC:20861]	Human Diseases;Human Diseases	Neurodegenerative disease;Neurodegenerative disease	ko05010//Alzheimer disease;ko05012//Parkinson disease	K14716;K14716	GO:0005886//plasma membrane;GO:0016020//membrane;GO:0016324//apical plasma membrane	GO:0005385//zinc ion transmembrane transporter activity;GO:0005515//protein binding;GO:0046873//metal ion transmembrane transporter activity;GO:0140410//solute:bicarbonate symporter activity	GO:0001837//epithelial to mesenchymal transition;GO:0002903//negative regulation of B cell apoptotic process;GO:0006811//ion transport;GO:0006829//zinc ion transport;GO:0006882//cellular zinc ion homeostasis;GO:0015701//bicarbonate transport;GO:0030001//metal ion transport;GO:0030003//cellular cation homeostasis;GO:0030890//positive regulation of B cell proliferation;GO:0050861//positive regulati…	--
CFAP43	288	377	268	91	159	120	6.498	7.206	4.589	1.534	3.588	1.953	6.09767	2.35833	-1.37049	2.18336e-08	6.33661e-06	CFAP43	cilia and flagella associated protein 43 [Source:HGNC Symbol;Acc:HGNC:26684]	-	-	-	-	GO:0005576//extracellular region;GO:0005737//cytoplasm;GO:0005856//cytoskeleton;GO:0005929//cilium;GO:0005930//axoneme;GO:0031514//motile cilium;GO:0042995//cell projection;GO:0097729//9+2 motile cilium	GO:0005515//protein binding	GO:0003356//regulation of cilium beat frequency;GO:0007288//sperm axoneme assembly;GO:0007420//brain development;GO:0030030//cell projection organization;GO:0030317//flagellated sperm motility;GO:0044458//motile cilium assembly;GO:0051649//establishment of localization in cell;GO:0060271//cilium assembly;GO:0090660//cerebrospinal fluid circulation;GO:0120197//mucociliary clearance	--
PDE4D	474	606	517	880	802	758	5.242	7.235	5.313	9.183	8.702	7.707	5.93	8.53067	0.524626	5.35851e-05	0.00303328	PDE4D	phosphodiesterase 4D [Source:HGNC Symbol;Acc:HGNC:8783]	Metabolism;Environmental Information Processing;Metabolism;Organismal Systems;Human Diseases	Global and overview maps;Signal transduction;Nucleotide metabolism;Endocrine system;Substance dependence	ko01100//Metabolic pathways;ko04024//cAMP signaling pathway;ko00230//Purine metabolism;ko04928//Parathyroid hormone synthesis, secretion and action;ko05032//Morphine addiction	K13293;K13293;K13293;K13293;K13293	GO:0005634//nucleus;GO:0005737//cytoplasm;GO:0005815//microtubule organizing center;GO:0005829//cytosol;GO:0005856//cytoskeleton;GO:0005886//plasma membrane;GO:0005891//voltage-gated calcium channel complex;GO:0016020//membrane;GO:0016324//apical plasma membrane;GO:0034704//calcium channel complex;GO:0048471//perinuclear region of cytoplasm	GO:0004114//3',5'-cyclic-nucleotide phosphodiesterase activity;GO:0004115//3',5'-cyclic-AMP phosphodiesterase activity;GO:0005515//protein binding;GO:0008081//phosphoric diester hydrolase activity;GO:0016787//hydrolase activity;GO:0019899//enzyme binding;GO:0030552//cAMP binding;GO:0031698//beta-2 adrenergic receptor binding;GO:0044325//transmembrane transporter binding;GO:0046872//metal ion bind…	GO:0002027//regulation of heart rate;GO:0006198//cAMP catabolic process;GO:0007165//signal transduction;GO:0010469//regulation of signaling receptor activity;GO:0010880//regulation of release of sequestered calcium ion into cytosol by sarcoplasmic reticulum;GO:0019933//cAMP-mediated signaling;GO:0032729//positive regulation of interferon-gamma production;GO:0032743//positive regulation of interle…	--
CCNO	96	142	171	64	64	45	4.25	7.013	6.948	2.646	2.611	1.79	6.07033	2.349	-1.36973	4.78563e-05	0.00279554	CCNO	cyclin O [Source:HGNC Symbol;Acc:HGNC:18576]	-	-	-	-	GO:0000307//cyclin-dependent protein kinase holoenzyme complex;GO:0005634//nucleus;GO:0005730//nucleolus;GO:0005737//cytoplasm;GO:0005813//centrosome;GO:0034451//centriolar satellite	GO:0005515//protein binding;GO:0016538//cyclin-dependent protein serine/threonine kinase regulator activity	GO:0000079//regulation of cyclin-dependent protein serine/threonine kinase activity;GO:0000278//mitotic cell cycle;GO:0007049//cell cycle;GO:0009410//response to xenobiotic stimulus;GO:0030030//cell projection organization;GO:0044772//mitotic cell cycle phase transition;GO:0051301//cell division;GO:0060271//cilium assembly;GO:1903251//multi-ciliated epithelial cell differentiation	--
RAET1L	21	16	21	6	6	8	1.03	0.852	1.109	0.423	0.368	0.373	0.997	0.388	-1.36154	0.0257938	0.166707	RAET1L	retinoic acid early transcript 1L [Source:HGNC Symbol;Acc:HGNC:16798]	Organismal Systems	Immune system	ko04650//Natural killer cell mediated cytotoxicity	K07987	GO:0005576//extracellular region;GO:0005615//extracellular space;GO:0005783//endoplasmic reticulum;GO:0005886//plasma membrane;GO:0009897//external side of plasma membrane;GO:0016020//membrane;GO:0043231//intracellular membrane-bounded organelle	GO:0005515//protein binding	GO:0001916//positive regulation of T cell mediated cytotoxicity;GO:0002376//immune system process;GO:0002476//antigen processing and presentation of endogenous peptide antigen via MHC class Ib;GO:0002486//antigen processing and presentation of endogenous peptide antigen via MHC class I via ER pathway, TAP-independent;GO:0006955//immune response	--
PSRC1	881	899	750	1355	1094	1329	41.404	43.242	28.255	60.871	48.342	59.46	37.6337	56.2243	0.579171	5.60345e-05	0.00313362	PSRC1	proline and serine rich coiled-coil 1 [Source:HGNC Symbol;Acc:HGNC:24472]	-	-	-	-	GO:0000922//spindle pole;GO:0005654//nucleoplasm;GO:0005737//cytoplasm;GO:0005819//spindle;GO:0005829//cytosol;GO:0005856//cytoskeleton;GO:0005876//spindle microtubule;GO:0015630//microtubule cytoskeleton;GO:0030496//midbody	GO:0005515//protein binding;GO:0008017//microtubule binding	GO:0001578//microtubule bundle formation;GO:0007049//cell cycle;GO:0007080//mitotic metaphase plate congression;GO:0030308//negative regulation of cell growth;GO:0031116//positive regulation of microtubule polymerization;GO:0045737//positive regulation of cyclin-dependent protein serine/threonine kinase activity;GO:0045893//positive regulation of transcription, DNA-templated;GO:0051301//cell divi…	--
ZBBX	126	207	105	66	61	57	4.381	7.907	3.25	2.271	2.086	1.694	5.17933	2.017	-1.36056	4.25944e-05	0.00255575	ZBBX	zinc finger B-box domain containing [Source:HGNC Symbol;Acc:HGNC:26245]	-	-	-	-	-	GO:0008270//zinc ion binding;GO:0046872//metal ion binding	-	--
GRIN2B	302	564	640	175	276	142	0.646	1.321	1.294	0.412	0.582	0.281	1.087	0.425	-1.35482	6.08773e-07	9.85027e-05	GRIN2B	glutamate ionotropic receptor NMDA type subunit 2B [Source:HGNC Symbol;Acc:HGNC:4586]	Human Diseases;Human Diseases;Human Diseases;Environmental Information Processing;Human Diseases;Human Diseases;Environmental Information Processing;Environmental Information Processing;Environmental Information Processing;Human Diseases;Human Diseases;Organismal Systems;Human Diseases;Organismal Systems;Organismal Systems;Human Diseases;Organismal Systems;Human Diseases;Human Diseases	Neurodegenerative disease;Neurodegenerative disease;Neurodegenerative disease;Signaling molecules and interaction;Neurodegenerative disease;Neurodegenerative disease;Signal transduction;Signal transduction;Signal transduction;Substance dependence;Neurodegenerative disease;Nervous system;Immune disease;Nervous system;Environmental adaptation;Substance dependence;Nervous system;Substance dependence…	ko05022//Pathways of neurodegeneration - multiple diseases;ko05010//Alzheimer disease;ko05014//Amyotrophic lateral sclerosis;ko04080//Neuroactive ligand-receptor interaction;ko05016//Huntington disease;ko05020//Prion disease;ko04014//Ras signaling pathway;ko04024//cAMP signaling pathway;ko04015//Rap1 signaling pathway;ko05034//Alcoholism;ko05017//Spinocerebellar ataxia;ko04728//Dopaminergic synap…	K05210;K05210;K05210;K05210;K05210;K05210;K05210;K05210;K05210;K05210;K05210;K05210;K05210;K05210;K05210;K05210;K05210;K05210;K05210	GO:0005737//cytoplasm;GO:0005764//lysosome;GO:0005768//endosome;GO:0005770//late endosome;GO:0005789//endoplasmic reticulum membrane;GO:0005856//cytoskeleton;GO:0005886//plasma membrane;GO:0009986//cell surface;GO:0014069//postsynaptic density;GO:0016020//membrane;GO:0017146//NMDA selective glutamate receptor complex;GO:0043005//neuron projection;GO:0045202//synapse;GO:0045211//postsynaptic membr…	GO:0001540//amyloid-beta binding;GO:0004970//ionotropic glutamate receptor activity;GO:0004972//NMDA glutamate receptor activity;GO:0005216//ion channel activity;GO:0005515//protein binding;GO:0008270//zinc ion binding;GO:0015276//ligand-gated ion channel activity;GO:0016594//glycine binding;GO:0016595//glutamate binding;GO:0022849//glutamate-gated calcium ion channel activity;GO:0022890//inorgan…	GO:0006811//ion transport;GO:0007215//glutamate receptor signaling pathway;GO:0007268//chemical synaptic transmission;GO:0007420//brain development;GO:0007611//learning or memory;GO:0019722//calcium-mediated signaling;GO:0034220//ion transmembrane transport;GO:0035235//ionotropic glutamate receptor signaling pathway;GO:0035249//synaptic transmission, glutamatergic;GO:0045471//response to ethanol;…	--
LYVE1	23	102	85	23	20	23	0.473	2.572	2.005	0.653	0.458	0.864	1.68333	0.658333	-1.35443	0.000672759	0.0176481	LYVE1	lymphatic vessel endothelial hyaluronan receptor 1 [Source:HGNC Symbol;Acc:HGNC:14687]	-	-	-	-	GO:0005886//plasma membrane;GO:0016020//membrane;GO:0070062//extracellular exosome;GO:0071944//cell periphery;GO:0110165//cellular anatomical entity	GO:0004888//transmembrane signaling receptor activity;GO:0005515//protein binding;GO:0005540//hyaluronic acid binding;GO:0038023//signaling receptor activity;GO:0038024//cargo receptor activity	GO:0002693//positive regulation of cellular extravasation;GO:0006027//glycosaminoglycan catabolic process;GO:0006898//receptor-mediated endocytosis;GO:0007155//cell adhesion;GO:0007160//cell-matrix adhesion;GO:0009611//response to wounding;GO:0009653//anatomical structure morphogenesis;GO:0030214//hyaluronan catabolic process	--
STK32A	77	201	223	67	68	50	1.109	2.874	2.515	0.8	1.174	0.569	2.166	0.847667	-1.35346	3.65079e-05	0.002286	STK32A	serine/threonine kinase 32A [Source:HGNC Symbol;Acc:HGNC:28317]	-	-	-	-	GO:0005886//plasma membrane;GO:0016020//membrane	GO:0000166//nucleotide binding;GO:0004672//protein kinase activity;GO:0004674//protein serine/threonine kinase activity;GO:0005515//protein binding;GO:0005524//ATP binding;GO:0016301//kinase activity;GO:0016740//transferase activity;GO:0046872//metal ion binding;GO:0106310//protein serine kinase activity	GO:0006468//protein phosphorylation;GO:0016310//phosphorylation;GO:0018105//peptidyl-serine phosphorylation;GO:0035556//intracellular signal transduction	--
GRIN1	97	193	245	73	96	50	1.516	3.265	3.378	1.041	1.435	0.718	2.71967	1.06467	-1.35303	0.00011706	0.00518788	GRIN1	glutamate ionotropic receptor NMDA type subunit 1 [Source:HGNC Symbol;Acc:HGNC:4584]	Human Diseases;Human Diseases;Human Diseases;Environmental Information Processing;Human Diseases;Human Diseases;Environmental Information Processing;Environmental Information Processing;Environmental Information Processing;Environmental Information Processing;Human Diseases;Human Diseases;Organismal Systems;Organismal Systems;Human Diseases;Organismal Systems;Human Diseases;Human Diseases	Neurodegenerative disease;Neurodegenerative disease;Neurodegenerative disease;Signaling molecules and interaction;Neurodegenerative disease;Neurodegenerative disease;Signal transduction;Signal transduction;Signal transduction;Signal transduction;Substance dependence;Neurodegenerative disease;Nervous system;Environmental adaptation;Substance dependence;Nervous system;Substance dependence;Substance…	ko05022//Pathways of neurodegeneration - multiple diseases;ko05010//Alzheimer disease;ko05014//Amyotrophic lateral sclerosis;ko04080//Neuroactive ligand-receptor interaction;ko05016//Huntington disease;ko05020//Prion disease;ko04020//Calcium signaling pathway;ko04014//Ras signaling pathway;ko04024//cAMP signaling pathway;ko04015//Rap1 signaling pathway;ko05034//Alcoholism;ko05017//Spinocerebellar…	K05208;K05208;K05208;K05208;K05208;K05208;K05208;K05208;K05208;K05208;K05208;K05208;K05208;K05208;K05208;K05208;K05208;K05208	GO:0005737//cytoplasm;GO:0005789//endoplasmic reticulum membrane;GO:0005886//plasma membrane;GO:0008021//synaptic vesicle;GO:0009986//cell surface;GO:0014069//postsynaptic density;GO:0016020//membrane;GO:0017146//NMDA selective glutamate receptor complex;GO:0030425//dendrite;GO:0043005//neuron projection;GO:0043083//synaptic cleft;GO:0043195//terminal bouton;GO:0043197//dendritic spine;GO:0045202…	GO:0001540//amyloid-beta binding;GO:0004970//ionotropic glutamate receptor activity;GO:0004972//NMDA glutamate receptor activity;GO:0005216//ion channel activity;GO:0005262//calcium channel activity;GO:0005509//calcium ion binding;GO:0005515//protein binding;GO:0005516//calmodulin binding;GO:0015276//ligand-gated ion channel activity;GO:0016594//glycine binding;GO:0016595//glutamate binding;GO:00…	GO:0006811//ion transport;GO:0006812//cation transport;GO:0007215//glutamate receptor signaling pathway;GO:0007268//chemical synaptic transmission;GO:0007420//brain development;GO:0008542//visual learning;GO:0010524//positive regulation of calcium ion transport into cytosol;GO:0018964//propylene metabolic process;GO:0019722//calcium-mediated signaling;GO:0034220//ion transmembrane transport;GO:00…	--
ARMC3	461	556	424	193	232	181	15.331	16.359	11.17	6.104	6.551	4.173	14.2867	5.60933	-1.34877	1.79956e-11	1.09677e-08	ARMC3	armadillo repeat containing 3 [Source:HGNC Symbol;Acc:HGNC:30964]	-	-	-	-	GO:0070062//extracellular exosome	GO:0005515//protein binding	-	--
RAB6D	15	32	23	10	12	7	0.268	0.622	0.365	0.17	0.208	0.115	0.418333	0.164333	-1.34803	0.0441566	0.229643	RAB6D	RAB6D, member RAS oncogene family [Source:HGNC Symbol;Acc:HGNC:30272]	-	-	-	-	GO:0005794//Golgi apparatus;GO:0005829//cytosol;GO:0012505//endomembrane system	GO:0000166//nucleotide binding;GO:0003924//GTPase activity;GO:0005525//GTP binding	GO:0006886//intracellular protein transport;GO:0006890//retrograde vesicle-mediated transport, Golgi to endoplasmic reticulum;GO:0006891//intra-Golgi vesicle-mediated transport;GO:0042147//retrograde transport, endosome to Golgi	--
DENND10	769	728	844	1168	1028	1242	21.249	22.077	20.958	31.189	27.724	31.246	21.428	30.053	0.488012	6.08964e-05	0.00333362	DENND10	DENN domain containing 10 [Source:HGNC Symbol;Acc:HGNC:31793]	-	-	-	-	GO:0005768//endosome;GO:0005770//late endosome	GO:0005085//guanyl-nucleotide exchange factor activity;GO:0031267//small GTPase binding	GO:0015031//protein transport;GO:0032509//endosome transport via multivesicular body sorting pathway;GO:2000641//regulation of early endosome to late endosome transport	--
FOXJ1	1010	1218	1034	471	496	376	25.575	33.747	23.764	11.589	12.369	8.818	27.6953	10.9253	-1.34197	2.21912e-16	3.68857e-13	FOXJ1	forkhead box J1 [Source:HGNC Symbol;Acc:HGNC:3816]	-	-	-	-	GO:0000785//chromatin;GO:0005634//nucleus	GO:0000976//transcription cis-regulatory region binding;GO:0000978//RNA polymerase II cis-regulatory region sequence-specific DNA binding;GO:0000981//DNA-binding transcription factor activity, RNA polymerase II-specific;GO:0001228//DNA-binding transcription activator activity, RNA polymerase II-specific;GO:0003677//DNA binding;GO:0003700//DNA-binding transcription factor activity;GO:0005515//prot…	GO:0000122//negative regulation of transcription by RNA polymerase II;GO:0002508//central tolerance induction;GO:0002635//negative regulation of germinal center formation;GO:0002897//positive regulation of central B cell tolerance induction;GO:0002924//negative regulation of humoral immune response mediated by circulating immunoglobulin;GO:0006355//regulation of transcription, DNA-templated;GO:00…	Fork_head
ORC3	875	775	924	1134	1250	1450	22.933	23.167	21.989	28.886	32.276	35.212	22.6963	32.1247	0.501222	6.17696e-05	0.0033613	ORC3	origin recognition complex subunit 3 [Source:HGNC Symbol;Acc:HGNC:8489]	Cellular Processes	Cell growth and death	ko04110//Cell cycle	K02605	GO:0000781//chromosome, telomeric region;GO:0000785//chromatin;GO:0000808//origin recognition complex;GO:0005634//nucleus;GO:0005654//nucleoplasm;GO:0005656//nuclear pre-replicative complex;GO:0005664//nuclear origin of replication recognition complex;GO:0005694//chromosome;GO:0016604//nuclear body;GO:0031261//DNA replication preinitiation complex	GO:0003677//DNA binding;GO:0003688//DNA replication origin binding;GO:0005515//protein binding	GO:0006260//DNA replication;GO:0006270//DNA replication initiation;GO:0006275//regulation of DNA replication;GO:0014009//glial cell proliferation;GO:0061351//neural precursor cell proliferation	--
JAKMIP1	51	84	95	34	45	17	1.495	2.666	2.396	0.918	1.234	0.435	2.18567	0.862333	-1.34176	0.0022175	0.0367254	JAKMIP1	janus kinase and microtubule interacting protein 1 [Source:HGNC Symbol;Acc:HGNC:26460]	-	-	-	-	GO:0005737//cytoplasm;GO:0005856//cytoskeleton;GO:0005874//microtubule;GO:0016020//membrane;GO:1990904//ribonucleoprotein complex	GO:0003723//RNA binding;GO:0005515//protein binding;GO:0008017//microtubule binding;GO:0019900//kinase binding;GO:0050811//GABA receptor binding	GO:0015031//protein transport;GO:0050890//cognition	--
SLC6A1	320	553	631	168	297	129	5.15	9.369	9.312	2.936	4.659	1.831	7.94367	3.142	-1.33812	0.00319472	0.0468047	SLC6A1	solute carrier family 6 member 1 [Source:HGNC Symbol;Acc:HGNC:11042]	Organismal Systems;Organismal Systems	Nervous system;Nervous system	ko04727//GABAergic synapse;ko04721//Synaptic vesicle cycle	K05034;K05034	GO:0005886//plasma membrane;GO:0009986//cell surface;GO:0016020//membrane;GO:0030424//axon;GO:0042734//presynaptic membrane;GO:0042995//cell projection;GO:0043025//neuronal cell body;GO:0045202//synapse;GO:0045211//postsynaptic membrane;GO:0098793//presynapse;GO:0098982//GABA-ergic synapse	GO:0005332//gamma-aminobutyric acid:sodium symporter activity;GO:0005515//protein binding;GO:0015185//gamma-aminobutyric acid transmembrane transporter activity;GO:0015293//symporter activity;GO:0015378//sodium:chloride symporter activity;GO:0022857//transmembrane transporter activity;GO:0042802//identical protein binding;GO:0046872//metal ion binding	GO:0006836//neurotransmitter transport;GO:0007268//chemical synaptic transmission;GO:0007612//learning;GO:0007613//memory;GO:0008306//associative learning;GO:0009636//response to toxic substance;GO:0009744//response to sucrose;GO:0010033//response to organic substance;GO:0010035//response to inorganic substance;GO:0010243//response to organonitrogen compound;GO:0010288//response to lead ion;GO:00…	--
MMD	837	952	925	1266	1323	1266	26.886	31.487	24.004	37.351	39.348	37.23	27.459	37.9763	0.467822	6.26022e-05	0.00337645	MMD	monocyte to macrophage differentiation associated [Source:HGNC Symbol;Acc:HGNC:7153]	-	-	-	-	GO:0005764//lysosome;GO:0005765//lysosomal membrane;GO:0005768//endosome;GO:0005794//Golgi apparatus;GO:0005886//plasma membrane;GO:0016020//membrane;GO:0031902//late endosome membrane	GO:0004672//protein kinase activity;GO:0005515//protein binding;GO:0038023//signaling receptor activity	GO:0032880//regulation of protein localization;GO:0045666//positive regulation of neuron differentiation;GO:0045860//positive regulation of protein kinase activity	--
NXPH1	34	88	78	24	39	37	1.248	3.515	2.054	0.61	1.211	0.88	2.27233	0.900333	-1.33564	0.0181731	0.134908	NXPH1	neurexophilin 1 [Source:HGNC Symbol;Acc:HGNC:20693]	-	-	-	-	GO:0005576//extracellular region	GO:0005102//signaling receptor binding	-	--
TTC34	25	38	26	11	18	8	0.21	0.35	0.199	0.09	0.149	0.062	0.253	0.100333	-1.33434	0.0254759	0.16591	TTC34	tetratricopeptide repeat domain 34 [Source:HGNC Symbol;Acc:HGNC:34297]	-	-	-	-	-	GO:0005515//protein binding	-	--
ERICH3	13	32	38	9	13	7	0.208	0.319	0.423	0.08	0.238	0.059	0.316667	0.125667	-1.33336	0.0162987	0.126398	ERICH3	glutamate rich 3 [Source:HGNC Symbol;Acc:HGNC:25346]	-	-	-	-	-	GO:0005515//protein binding	-	--
PLA1A	24	26	17	5	6	12	1.08	1.354	0.659	0.303	0.335	0.596	1.031	0.411333	-1.32566	0.0208957	0.147342	PLA1A	phospholipase A1 member A [Source:HGNC Symbol;Acc:HGNC:17661]	Environmental Information Processing;Metabolism	Signal transduction;Lipid metabolism	ko04014//Ras signaling pathway;ko00564//Glycerophospholipid metabolism	K13618;K13618	GO:0002080//acrosomal membrane;GO:0005576//extracellular region;GO:0005615//extracellular space	GO:0008970//phospholipase A1 activity;GO:0016298//lipase activity;GO:0016787//hydrolase activity;GO:0016788//hydrolase activity, acting on ester bonds;GO:0046872//metal ion binding;GO:0052689//carboxylic ester hydrolase activity;GO:0052739//phosphatidylserine 1-acylhydrolase activity	GO:0006629//lipid metabolic process;GO:0006658//phosphatidylserine metabolic process;GO:0016042//lipid catabolic process;GO:0036150//phosphatidylserine acyl-chain remodeling	--
KCNH5	82	166	159	27	69	44	0.69	1.349	1.228	0.152	0.678	0.474	1.089	0.434667	-1.32502	2.54953e-05	0.00177823	KCNH5	potassium voltage-gated channel subfamily H member 5 [Source:HGNC Symbol;Acc:HGNC:6254]	-	-	-	-	GO:0005886//plasma membrane;GO:0009986//cell surface;GO:0016020//membrane	GO:0005216//ion channel activity;GO:0005244//voltage-gated ion channel activity;GO:0005249//voltage-gated potassium channel activity;GO:0005267//potassium channel activity;GO:0005516//calmodulin binding;GO:0044325//transmembrane transporter binding;GO:0044877//protein-containing complex binding	GO:0006811//ion transport;GO:0006813//potassium ion transport;GO:0010389//regulation of G2/M transition of mitotic cell cycle;GO:0034765//regulation of ion transmembrane transport;GO:0042391//regulation of membrane potential;GO:0055085//transmembrane transport;GO:0071805//potassium ion transmembrane transport	--
IGFBP6	245	172	186	65	68	108	17.13	13.924	11.678	4.531	4.743	7.787	14.244	5.687	-1.32461	8.88128e-07	0.000133418	IGFBP6	insulin like growth factor binding protein 6 [Source:HGNC Symbol;Acc:HGNC:5475]	-	-	-	-	GO:0005576//extracellular region;GO:0005615//extracellular space;GO:0042568//insulin-like growth factor binary complex	GO:0001968//fibronectin binding;GO:0005102//signaling receptor binding;GO:0005515//protein binding;GO:0005520//insulin-like growth factor binding;GO:0019838//growth factor binding;GO:0031994//insulin-like growth factor I binding;GO:0031995//insulin-like growth factor II binding;GO:0042802//identical protein binding	GO:0007165//signal transduction;GO:0008285//negative regulation of cell population proliferation;GO:0016477//cell migration;GO:0032874//positive regulation of stress-activated MAPK cascade;GO:0043410//positive regulation of MAPK cascade;GO:0043567//regulation of insulin-like growth factor receptor signaling pathway;GO:0090090//negative regulation of canonical Wnt signaling pathway	--
PPAT	742	702	796	1011	1042	1300	15.213	13.968	13.17	19.342	19.665	22.627	14.117	20.5447	0.54133	6.76035e-05	0.00357243	PPAT	phosphoribosyl pyrophosphate amidotransferase [Source:HGNC Symbol;Acc:HGNC:9238]	Metabolism;Metabolism;Metabolism	Global and overview maps;Nucleotide metabolism;Amino acid metabolism	ko01100//Metabolic pathways;ko00230//Purine metabolism;ko00250//Alanine, aspartate and glutamate metabolism	K00764;K00764;K00764	GO:0005829//cytosol	GO:0003824//catalytic activity;GO:0004044//amidophosphoribosyltransferase activity;GO:0016740//transferase activity;GO:0016757//glycosyltransferase activity;GO:0046872//metal ion binding;GO:0051536//iron-sulfur cluster binding;GO:0051539//4 iron, 4 sulfur cluster binding	GO:0006164//purine nucleotide biosynthetic process;GO:0006177//GMP biosynthetic process;GO:0006189//'de novo' IMP biosynthetic process;GO:0006541//glutamine metabolic process;GO:0008152//metabolic process;GO:0009113//purine nucleobase biosynthetic process;GO:0044208//'de novo' AMP biosynthetic process;GO:0097294//'de novo' XMP biosynthetic process	--
IFTAP	369	411	403	556	586	670	25.998	32.593	24.887	36.577	39.575	41.747	27.826	39.2997	0.498084	6.86531e-05	0.0036162	IFTAP	intraflagellar transport associated protein [Source:HGNC Symbol;Acc:HGNC:25142]	-	-	-	-	GO:0005829//cytosol;GO:0097731//9+0 non-motile cilium	GO:0005515//protein binding;GO:0120160//intraciliary transport particle A binding	GO:0007283//spermatogenesis;GO:0007340//acrosome reaction;GO:0009566//fertilization	--
SPAG8	113	128	99	41	65	23	5.192	7.152	4.173	2.087	3.515	1.011	5.50567	2.20433	-1.32057	8.21785e-05	0.00406095	SPAG8	sperm associated antigen 8 [Source:HGNC Symbol;Acc:HGNC:14105]	-	-	-	-	GO:0001669//acrosomal vesicle;GO:0001673//male germ cell nucleus;GO:0005634//nucleus;GO:0005737//cytoplasm;GO:0005819//spindle;GO:0005856//cytoskeleton;GO:0005879//axonemal microtubule;GO:0016020//membrane;GO:0031410//cytoplasmic vesicle;GO:0042995//cell projection	GO:0003674//molecular_function;GO:0005515//protein binding;GO:0008017//microtubule binding	GO:0007049//cell cycle;GO:0007283//spermatogenesis;GO:0007338//single fertilization;GO:0008150//biological_process;GO:0030154//cell differentiation;GO:0032092//positive regulation of protein binding;GO:0045944//positive regulation of transcription by RNA polymerase II	--
WDR36	1543	1284	1503	2013	1924	2294	15.754	14.344	13.928	19.971	19.346	21.692	14.6753	20.3363	0.470666	6.9025e-05	0.0036162	WDR36	WD repeat domain 36 [Source:HGNC Symbol;Acc:HGNC:30696]	Genetic Information Processing	Translation	ko03008//Ribosome biogenesis in eukaryotes	K14554	GO:0005730//nucleolus;GO:0032040//small-subunit processome	GO:0005515//protein binding	GO:0001895//retina homeostasis;GO:0006364//rRNA processing;GO:0030516//regulation of axon extension	--
PTPRN	288	377	511	148	226	194	9.262	14.377	12.302	4.801	5.759	3.896	11.9803	4.81867	-1.31396	6.41302e-06	0.000633814	PTPRN	protein tyrosine phosphatase receptor type N [Source:HGNC Symbol;Acc:HGNC:9676]	Human Diseases	Endocrine and metabolic disease	ko04940//Type I diabetes mellitus	K07817	GO:0005634//nucleus;GO:0005768//endosome;GO:0005794//Golgi apparatus;GO:0005886//plasma membrane;GO:0016020//membrane;GO:0030141//secretory granule;GO:0030424//axon;GO:0030658//transport vesicle membrane;GO:0031410//cytoplasmic vesicle;GO:0042995//cell projection;GO:0043025//neuronal cell body;GO:0043204//perikaryon;GO:0043679//axon terminus;GO:0045202//synapse	GO:0004725//protein tyrosine phosphatase activity;GO:0005515//protein binding;GO:0008134//transcription factor binding;GO:0016791//phosphatase activity;GO:0030507//spectrin binding;GO:0044389//ubiquitin-like protein ligase binding	GO:0000302//response to reactive oxygen species;GO:0001553//luteinization;GO:0006470//protein dephosphorylation;GO:0016311//dephosphorylation;GO:0030073//insulin secretion;GO:0035773//insulin secretion involved in cellular response to glucose stimulus;GO:0045944//positive regulation of transcription by RNA polymerase II;GO:0051046//regulation of secretion;GO:1904692//positive regulation of type B…	--
APOD	259	210	303	92	120	107	19.683	17.421	20.833	6.746	9.043	7.521	19.3123	7.77	-1.31354	2.48831e-08	6.99943e-06	APOD	apolipoprotein D [Source:HGNC Symbol;Acc:HGNC:612]	-	-	-	-	GO:0005576//extracellular region;GO:0005615//extracellular space;GO:0005783//endoplasmic reticulum;GO:0022626//cytosolic ribosome;GO:0030425//dendrite;GO:0043025//neuronal cell body;GO:0048471//perinuclear region of cytoplasm;GO:0070062//extracellular exosome	GO:0005319//lipid transporter activity;GO:0005515//protein binding;GO:0008289//lipid binding;GO:0015485//cholesterol binding	GO:0000302//response to reactive oxygen species;GO:0001525//angiogenesis;GO:0006006//glucose metabolic process;GO:0006629//lipid metabolic process;GO:0006869//lipid transport;GO:0007420//brain development;GO:0007568//aging;GO:0010642//negative regulation of platelet-derived growth factor receptor signaling pathway;GO:0014012//peripheral nervous system axon regeneration;GO:0042246//tissue regenera…	--
GRIA4	77	229	135	78	119	53	2.543	5.753	2.571	1.447	2.004	0.926	3.62233	1.459	-1.31194	0.0261843	0.168161	GRIA4	glutamate ionotropic receptor AMPA type subunit 4 [Source:HGNC Symbol;Acc:HGNC:4574]	Human Diseases;Environmental Information Processing;Human Diseases;Environmental Information Processing;Organismal Systems;Organismal Systems;Organismal Systems;Organismal Systems;Human Diseases;Human Diseases	Neurodegenerative disease;Signaling molecules and interaction;Neurodegenerative disease;Signal transduction;Nervous system;Nervous system;Nervous system;Environmental adaptation;Substance dependence;Substance dependence	ko05022//Pathways of neurodegeneration - multiple diseases;ko04080//Neuroactive ligand-receptor interaction;ko05016//Huntington disease;ko04024//cAMP signaling pathway;ko04723//Retrograde endocannabinoid signaling;ko04728//Dopaminergic synapse;ko04724//Glutamatergic synapse;ko04713//Circadian entrainment;ko05031//Amphetamine addiction;ko05033//Nicotine addiction	K05200;K05200;K05200;K05200;K05200;K05200;K05200;K05200;K05200;K05200	GO:0005886//plasma membrane;GO:0016020//membrane;GO:0030425//dendrite;GO:0030666//endocytic vesicle membrane;GO:0032281//AMPA glutamate receptor complex;GO:0042995//cell projection;GO:0043025//neuronal cell body;GO:0043197//dendritic spine;GO:0045202//synapse;GO:0045211//postsynaptic membrane;GO:0098839//postsynaptic density membrane;GO:1903561//extracellular vesicle	GO:0001540//amyloid-beta binding;GO:0004970//ionotropic glutamate receptor activity;GO:0004971//AMPA glutamate receptor activity;GO:0005216//ion channel activity;GO:0005515//protein binding;GO:0015276//ligand-gated ion channel activity;GO:0038023//signaling receptor activity;GO:0099507//ligand-gated ion channel activity involved in regulation of presynaptic membrane potential;GO:1904315//transmit…	GO:0006811//ion transport;GO:0007215//glutamate receptor signaling pathway;GO:0034220//ion transmembrane transport;GO:0034392//negative regulation of smooth muscle cell apoptotic process;GO:0035235//ionotropic glutamate receptor signaling pathway;GO:0035249//synaptic transmission, glutamatergic;GO:0050804//modulation of chemical synaptic transmission;GO:0060078//regulation of postsynaptic membran…	--
TOMM6	820	705	876	1124	1111	1340	91.35	85.256	88.344	121.535	120.33	137.378	88.3167	126.414	0.517402	7.10276e-05	0.00367895	TOMM6	translocase of outer mitochondrial membrane 6 [Source:HGNC Symbol;Acc:HGNC:34528]	-	-	-	-	GO:0005739//mitochondrion;GO:0005741//mitochondrial outer membrane;GO:0005742//mitochondrial outer membrane translocase complex;GO:0016020//membrane	GO:0005515//protein binding	GO:0015031//protein transport;GO:0045040//protein insertion into mitochondrial outer membrane	--
HCLS1	18	50	50	16	22	11	0.614	1.869	1.615	0.511	0.806	0.335	1.366	0.550667	-1.31071	0.0190837	0.13907	HCLS1	hematopoietic cell-specific Lyn substrate 1 [Source:HGNC Symbol;Acc:HGNC:4844]	Human Diseases;Human Diseases;Human Diseases;Cellular Processes;Human Diseases	Infectious disease: bacterial;Cancer: overview;Infectious disease: bacterial;Cellular community - eukaryotes;Infectious disease: bacterial	ko05131//Shigellosis;ko05205//Proteoglycans in cancer;ko05130//Pathogenic Escherichia coli infection;ko04530//Tight junction;ko05100//Bacterial invasion of epithelial cells	K06106;K06106;K06106;K06106;K06106	GO:0005634//nucleus;GO:0005667//transcription regulator complex;GO:0005737//cytoplasm;GO:0005739//mitochondrion;GO:0005829//cytosol;GO:0005886//plasma membrane;GO:0016020//membrane;GO:0030139//endocytic vesicle	GO:0005515//protein binding;GO:0017124//SH3 domain binding;GO:0019901//protein kinase binding;GO:0044877//protein-containing complex binding;GO:0051015//actin filament binding;GO:0061629//RNA polymerase II-specific DNA-binding transcription factor binding	GO:0000122//negative regulation of transcription by RNA polymerase II;GO:0006355//regulation of transcription, DNA-templated;GO:0007015//actin filament organization;GO:0007165//signal transduction;GO:0008284//positive regulation of cell population proliferation;GO:0009725//response to hormone;GO:0014068//positive regulation of phosphatidylinositol 3-kinase signaling;GO:0030218//erythrocyte differ…	--
KCNK9	37	47	48	22	19	23	0.793	1.111	1.527	0.469	0.422	0.493	1.14367	0.461333	-1.30979	0.0166181	0.128003	KCNK9	potassium two pore domain channel subfamily K member 9 [Source:HGNC Symbol;Acc:HGNC:6283]	Organismal Systems	Endocrine system	ko04925//Aldosterone synthesis and secretion	K04919	GO:0005886//plasma membrane;GO:0008021//synaptic vesicle;GO:0016020//membrane	GO:0005249//voltage-gated potassium channel activity;GO:0005267//potassium channel activity;GO:0022841//potassium ion leak channel activity	GO:0006811//ion transport;GO:0006813//potassium ion transport;GO:0030322//stabilization of membrane potential;GO:0071805//potassium ion transmembrane transport;GO:1990573//potassium ion import across plasma membrane	--
PACRG	103	115	73	51	42	30	4.349	5.293	2.804	2.1	1.749	1.175	4.14867	1.67467	-1.30877	0.0002616	0.00918059	PACRG	parkin coregulated [Source:HGNC Symbol;Acc:HGNC:19152]	-	-	-	-	GO:0002177//manchette;GO:0005634//nucleus;GO:0005737//cytoplasm;GO:0005829//cytosol;GO:0005856//cytoskeleton;GO:0005879//axonemal microtubule;GO:0005929//cilium;GO:0016020//membrane;GO:0031982//vesicle;GO:0042995//cell projection;GO:0043005//neuron projection;GO:0044297//cell body;GO:0097225//sperm midpiece	GO:0001664//G protein-coupled receptor binding;GO:0003779//actin binding;GO:0005515//protein binding;GO:0030544//Hsp70 protein binding;GO:0031072//heat shock protein binding;GO:0031625//ubiquitin protein ligase binding;GO:0043014//alpha-tubulin binding;GO:0048487//beta-tubulin binding;GO:0051087//chaperone binding;GO:0051879//Hsp90 protein binding	GO:0007286//spermatid development;GO:0008104//protein localization;GO:0034620//cellular response to unfolded protein;GO:0060548//negative regulation of cell death	--
C1QTNF4	136	121	151	51	72	47	6.305	6.138	6.354	2.297	3.287	2.018	6.26567	2.534	-1.30605	9.4942e-06	0.000846458	C1QTNF4	C1q and TNF related 4 [Source:HGNC Symbol;Acc:HGNC:14346]	-	-	-	-	GO:0005576//extracellular region;GO:0005615//extracellular space	GO:0003674//molecular_function;GO:0005125//cytokine activity;GO:0005515//protein binding	GO:0007165//signal transduction;GO:0032755//positive regulation of interleukin-6 production;GO:0032760//positive regulation of tumor necrosis factor production;GO:0070105//positive regulation of interleukin-6-mediated signaling pathway;GO:1901224//positive regulation of NIK/NF-kappaB signaling	--
DYDC2	22	30	19	8	8	2	1.09	2.204	0.758	0.666	0.756	0.225	1.35067	0.549	-1.29879	0.00486929	0.0610631	DYDC2	DPY30 domain containing 2 [Source:HGNC Symbol;Acc:HGNC:23468]	-	-	-	-	GO:0048188//Set1C/COMPASS complex	GO:0005515//protein binding	-	--
THSD7B	77	195	160	52	94	32	0.825	2.287	2.01	0.776	0.992	0.318	1.70733	0.695333	-1.29597	0.000925829	0.0216073	THSD7B	thrombospondin type 1 domain containing 7B [Source:HGNC Symbol;Acc:HGNC:29348]	-	-	-	-	GO:0005886//plasma membrane;GO:0016020//membrane	GO:0005515//protein binding	GO:0031532//actin cytoskeleton reorganization	--
GOLGA5	1413	1162	1454	1869	1831	2163	32.937	29.94	30.923	43.119	41.566	46.316	31.2667	43.667	0.481918	7.56477e-05	0.00384206	GOLGA5	golgin A5 [Source:HGNC Symbol;Acc:HGNC:4428]	-	-	-	-	GO:0000139//Golgi membrane;GO:0005794//Golgi apparatus;GO:0005801//cis-Golgi network;GO:0016020//membrane;GO:0030133//transport vesicle;GO:0031985//Golgi cisterna	GO:0031267//small GTPase binding;GO:0042803//protein homodimerization activity	GO:0000301//retrograde transport, vesicle recycling within Golgi;GO:0007030//Golgi organization;GO:0048193//Golgi vesicle transport	--
SOX5	823	933	656	1194	1252	1194	9.17	13.256	7.105	13.742	14.747	13.726	9.84367	14.0717	0.515526	7.63216e-05	0.00386555	SOX5	SRY-box transcription factor 5 [Source:HGNC Symbol;Acc:HGNC:11201]	-	-	-	-	GO:0000785//chromatin;GO:0005634//nucleus	GO:0000976//transcription cis-regulatory region binding;GO:0000978//RNA polymerase II cis-regulatory region sequence-specific DNA binding;GO:0000981//DNA-binding transcription factor activity, RNA polymerase II-specific;GO:0000987//cis-regulatory region sequence-specific DNA binding;GO:0003677//DNA binding;GO:0003700//DNA-binding transcription factor activity;GO:0005515//protein binding	GO:0001502//cartilage condensation;GO:0002062//chondrocyte differentiation;GO:0006357//regulation of transcription by RNA polymerase II;GO:0006366//transcription by RNA polymerase II;GO:0030154//cell differentiation;GO:0032332//positive regulation of chondrocyte differentiation;GO:0045165//cell fate commitment;GO:0051216//cartilage development;GO:0055059//asymmetric neuroblast division;GO:0061036…	HMG
KCNA5	43	44	49	26	24	7	0.968	1.084	1.001	0.569	0.532	0.146	1.01767	0.415667	-1.29177	0.0117768	0.105397	KCNA5	potassium voltage-gated channel subfamily A member 5 [Source:HGNC Symbol;Acc:HGNC:6224]	-	-	-	-	GO:0005794//Golgi apparatus;GO:0005886//plasma membrane;GO:0005901//caveola;GO:0008076//voltage-gated potassium channel complex;GO:0009986//cell surface;GO:0014704//intercalated disc;GO:0016020//membrane;GO:0030018//Z disc;GO:0034705//potassium channel complex;GO:0045121//membrane raft;GO:0046691//intracellular canaliculus;GO:0048471//perinuclear region of cytoplasm;GO:0110165//cellular anatomica…	GO:0005102//signaling receptor binding;GO:0005216//ion channel activity;GO:0005244//voltage-gated ion channel activity;GO:0005249//voltage-gated potassium channel activity;GO:0005251//delayed rectifier potassium channel activity;GO:0005267//potassium channel activity;GO:0005515//protein binding;GO:0015271//outward rectifier potassium channel activity;GO:0019901//protein kinase binding;GO:0051393/…	GO:0001666//response to hypoxia;GO:0006811//ion transport;GO:0006813//potassium ion transport;GO:0007219//Notch signaling pathway;GO:0009612//response to mechanical stimulus;GO:0010033//response to organic substance;GO:0019229//regulation of vasoconstriction;GO:0034765//regulation of ion transmembrane transport;GO:0042391//regulation of membrane potential;GO:0042542//response to hydrogen peroxide…	--
TMEM132E	108	169	253	72	100	52	1.236	2.122	2.603	0.789	1.116	0.543	1.987	0.816	-1.28395	0.00014098	0.00581868	TMEM132E	transmembrane protein 132E [Source:HGNC Symbol;Acc:HGNC:26991]	-	-	-	-	GO:0016020//membrane;GO:0044297//cell body	GO:0003674//molecular_function	GO:0035677//posterior lateral line neuromast hair cell development	--
LRRTM3	57	153	124	42	80	21	0.617	1.813	1.219	0.442	0.853	0.211	1.21633	0.502	-1.27678	0.00472521	0.0598309	LRRTM3	leucine rich repeat transmembrane neuronal 3 [Source:HGNC Symbol;Acc:HGNC:19410]	-	-	-	-	GO:0005615//extracellular space;GO:0005886//plasma membrane;GO:0016020//membrane;GO:0031012//extracellular matrix;GO:0045202//synapse;GO:0045211//postsynaptic membrane;GO:0098839//postsynaptic density membrane;GO:0098978//glutamatergic synapse	GO:0005515//protein binding	GO:0051965//positive regulation of synapse assembly;GO:1902004//positive regulation of amyloid-beta formation;GO:1905606//regulation of presynapse assembly	--
COL5A3	181	368	643	125	212	164	1.91	4.25	6.159	1.282	2.203	1.603	4.10633	1.696	-1.27571	0.0224337	0.153855	COL5A3	collagen type V alpha 3 chain [Source:HGNC Symbol;Acc:HGNC:14864]	Organismal Systems	Digestive system	ko04974//Protein digestion and absorption	K19721	GO:0005576//extracellular region;GO:0005581//collagen trimer;GO:0005588//collagen type V trimer;GO:0005615//extracellular space;GO:0005788//endoplasmic reticulum lumen;GO:0031012//extracellular matrix;GO:0062023//collagen-containing extracellular matrix	GO:0005201//extracellular matrix structural constituent;GO:0005518//collagen binding;GO:0008201//heparin binding;GO:0030020//extracellular matrix structural constituent conferring tensile strength;GO:0043394//proteoglycan binding	GO:0007160//cell-matrix adhesion;GO:0030198//extracellular matrix organization;GO:0030199//collagen fibril organization;GO:0043588//skin development	--
CFAP210	91	122	104	46	94	59	5.193	5.045	4.311	1.53	2.817	1.663	4.84967	2.00333	-1.27548	0.0357371	0.203114	CFAP210	cilia and flagella associated protein 210 [Source:HGNC Symbol;Acc:HGNC:25064]	-	-	-	-	GO:0005737//cytoplasm;GO:0005856//cytoskeleton;GO:0005879//axonemal microtubule;GO:0042995//cell projection	-	-	--
ST8SIA3	234	653	554	210	312	97	1.52	4.64	3.266	1.325	1.995	0.583	3.142	1.301	-1.27206	0.0493086	0.244625	ST8SIA3	ST8 alpha-N-acetyl-neuraminide alpha-2,8-sialyltransferase 3 [Source:HGNC Symbol;Acc:HGNC:14269]	-	-	-	-	GO:0000139//Golgi membrane;GO:0005794//Golgi apparatus;GO:0016020//membrane	GO:0003828//alpha-N-acetylneuraminate alpha-2,8-sialyltransferase activity;GO:0008373//sialyltransferase activity;GO:0016740//transferase activity;GO:0016757//glycosyltransferase activity;GO:0033691//sialic acid binding;GO:0042802//identical protein binding	GO:0001574//ganglioside biosynthetic process;GO:0006486//protein glycosylation;GO:0006491//N-glycan processing;GO:0006688//glycosphingolipid biosynthetic process;GO:0009100//glycoprotein metabolic process;GO:0009311//oligosaccharide metabolic process;GO:0097503//sialylation;GO:1990743//protein sialylation	--
SMC3	2084	2137	1812	2683	2848	2831	24.722	27.739	19.51	30.927	33.272	31.103	23.9903	31.7673	0.405091	8.1551e-05	0.00405184	SMC3	structural maintenance of chromosomes 3 [Source:HGNC Symbol;Acc:HGNC:2468]	Cellular Processes;Cellular Processes	Cell growth and death;Cell growth and death	ko04114//Oocyte meiosis;ko04110//Cell cycle	K06669;K06669	GO:0000775//chromosome, centromeric region;GO:0000785//chromatin;GO:0000800//lateral element;GO:0005634//nucleus;GO:0005654//nucleoplasm;GO:0005694//chromosome;GO:0005829//cytosol;GO:0008278//cohesin complex;GO:0016363//nuclear matrix;GO:0030893//meiotic cohesin complex;GO:0097431//mitotic spindle pole	GO:0000166//nucleotide binding;GO:0003682//chromatin binding;GO:0003690//double-stranded DNA binding;GO:0003777//microtubule motor activity;GO:0005515//protein binding;GO:0005524//ATP binding;GO:0016887//ATP hydrolysis activity;GO:0036033//mediator complex binding;GO:0046982//protein heterodimerization activity;GO:0048487//beta-tubulin binding;GO:0061775//cohesin loading activity;GO:0070840//dyne…	GO:0000278//mitotic cell cycle;GO:0006275//regulation of DNA replication;GO:0006281//DNA repair;GO:0006974//cellular response to DNA damage stimulus;GO:0007049//cell cycle;GO:0007062//sister chromatid cohesion;GO:0007064//mitotic sister chromatid cohesion;GO:0019827//stem cell population maintenance;GO:0034087//establishment of mitotic sister chromatid cohesion;GO:0034089//establishment of meioti…	--
ANKRD23	26	39	63	7	21	24	0.677	1.096	1.451	0.2	0.555	0.582	1.07467	0.445667	-1.26985	0.0163354	0.126558	ANKRD23	ankyrin repeat domain 23 [Source:HGNC Symbol;Acc:HGNC:24470]	-	-	-	-	GO:0005634//nucleus;GO:0005654//nucleoplasm;GO:0005829//cytosol;GO:0014704//intercalated disc;GO:0015629//actin cytoskeleton;GO:0030016//myofibril;GO:0031674//I band	GO:0000976//transcription cis-regulatory region binding;GO:0005515//protein binding;GO:0031432//titin binding	GO:0006631//fatty acid metabolic process;GO:0009612//response to mechanical stimulus;GO:0035994//response to muscle stretch;GO:0045944//positive regulation of transcription by RNA polymerase II;GO:0060297//regulation of sarcomere organization	--
CFAP70	241	346	196	124	105	131	3.253	6.157	3.483	2.097	1.575	1.676	4.29767	1.78267	-1.26952	4.75498e-06	0.000505466	CFAP70	cilia and flagella associated protein 70 [Source:HGNC Symbol;Acc:HGNC:30726]	-	-	-	-	GO:0005737//cytoplasm;GO:0005856//cytoskeleton;GO:0005929//cilium;GO:0005930//axoneme;GO:0031514//motile cilium;GO:0036064//ciliary basal body;GO:0036126//sperm flagellum;GO:0036157//outer dynein arm;GO:0042995//cell projection;GO:0070062//extracellular exosome	GO:0003674//molecular_function;GO:0005515//protein binding	GO:0003341//cilium movement;GO:0008150//biological_process;GO:0060271//cilium assembly	--
GLP1R	22	25	25	7	13	11	0.216	0.268	0.222	0.067	0.126	0.1	0.235333	0.0976667	-1.26877	0.0425523	0.224409	GLP1R	glucagon like peptide 1 receptor [Source:HGNC Symbol;Acc:HGNC:4324]	Environmental Information Processing;Environmental Information Processing;Organismal Systems	Signaling molecules and interaction;Signal transduction;Endocrine system	ko04080//Neuroactive ligand-receptor interaction;ko04024//cAMP signaling pathway;ko04911//Insulin secretion	K04581;K04581;K04581	GO:0005886//plasma membrane;GO:0016020//membrane	GO:0004888//transmembrane signaling receptor activity;GO:0004930//G protein-coupled receptor activity;GO:0004967//glucagon receptor activity;GO:0005515//protein binding;GO:0008528//G protein-coupled peptide receptor activity;GO:0017046//peptide hormone binding;GO:0038023//signaling receptor activity;GO:0044508//glucagon-like peptide 1 receptor activity	GO:0007165//signal transduction;GO:0007166//cell surface receptor signaling pathway;GO:0007186//G protein-coupled receptor signaling pathway;GO:0007189//adenylate cyclase-activating G protein-coupled receptor signaling pathway;GO:0007190//activation of adenylate cyclase activity;GO:0007204//positive regulation of cytosolic calcium ion concentration;GO:0007611//learning or memory;GO:0008016//regul…	--
AK8	50	59	49	29	15	25	2.074	2.678	1.845	1.169	0.613	0.961	2.199	0.914333	-1.26606	0.00490691	0.0613082	AK8	adenylate kinase 8 [Source:HGNC Symbol;Acc:HGNC:26526]	Metabolism;Metabolism;Metabolism	Global and overview maps;Nucleotide metabolism;Metabolism of cofactors and vitamins	ko01100//Metabolic pathways;ko00230//Purine metabolism;ko00730//Thiamine metabolism	K00939;K00939;K00939	GO:0005737//cytoplasm;GO:0005829//cytosol;GO:0005856//cytoskeleton;GO:0005930//axoneme;GO:0036126//sperm flagellum;GO:0042995//cell projection;GO:0043227//membrane-bounded organelle;GO:0097729//9+2 motile cilium	GO:0000166//nucleotide binding;GO:0004017//adenylate kinase activity;GO:0004127//cytidylate kinase activity;GO:0004550//nucleoside diphosphate kinase activity;GO:0005515//protein binding;GO:0005524//ATP binding;GO:0016208//AMP binding;GO:0016301//kinase activity;GO:0016740//transferase activity;GO:0016776//phosphotransferase activity, phosphate group as acceptor;GO:0019205//nucleobase-containing …	GO:0006139//nucleobase-containing compound metabolic process;GO:0009117//nucleotide metabolic process;GO:0009123//nucleoside monophosphate metabolic process;GO:0009142//nucleoside triphosphate biosynthetic process;GO:0016310//phosphorylation;GO:0021591//ventricular system development;GO:0046940//nucleoside monophosphate phosphorylation	--
VSTM2A	165	398	315	121	176	87	3.551	9.392	6.216	2.525	3.744	1.721	6.38633	2.66333	-1.26175	8.10966e-05	0.00404025	VSTM2A	V-set and transmembrane domain containing 2A [Source:HGNC Symbol;Acc:HGNC:28499]	-	-	-	-	GO:0005576//extracellular region	GO:0042802//identical protein binding	GO:0010628//positive regulation of gene expression;GO:0010884//positive regulation of lipid storage;GO:0030154//cell differentiation;GO:0070352//positive regulation of white fat cell proliferation;GO:0071773//cellular response to BMP stimulus;GO:0090336//positive regulation of brown fat cell differentiation	--
-	114	212	126	72	65	71	2.418	5.433	2.494	1.408	1.348	1.569	3.44833	1.44167	-1.25816	0.000145616	0.00594294	-	novel protein	-	-	-	-	GO:0000139//Golgi membrane;GO:0005794//Golgi apparatus;GO:0016020//membrane	GO:0015165//pyrimidine nucleotide-sugar transmembrane transporter activity;GO:0022857//transmembrane transporter activity	GO:0008643//carbohydrate transport;GO:0055085//transmembrane transport;GO:0090481//pyrimidine nucleotide-sugar transmembrane transport	--
RPS11	9741	10492	12247	14158	15002	16130	1113.61	1312.63	1270.47	1572.52	1688.85	1707.61	1232.24	1656.33	0.426708	8.51356e-05	0.00415099	RPS11	ribosomal protein S11 [Source:HGNC Symbol;Acc:HGNC:10384]	Human Diseases;Genetic Information Processing	Infectious disease: viral;Translation	ko05171//Coronavirus disease - COVID-19;ko03010//Ribosome	K02949;K02949	GO:0005634//nucleus;GO:0005654//nucleoplasm;GO:0005730//nucleolus;GO:0005737//cytoplasm;GO:0005829//cytosol;GO:0005840//ribosome;GO:0005925//focal adhesion;GO:0016020//membrane;GO:0022626//cytosolic ribosome;GO:0022627//cytosolic small ribosomal subunit;GO:0032040//small-subunit processome;GO:0045202//synapse;GO:0070062//extracellular exosome;GO:1990904//ribonucleoprotein complex	GO:0003723//RNA binding;GO:0003735//structural constituent of ribosome;GO:0005515//protein binding;GO:0019843//rRNA binding	GO:0002181//cytoplasmic translation;GO:0006412//translation;GO:0042274//ribosomal small subunit biogenesis	--
NFATC2	201	199	196	86	104	74	1.751	1.981	1.584	0.728	0.898	0.597	1.772	0.741	-1.25783	5.54776e-07	9.39215e-05	NFATC2	nuclear factor of activated T cells 2 [Source:HGNC Symbol;Acc:HGNC:7776]	Human Diseases;Human Diseases;Human Diseases;Human Diseases;Human Diseases;Organismal Systems;Environmental Information Processing;Environmental Information Processing;Human Diseases;Cellular Processes;Organismal Systems;Human Diseases;Organismal Systems;Organismal Systems;Organismal Systems;Organismal Systems;Organismal Systems;Organismal Systems;Human Diseases;Organismal Systems;Environmental I…	Infectious disease: viral;Infectious disease: viral;Cardiovascular disease;Infectious disease: viral;Infectious disease: viral;Development and regeneration;Signal transduction;Signal transduction;Infectious disease: viral;Cell growth and death;Endocrine system;Infectious disease: bacterial;Development and regeneration;Immune system;Immune system;Immune system;Immune system;Immune system;Cancer: o…	ko05163//Human cytomegalovirus infection;ko05166//Human T-cell leukemia virus 1 infection;ko05417//Lipid and atherosclerosis;ko05170//Human immunodeficiency virus 1 infection;ko05167//Kaposi sarcoma-associated herpesvirus infection;ko04360//Axon guidance;ko04022//cGMP-PKG signaling pathway;ko04310//Wnt signaling pathway;ko05161//Hepatitis B;ko04218//Cellular senescence;ko04921//Oxytocin signaling…	K17332;K17332;K17332;K17332;K17332;K17332;K17332;K17332;K17332;K17332;K17332;K17332;K17332;K17332;K17332;K17332;K17332;K17332;K17332;K17332;K17332	GO:0000785//chromatin;GO:0005634//nucleus;GO:0005654//nucleoplasm;GO:0005667//transcription regulator complex;GO:0005737//cytoplasm;GO:0005829//cytosol;GO:0035976//transcription factor AP-1 complex;GO:1990904//ribonucleoprotein complex	GO:0000976//transcription cis-regulatory region binding;GO:0000978//RNA polymerase II cis-regulatory region sequence-specific DNA binding;GO:0000981//DNA-binding transcription factor activity, RNA polymerase II-specific;GO:0001227//DNA-binding transcription repressor activity, RNA polymerase II-specific;GO:0001228//DNA-binding transcription activator activity, RNA polymerase II-specific;GO:000367…	GO:0000122//negative regulation of transcription by RNA polymerase II;GO:0006355//regulation of transcription, DNA-templated;GO:0006357//regulation of transcription by RNA polymerase II;GO:0006366//transcription by RNA polymerase II;GO:0006974//cellular response to DNA damage stimulus;GO:0009410//response to xenobiotic stimulus;GO:0010467//gene expression;GO:0010468//regulation of gene expression…	RHD
GABRB2	134	470	316	80	190	100	1.337	5.191	3.013	1.108	1.745	1.138	3.18033	1.33033	-1.25739	0.0330709	0.193797	GABRB2	gamma-aminobutyric acid type A receptor subunit beta2 [Source:HGNC Symbol;Acc:HGNC:4082]	Environmental Information Processing;Organismal Systems;Organismal Systems;Human Diseases;Organismal Systems;Human Diseases	Signaling molecules and interaction;Nervous system;Nervous system;Substance dependence;Nervous system;Substance dependence	ko04080//Neuroactive ligand-receptor interaction;ko04723//Retrograde endocannabinoid signaling;ko04726//Serotonergic synapse;ko05032//Morphine addiction;ko04727//GABAergic synapse;ko05033//Nicotine addiction	K05181;K05181;K05181;K05181;K05181;K05181	GO:0005886//plasma membrane;GO:0016020//membrane;GO:0030659//cytoplasmic vesicle membrane;GO:0031410//cytoplasmic vesicle;GO:0034707//chloride channel complex;GO:0045202//synapse;GO:0045211//postsynaptic membrane;GO:0070062//extracellular exosome;GO:0097060//synaptic membrane;GO:0098982//GABA-ergic synapse;GO:0099634//postsynaptic specialization membrane;GO:1902711//GABA-A receptor complex	GO:0004888//transmembrane signaling receptor activity;GO:0004890//GABA-A receptor activity;GO:0005216//ion channel activity;GO:0005230//extracellular ligand-gated ion channel activity;GO:0005254//chloride channel activity;GO:0016917//GABA receptor activity;GO:0022851//GABA-gated chloride ion channel activity;GO:0030594//neurotransmitter receptor activity;GO:1904315//transmitter-gated ion channel …	GO:0006811//ion transport;GO:0006821//chloride transport;GO:0007165//signal transduction;GO:0007214//gamma-aminobutyric acid signaling pathway;GO:0007268//chemical synaptic transmission;GO:0034220//ion transmembrane transport;GO:0042391//regulation of membrane potential;GO:0048666//neuron development;GO:0050877//nervous system process;GO:0051932//synaptic transmission, GABAergic;GO:0060078//regul…	--
CHD9NB	252	326	244	104	109	150	5.51	7.799	4.842	2.21	2.347	3.037	6.05033	2.53133	-1.25712	2.30997e-07	4.74557e-05	CHD9NB	CHD9 neighbor [Source:HGNC Symbol;Acc:HGNC:53436]	-	-	-	-	-	-	-	--
IL1RAPL2	50	53	67	24	33	16	1.056	1.225	1.285	0.493	0.687	0.313	1.18867	0.497667	-1.25609	0.00369593	0.051001	IL1RAPL2	interleukin 1 receptor accessory protein like 2 [Source:HGNC Symbol;Acc:HGNC:5997]	-	-	-	-	GO:0005886//plasma membrane;GO:0016020//membrane;GO:0098978//glutamatergic synapse	GO:0003953//NAD+ nucleosidase activity;GO:0004908//interleukin-1 receptor activity;GO:0004910//interleukin-1, type II, blocking receptor activity;GO:0016787//hydrolase activity;GO:0050135//NAD(P)+ nucleosidase activity;GO:0061809//NAD+ nucleotidase, cyclic ADP-ribose generating	GO:0007165//signal transduction;GO:0007417//central nervous system development;GO:0019221//cytokine-mediated signaling pathway;GO:1905606//regulation of presynapse assembly	--
ZNF22	758	837	941	1144	1256	1277	23.611	28.528	26.604	34.626	38.529	36.839	26.2477	36.6647	0.482201	9.08935e-05	0.00436218	ZNF22	zinc finger protein 22 [Source:HGNC Symbol;Acc:HGNC:13012]	-	-	-	-	GO:0005634//nucleus;GO:0005654//nucleoplasm	GO:0003677//DNA binding;GO:0008270//zinc ion binding;GO:0046872//metal ion binding	GO:0006355//regulation of transcription, DNA-templated;GO:0042476//odontogenesis	zf-C2H2
TRIM67	236	310	380	140	164	96	1.653	2.376	2.42	0.956	1.131	0.623	2.14967	0.903333	-1.25078	7.41393e-07	0.00011586	TRIM67	tripartite motif containing 67 [Source:HGNC Symbol;Acc:HGNC:31859]	-	-	-	-	GO:0005737//cytoplasm;GO:0005856//cytoskeleton;GO:0110165//cellular anatomical entity	GO:0005515//protein binding;GO:0008270//zinc ion binding;GO:0046872//metal ion binding	GO:0010976//positive regulation of neuron projection development;GO:0032880//regulation of protein localization;GO:0046580//negative regulation of Ras protein signal transduction;GO:2000060//positive regulation of ubiquitin-dependent protein catabolic process	--
NME5	114	142	105	51	47	62	6.182	8.426	5.168	2.687	2.51	3.114	6.592	2.77033	-1.25066	5.73388e-05	0.0031886	NME5	NME/NM23 family member 5 [Source:HGNC Symbol;Acc:HGNC:7853]	-	-	-	-	GO:0005575//cellular_component;GO:0005576//extracellular region;GO:0005737//cytoplasm;GO:0005856//cytoskeleton;GO:0005929//cilium;GO:0031514//motile cilium;GO:0036126//sperm flagellum;GO:0042995//cell projection;GO:0097729//9+2 motile cilium	GO:0004550//nucleoside diphosphate kinase activity;GO:0005515//protein binding	GO:0003341//cilium movement;GO:0003351//epithelial cilium movement involved in extracellular fluid movement;GO:0006165//nucleoside diphosphate phosphorylation;GO:0006183//GTP biosynthetic process;GO:0006228//UTP biosynthetic process;GO:0006241//CTP biosynthetic process;GO:0007283//spermatogenesis;GO:0007286//spermatid development;GO:0009116//nucleoside metabolic process;GO:0021591//ventricular sy…	--
ATP2B3	133	246	211	85	103	69	1.749	3.316	2.359	0.991	1.358	0.786	2.47467	1.045	-1.24373	1.58591e-05	0.0012339	ATP2B3	ATPase plasma membrane Ca2+ transporting 3 [Source:HGNC Symbol;Acc:HGNC:816]	Environmental Information Processing;Environmental Information Processing;Environmental Information Processing;Organismal Systems;Organismal Systems;Organismal Systems;Organismal Systems;Organismal Systems;Organismal Systems	Signal transduction;Signal transduction;Signal transduction;Circulatory system;Digestive system;Endocrine system;Digestive system;Digestive system;Excretory system	ko04020//Calcium signaling pathway;ko04024//cAMP signaling pathway;ko04022//cGMP-PKG signaling pathway;ko04261//Adrenergic signaling in cardiomyocytes;ko04972//Pancreatic secretion;ko04925//Aldosterone synthesis and secretion;ko04970//Salivary secretion;ko04978//Mineral absorption;ko04961//Endocrine and other factor-regulated calcium reabsorption	K05850;K05850;K05850;K05850;K05850;K05850;K05850;K05850;K05850	GO:0005886//plasma membrane;GO:0016020//membrane;GO:0042734//presynaptic membrane;GO:0042995//cell projection;GO:0043231//intracellular membrane-bounded organelle;GO:0045202//synapse;GO:0098688//parallel fiber to Purkinje cell synapse;GO:0098978//glutamatergic synapse;GO:0098982//GABA-ergic synapse;GO:1903561//extracellular vesicle;GO:1990032//parallel fiber	GO:0000166//nucleotide binding;GO:0005215//transporter activity;GO:0005388//P-type calcium transporter activity;GO:0005515//protein binding;GO:0005516//calmodulin binding;GO:0005524//ATP binding;GO:0015085//calcium ion transmembrane transporter activity;GO:0016887//ATP hydrolysis activity;GO:0030165//PDZ domain binding;GO:0046872//metal ion binding;GO:1905056//P-type calcium transporter activity …	GO:0006811//ion transport;GO:0006816//calcium ion transport;GO:0034220//ion transmembrane transport;GO:0051480//regulation of cytosolic calcium ion concentration;GO:0055085//transmembrane transport;GO:0070588//calcium ion transmembrane transport;GO:0099509//regulation of presynaptic cytosolic calcium ion concentration;GO:1903779//regulation of cardiac conduction;GO:1990034//calcium ion export acr…	--
GORAB	274	239	275	403	390	458	9.834	9.832	8.896	12.929	12.654	14.856	9.52067	13.4797	0.50165	9.54996e-05	0.00454717	GORAB	golgin, RAB6 interacting [Source:HGNC Symbol;Acc:HGNC:25676]	Cellular Processes	Cell growth and death	ko04115//p53 signaling pathway	K19748	GO:0005654//nucleoplasm;GO:0005730//nucleolus;GO:0005737//cytoplasm;GO:0005794//Golgi apparatus;GO:0005829//cytosol	GO:0005515//protein binding	GO:0031069//hair follicle morphogenesis;GO:1901622//positive regulation of smoothened signaling pathway involved in dorsal/ventral neural tube patterning;GO:1905515//non-motile cilium assembly	--
SVEP1	310	120	245	89	125	82	1.734	0.743	1.282	0.464	0.716	0.408	1.253	0.529333	-1.24314	0.000116532	0.00518788	SVEP1	sushi, von Willebrand factor type A, EGF and pentraxin domain containing 1 [Source:HGNC Symbol;Acc:HGNC:15985]	-	-	-	-	GO:0005576//extracellular region;GO:0005615//extracellular space;GO:0005634//nucleus;GO:0005737//cytoplasm;GO:0016020//membrane;GO:0110165//cellular anatomical entity	GO:0003682//chromatin binding;GO:0005509//calcium ion binding	GO:0001945//lymph vessel development;GO:0003017//lymph circulation;GO:0007155//cell adhesion;GO:0008544//epidermis development;GO:0010467//gene expression;GO:0036303//lymph vessel morphogenesis;GO:0045959//negative regulation of complement activation, classical pathway;GO:0048014//Tie signaling pathway;GO:0120193//tight junction organization	--
DHX40	2074	2157	2230	2716	2991	3155	39.782	46.001	39.286	51.131	57.749	56.98	41.6897	55.2867	0.407242	9.91255e-05	0.00468259	DHX40	DEAH-box helicase 40 [Source:HGNC Symbol;Acc:HGNC:18018]	-	-	-	-	-	GO:0000166//nucleotide binding;GO:0003676//nucleic acid binding;GO:0003723//RNA binding;GO:0003724//RNA helicase activity;GO:0004386//helicase activity;GO:0005515//protein binding;GO:0005524//ATP binding;GO:0016787//hydrolase activity;GO:0016887//ATP hydrolysis activity	-	--
U2SURP	3570	3438	3706	4649	4739	4921	55.763	53.136	51.201	65.076	75.54	79.179	53.3667	73.265	0.457185	9.92057e-05	0.00468259	U2SURP	U2 snRNP associated SURP domain containing [Source:HGNC Symbol;Acc:HGNC:30855]	Genetic Information Processing	Transcription	ko03040//Spliceosome	K12842	GO:0005634//nucleus;GO:0005654//nucleoplasm	GO:0003676//nucleic acid binding;GO:0003723//RNA binding;GO:0005515//protein binding	GO:0006396//RNA processing	--
MAOB	56	87	56	34	27	28	1.427	2.426	1.296	0.842	0.678	0.661	1.71633	0.727	-1.2393	0.00244559	0.0393274	MAOB	monoamine oxidase B [Source:HGNC Symbol;Acc:HGNC:6834]	Metabolism;Human Diseases;Human Diseases;Organismal Systems;Organismal Systems;Human Diseases;Metabolism;Metabolism;Human Diseases;Metabolism;Metabolism;Metabolism;Metabolism;Metabolism	Global and overview maps;Neurodegenerative disease;Substance dependence;Nervous system;Nervous system;Substance dependence;Xenobiotics biodegradation and metabolism;Amino acid metabolism;Substance dependence;Amino acid metabolism;Amino acid metabolism;Amino acid metabolism;Amino acid metabolism;Amino acid metabolism	ko01100//Metabolic pathways;ko05012//Parkinson disease;ko05034//Alcoholism;ko04728//Dopaminergic synapse;ko04726//Serotonergic synapse;ko05031//Amphetamine addiction;ko00982//Drug metabolism - cytochrome P450;ko00330//Arginine and proline metabolism;ko05030//Cocaine addiction;ko00380//Tryptophan metabolism;ko00260//Glycine, serine and threonine metabolism;ko00350//Tyrosine metabolism;ko00340//His…	K00274;K00274;K00274;K00274;K00274;K00274;K00274;K00274;K00274;K00274;K00274;K00274;K00274;K00274	GO:0005739//mitochondrion;GO:0005740//mitochondrial envelope;GO:0005741//mitochondrial outer membrane;GO:0016020//membrane	GO:0005515//protein binding;GO:0008131//primary amine oxidase activity;GO:0009055//electron transfer activity;GO:0016491//oxidoreductase activity;GO:0042802//identical protein binding;GO:0050660//flavin adenine dinucleotide binding;GO:0052595//aliphatic-amine oxidase activity;GO:0052596//phenethylamine:oxygen oxidoreductase (deaminating) activity;GO:0097621//monoamine oxidase activity	GO:0009410//response to xenobiotic stimulus;GO:0009636//response to toxic substance;GO:0010044//response to aluminum ion;GO:0010269//response to selenium ion;GO:0014063//negative regulation of serotonin secretion;GO:0021762//substantia nigra development;GO:0022900//electron transport chain;GO:0032496//response to lipopolysaccharide;GO:0042135//neurotransmitter catabolic process;GO:0042420//dopami…	--
DIS3	1446	1378	1402	1753	2037	2156	22.009	23.533	18.902	27.241	30.919	31.685	21.4813	29.9483	0.479392	0.000100709	0.00473359	DIS3	DIS3 homolog, exosome endoribonuclease and 3'-5' exoribonuclease [Source:HGNC Symbol;Acc:HGNC:20604]	Genetic Information Processing	Folding, sorting and degradation	ko03018//RNA degradation	K12585	GO:0000176//nuclear exosome (RNase complex);GO:0000177//cytoplasmic exosome (RNase complex);GO:0000178//exosome (RNase complex);GO:0005634//nucleus;GO:0005654//nucleoplasm;GO:0005737//cytoplasm;GO:0005829//cytosol;GO:0016020//membrane	GO:0000175//3'-5'-exoribonuclease activity;GO:0003723//RNA binding;GO:0004518//nuclease activity;GO:0004519//endonuclease activity;GO:0004527//exonuclease activity;GO:0004540//ribonuclease activity;GO:0005085//guanyl-nucleotide exchange factor activity;GO:0005515//protein binding;GO:0016787//hydrolase activity	GO:0006364//rRNA processing;GO:0006396//RNA processing;GO:0006401//RNA catabolic process;GO:0016075//rRNA catabolic process;GO:0043928//exonucleolytic catabolism of deadenylated mRNA;GO:0071034//CUT catabolic process;GO:0090501//RNA phosphodiester bond hydrolysis;GO:0090503//RNA phosphodiester bond hydrolysis, exonucleolytic	--
YOD1	718	731	809	1008	1120	1097	7.354	8.192	7.538	10.031	11.297	10.405	7.69467	10.5777	0.459091	0.000103578	0.00485593	YOD1	YOD1 deubiquitinase [Source:HGNC Symbol;Acc:HGNC:25035]	Genetic Information Processing	Folding, sorting and degradation	ko04141//Protein processing in endoplasmic reticulum	K13719	GO:0005737//cytoplasm;GO:0005829//cytosol	GO:0004843//thiol-dependent deubiquitinase;GO:0005515//protein binding;GO:0008233//peptidase activity;GO:0008234//cysteine-type peptidase activity;GO:0016787//hydrolase activity;GO:0031625//ubiquitin protein ligase binding;GO:0046872//metal ion binding;GO:0061578//Lys63-specific deubiquitinase activity;GO:0101005//deubiquitinase activity;GO:1990380//Lys48-specific deubiquitinase activity	GO:0006508//proteolysis;GO:0006986//response to unfolded protein;GO:0016236//macroautophagy;GO:0016579//protein deubiquitination;GO:0030433//ubiquitin-dependent ERAD pathway;GO:0030968//endoplasmic reticulum unfolded protein response;GO:0035523//protein K29-linked deubiquitination;GO:0035871//protein K11-linked deubiquitination;GO:0070536//protein K63-linked deubiquitination;GO:0071108//protein K…	--
RSL24D1	1771	1896	2132	2488	2804	2828	64.972	75.503	69.648	87.528	96.912	93.88	70.041	92.7733	0.40551	0.00010494	0.0048994	RSL24D1	ribosomal L24 domain containing 1 [Source:HGNC Symbol;Acc:HGNC:18479]	Human Diseases;Genetic Information Processing	Infectious disease: viral;Translation	ko05171//Coronavirus disease - COVID-19;ko03010//Ribosome	K02896;K02896	GO:0005634//nucleus;GO:0005654//nucleoplasm;GO:0005730//nucleolus;GO:0005840//ribosome	GO:0003735//structural constituent of ribosome;GO:0005515//protein binding	GO:0006412//translation;GO:0042254//ribosome biogenesis;GO:0042273//ribosomal large subunit biogenesis	--
POTEE	42	81	83	19	25	45	0.811	1.432	1.331	0.384	0.45	0.688	1.19133	0.507333	-1.23157	0.00482147	0.0607316	POTEE	POTE ankyrin domain family member E [Source:HGNC Symbol;Acc:HGNC:33895]	-	-	-	-	GO:0005615//extracellular space;GO:0005737//cytoplasm;GO:0016020//membrane;GO:0035267//NuA4 histone acetyltransferase complex;GO:0045202//synapse;GO:0070062//extracellular exosome;GO:0072562//blood microparticle	GO:0003674//molecular_function;GO:0005515//protein binding;GO:0019901//protein kinase binding;GO:0098973//structural constituent of postsynaptic actin cytoskeleton	GO:0001895//retina homeostasis;GO:0021762//substantia nigra development;GO:0048870//cell motility;GO:0098974//postsynaptic actin cytoskeleton organization	--
SPEN	3585	3077	3517	2512	2451	2493	19.347	19.218	17.084	13.568	13.61	12.881	18.5497	13.353	-0.474229	0.000106292	0.00494515	SPEN	spen family transcriptional repressor [Source:HGNC Symbol;Acc:HGNC:17575]	-	-	-	-	GO:0005634//nucleus;GO:0005654//nucleoplasm;GO:0017053//transcription repressor complex;GO:0070062//extracellular exosome	GO:0003676//nucleic acid binding;GO:0003677//DNA binding;GO:0003714//transcription corepressor activity;GO:0003723//RNA binding;GO:0003729//mRNA binding;GO:0005515//protein binding;GO:0061629//RNA polymerase II-specific DNA-binding transcription factor binding	GO:0000122//negative regulation of transcription by RNA polymerase II;GO:0006357//regulation of transcription by RNA polymerase II;GO:0007219//Notch signaling pathway;GO:0045892//negative regulation of transcription, DNA-templated;GO:0050769//positive regulation of neurogenesis	--
DGKB	34	65	40	12	28	16	0.407	0.844	0.481	0.195	0.355	0.188	0.577333	0.246	-1.23075	0.00757404	0.0797499	DGKB	diacylglycerol kinase beta [Source:HGNC Symbol;Acc:HGNC:2850]	Metabolism;Environmental Information Processing;Metabolism;Human Diseases;Environmental Information Processing;Metabolism	Global and overview maps;Signal transduction;Lipid metabolism;Cancer: overview;Signal transduction;Lipid metabolism	ko01100//Metabolic pathways;ko04072//Phospholipase D signaling pathway;ko00564//Glycerophospholipid metabolism;ko05231//Choline metabolism in cancer;ko04070//Phosphatidylinositol signaling system;ko00561//Glycerolipid metabolism	K00901;K00901;K00901;K00901;K00901;K00901	GO:0005737//cytoplasm;GO:0005829//cytosol;GO:0005886//plasma membrane;GO:0016020//membrane;GO:0045202//synapse;GO:0045211//postsynaptic membrane;GO:0098685//Schaffer collateral - CA1 synapse;GO:0098978//glutamatergic synapse	GO:0000166//nucleotide binding;GO:0004143//diacylglycerol kinase activity;GO:0005509//calcium ion binding;GO:0005524//ATP binding;GO:0008289//lipid binding;GO:0016301//kinase activity;GO:0016740//transferase activity;GO:0046872//metal ion binding	GO:0006629//lipid metabolic process;GO:0006654//phosphatidic acid biosynthetic process;GO:0007165//signal transduction;GO:0007205//protein kinase C-activating G protein-coupled receptor signaling pathway;GO:0009617//response to bacterium;GO:0016310//phosphorylation;GO:0030168//platelet activation;GO:0035556//intracellular signal transduction;GO:0046339//diacylglycerol metabolic process;GO:0046486…	--
LHX5	75	146	184	53	83	41	1.794	3.821	3.994	1.232	1.955	0.908	3.203	1.365	-1.23052	0.000818993	0.020127	LHX5	LIM homeobox 5 [Source:HGNC Symbol;Acc:HGNC:14216]	Cellular Processes	Cellular community - eukaryotes	ko04550//Signaling pathways regulating pluripotency of stem cells	K18493	GO:0000785//chromatin;GO:0005634//nucleus	GO:0000977//RNA polymerase II transcription regulatory region sequence-specific DNA binding;GO:0000981//DNA-binding transcription factor activity, RNA polymerase II-specific;GO:0003677//DNA binding;GO:0005515//protein binding;GO:0043565//sequence-specific DNA binding;GO:0046872//metal ion binding;GO:1990837//sequence-specific double-stranded DNA binding	GO:0006355//regulation of transcription, DNA-templated;GO:0006357//regulation of transcription by RNA polymerase II;GO:0007267//cell-cell signaling;GO:0007405//neuroblast proliferation;GO:0021527//spinal cord association neuron differentiation;GO:0021549//cerebellum development;GO:0021702//cerebellar Purkinje cell differentiation;GO:0021766//hippocampus development;GO:0021846//cell proliferation …	Homeobox
CREBBP	2646	2350	2626	1884	1853	1854	20.737	20.925	19.621	14.123	15.916	14.354	20.4277	14.7977	-0.465155	0.000108346	0.0050025	CREBBP	CREB binding protein [Source:HGNC Symbol;Acc:HGNC:2348]	Human Diseases;Human Diseases;Human Diseases;Environmental Information Processing;Human Diseases;Human Diseases;Human Diseases;Human Diseases;Human Diseases;Environmental Information Processing;Environmental Information Processing;Human Diseases;Human Diseases;Environmental Information Processing;Cellular Processes;Organismal Systems;Organismal Systems;Environmental Information Processing;Organis…	Cancer: overview;Infectious disease: viral;Neurodegenerative disease;Signal transduction;Infectious disease: viral;Cancer: overview;Infectious disease: viral;Infectious disease: bacterial;Infectious disease: viral;Signal transduction;Signal transduction;Infectious disease: viral;Cancer: overview;Signal transduction;Cell growth and death;Endocrine system;Endocrine system;Signal transduction;Endocr…	ko05200//Pathways in cancer;ko05165//Human papillomavirus infection;ko05016//Huntington disease;ko04024//cAMP signaling pathway;ko05166//Human T-cell leukemia virus 1 infection;ko05203//Viral carcinogenesis;ko05167//Kaposi sarcoma-associated herpesvirus infection;ko05152//Tuberculosis;ko05164//Influenza A;ko04310//Wnt signaling pathway;ko04630//JAK-STAT signaling pathway;ko05161//Hepatitis B;ko05…	K04498;K04498;K04498;K04498;K04498;K04498;K04498;K04498;K04498;K04498;K04498;K04498;K04498;K04498;K04498;K04498;K04498;K04498;K04498;K04498;K04498;K04498;K04498;K04498;K04498;K04498	GO:0000123//histone acetyltransferase complex;GO:0000785//chromatin;GO:0005634//nucleus;GO:0005654//nucleoplasm;GO:0005667//transcription regulator complex;GO:0005737//cytoplasm;GO:0005829//cytosol;GO:0016604//nuclear body	GO:0001223//transcription coactivator binding;GO:0002039//p53 binding;GO:0003682//chromatin binding;GO:0003684//damaged DNA binding;GO:0003712//transcription coregulator activity;GO:0003713//transcription coactivator activity;GO:0003714//transcription corepressor activity;GO:0004402//histone acetyltransferase activity;GO:0005515//protein binding;GO:0008270//zinc ion binding;GO:0016407//acetyltran…	GO:0000122//negative regulation of transcription by RNA polymerase II;GO:0001666//response to hypoxia;GO:0002223//stimulatory C-type lectin receptor signaling pathway;GO:0006338//chromatin remodeling;GO:0006351//transcription, DNA-templated;GO:0006355//regulation of transcription, DNA-templated;GO:0006473//protein acetylation;GO:0007165//signal transduction;GO:0008589//regulation of smoothened si…	--
IQCB1	576	586	619	841	823	891	15.987	18.579	16.239	23.328	23.256	22.725	16.935	23.103	0.448072	0.000109065	0.0050157	IQCB1	IQ motif containing B1 [Source:HGNC Symbol;Acc:HGNC:28949]	-	-	-	-	GO:0001750//photoreceptor outer segment;GO:0005654//nucleoplasm;GO:0005737//cytoplasm;GO:0005813//centrosome;GO:0005814//centriole;GO:0005815//microtubule organizing center;GO:0005829//cytosol;GO:0005856//cytoskeleton;GO:0005929//cilium;GO:0015630//microtubule cytoskeleton;GO:0032391//photoreceptor connecting cilium;GO:0045171//intercellular bridge;GO:0070062//extracellular exosome;GO:0072686//mi…	GO:0005515//protein binding;GO:0005516//calmodulin binding;GO:0019899//enzyme binding	GO:0030030//cell projection organization;GO:0045494//photoreceptor cell maintenance;GO:0048496//maintenance of animal organ identity;GO:0060271//cilium assembly	--
ODAD2	48	52	50	11	29	25	1.019	1.081	1.353	0.247	0.709	0.519	1.151	0.491667	-1.22714	0.00759801	0.0798861	ODAD2	outer dynein arm docking complex subunit 2 [Source:HGNC Symbol;Acc:HGNC:25583]	-	-	-	-	GO:0005737//cytoplasm;GO:0005856//cytoskeleton;GO:0005929//cilium;GO:0005930//axoneme;GO:0042995//cell projection;GO:0097546//ciliary base	GO:0005515//protein binding	GO:0003341//cilium movement;GO:0003356//regulation of cilium beat frequency;GO:0007368//determination of left/right symmetry;GO:0007507//heart development;GO:0021591//ventricular system development;GO:0030030//cell projection organization;GO:0036158//outer dynein arm assembly	--
CASP8AP2	888	770	783	1148	1100	1241	11.031	10.791	7.959	14.126	13.326	13.881	9.927	13.7777	0.472902	0.000109971	0.00503903	CASP8AP2	caspase 8 associated protein 2 [Source:HGNC Symbol;Acc:HGNC:1510]	-	-	-	-	-	GO:0002020//protease binding;GO:0008656//cysteine-type endopeptidase activator activity involved in apoptotic process;GO:0042802//identical protein binding	GO:0006919//activation of cysteine-type endopeptidase activity involved in apoptotic process;GO:0008625//extrinsic apoptotic signaling pathway via death domain receptors;GO:0097190//apoptotic signaling pathway	--
C6orf118	86	76	76	25	43	38	3.092	2.99	2.48	0.873	1.523	1.265	2.854	1.22033	-1.22571	0.000872082	0.020898	C6orf118	chromosome 6 open reading frame 118 [Source:HGNC Symbol;Acc:HGNC:21233]	-	-	-	-	-	-	-	--
PRELID3B	1473	1311	1551	1965	1897	2362	46.869	44.892	45.785	58.63	57.595	65.756	45.8487	60.6603	0.403874	0.000110948	0.0050588	PRELID3B	PRELI domain containing 3B [Source:HGNC Symbol;Acc:HGNC:15892]	-	-	-	-	GO:0005758//mitochondrial intermembrane space	GO:1990050//phosphatidic acid transfer activity	GO:0015914//phospholipid transport;GO:0120009//intermembrane lipid transfer	--
CLDN11	132	211	424	77	145	110	3.135	5.484	9.141	1.777	3.398	2.42	5.92	2.53167	-1.22551	0.0282279	0.176554	CLDN11	claudin 11 [Source:HGNC Symbol;Acc:HGNC:8514]	Human Diseases;Cellular Processes;Human Diseases;Environmental Information Processing;Organismal Systems	Infectious disease: bacterial;Cellular community - eukaryotes;Infectious disease: viral;Signaling molecules and interaction;Immune system	ko05130//Pathogenic Escherichia coli infection;ko04530//Tight junction;ko05160//Hepatitis C;ko04514//Cell adhesion molecules;ko04670//Leukocyte transendothelial migration	K06087;K06087;K06087;K06087;K06087	GO:0005811//lipid droplet;GO:0005883//neurofilament;GO:0005886//plasma membrane;GO:0005923//bicellular tight junction;GO:0016020//membrane;GO:0030054//cell junction;GO:0030424//axon;GO:0045178//basal part of cell;GO:0070160//tight junction;GO:0070161//anchoring junction	GO:0005198//structural molecule activity;GO:0005515//protein binding;GO:0042802//identical protein binding	GO:0007155//cell adhesion;GO:0007283//spermatogenesis;GO:0008366//axon ensheathment;GO:0016338//calcium-independent cell-cell adhesion via plasma membrane cell-adhesion molecules;GO:0070830//bicellular tight junction assembly;GO:0120192//tight junction assembly	--
UFL1	1094	1017	1147	1410	1506	1740	16.958	17.249	16.138	21.237	22.99	24.979	16.7817	23.0687	0.459049	0.000112436	0.00510117	UFL1	UFM1 specific ligase 1 [Source:HGNC Symbol;Acc:HGNC:23039]	-	-	-	-	GO:0005634//nucleus;GO:0005694//chromosome;GO:0005737//cytoplasm;GO:0005783//endoplasmic reticulum;GO:0005789//endoplasmic reticulum membrane;GO:0005829//cytosol;GO:0016020//membrane;GO:0032991//protein-containing complex;GO:0035861//site of double-strand break;GO:0043005//neuron projection	GO:0005515//protein binding;GO:0016740//transferase activity;GO:0019901//protein kinase binding;GO:0061666//UFM1 ligase activity;GO:0071568//UFM1 transferase activity	GO:0000077//DNA damage checkpoint signaling;GO:0001649//osteoblast differentiation;GO:0006281//DNA repair;GO:0006974//cellular response to DNA damage stimulus;GO:0008284//positive regulation of cell population proliferation;GO:0010468//regulation of gene expression;GO:0010508//positive regulation of autophagy;GO:0030218//erythrocyte differentiation;GO:0031397//negative regulation of protein ubiqu…	--
VPS50	474	442	467	653	643	756	9.987	13.75	8.11	15.166	13.377	15.828	10.6157	14.7903	0.47846	0.000112721	0.00510146	VPS50	VPS50 subunit of EARP/GARPII complex [Source:HGNC Symbol;Acc:HGNC:25956]	-	-	-	-	GO:0005768//endosome;GO:0005829//cytosol;GO:0016020//membrane;GO:0048471//perinuclear region of cytoplasm;GO:0055037//recycling endosome;GO:0070062//extracellular exosome;GO:1990745//EARP complex	GO:0000149//SNARE binding;GO:0005515//protein binding	GO:0015031//protein transport;GO:0032456//endocytic recycling;GO:0042147//retrograde transport, endosome to Golgi	--
RPH3AL	43	63	54	19	23	21	1.516	1.831	1.593	0.875	0.745	0.504	1.64667	0.708	-1.21773	0.00137998	0.0274554	RPH3AL	rabphilin 3A like (without C2 domains) [Source:HGNC Symbol;Acc:HGNC:10296]	-	-	-	-	GO:0005737//cytoplasm;GO:0016020//membrane;GO:0030658//transport vesicle membrane;GO:0031410//cytoplasmic vesicle;GO:0045202//synapse;GO:0098793//presynapse	GO:0005515//protein binding;GO:0008092//cytoskeletal protein binding;GO:0031267//small GTPase binding;GO:0046872//metal ion binding	GO:0006886//intracellular protein transport;GO:0006887//exocytosis;GO:0007186//G protein-coupled receptor signaling pathway;GO:0017158//regulation of calcium ion-dependent exocytosis;GO:0032024//positive regulation of insulin secretion;GO:0042593//glucose homeostasis;GO:0045744//negative regulation of G protein-coupled receptor signaling pathway;GO:0061669//spontaneous neurotransmitter secretion	--
ESF1	488	466	535	655	757	821	10.027	10.477	9.978	13.078	15.319	15.624	10.1607	14.6737	0.530234	0.000113732	0.00512187	ESF1	ESF1 nucleolar pre-rRNA processing protein homolog [Source:HGNC Symbol;Acc:HGNC:15898]	-	-	-	-	GO:0005615//extracellular space;GO:0005634//nucleus;GO:0005654//nucleoplasm;GO:0005730//nucleolus	GO:0003723//RNA binding	GO:0006364//rRNA processing	--
SEZ6L	1086	1835	1949	559	978	621	11.837	21.916	19.497	5.501	11.439	5.983	17.75	7.641	-1.21599	0.000928347	0.0216228	SEZ6L	seizure related 6 homolog like [Source:HGNC Symbol;Acc:HGNC:10763]	-	-	-	-	GO:0005783//endoplasmic reticulum;GO:0005789//endoplasmic reticulum membrane;GO:0016020//membrane;GO:0043025//neuronal cell body	GO:0005515//protein binding	GO:0060074//synapse maturation;GO:0090036//regulation of protein kinase C signaling	--
CSRP2	428	512	474	682	675	738	32.441	41.791	32.754	48.404	48.719	50.107	35.662	49.0767	0.46065	0.000114835	0.0051462	CSRP2	cysteine and glycine rich protein 2 [Source:HGNC Symbol;Acc:HGNC:2470]	-	-	-	-	GO:0005634//nucleus;GO:0005737//cytoplasm;GO:0005925//focal adhesion;GO:0030018//Z disc	GO:0003674//molecular_function;GO:0005515//protein binding;GO:0008307//structural constituent of muscle;GO:0042805//actinin binding;GO:0046872//metal ion binding	GO:0030154//cell differentiation;GO:0045214//sarcomere organization;GO:0060537//muscle tissue development	--
ZNF469	228	198	413	115	137	114	1.097	1.043	1.833	0.536	0.669	0.519	1.32433	0.574667	-1.20447	8.50191e-06	0.00078908	ZNF469	zinc finger protein 469 [Source:HGNC Symbol;Acc:HGNC:23216]	-	-	-	-	GO:0005634//nucleus	GO:0003677//DNA binding;GO:0005515//protein binding;GO:0046872//metal ion binding	GO:0000122//negative regulation of transcription by RNA polymerase II;GO:1903053//regulation of extracellular matrix organization	zf-C2H2
TMEFF2	79	176	187	70	87	41	1.844	4.496	3.958	1.589	1.998	0.883	3.43267	1.49	-1.20402	0.000990846	0.0224895	TMEFF2	transmembrane protein with EGF like and two follistatin like domains 2 [Source:HGNC Symbol;Acc:HGNC:11867]	-	-	-	-	GO:0005576//extracellular region;GO:0016020//membrane	GO:0003674//molecular_function;GO:0005515//protein binding	GO:0030154//cell differentiation;GO:0030336//negative regulation of cell migration;GO:0044319//wound healing, spreading of cells;GO:0045720//negative regulation of integrin biosynthetic process;GO:0051497//negative regulation of stress fiber assembly	--
PHF5A	498	477	577	776	687	904	30.981	32.469	32.58	46.908	42.089	52.084	32.01	47.027	0.554967	0.000116981	0.00518788	PHF5A	PHD finger protein 5A [Source:HGNC Symbol;Acc:HGNC:18000]	Genetic Information Processing	Transcription	ko03040//Spliceosome	K12834	GO:0005634//nucleus;GO:0005654//nucleoplasm;GO:0005681//spliceosomal complex;GO:0005684//U2-type spliceosomal complex;GO:0005686//U2 snRNP;GO:0005689//U12-type spliceosomal complex;GO:0016363//nuclear matrix;GO:0016607//nuclear speck;GO:0071005//U2-type precatalytic spliceosome;GO:0071011//precatalytic spliceosome	GO:0003677//DNA binding;GO:0003723//RNA binding;GO:0005515//protein binding;GO:0008270//zinc ion binding;GO:0046872//metal ion binding	GO:0000398//mRNA splicing, via spliceosome;GO:0006397//mRNA processing;GO:0008380//RNA splicing;GO:0045893//positive regulation of transcription, DNA-templated;GO:0048863//stem cell differentiation;GO:1903241//U2-type prespliceosome assembly	--
KIF26B	469	551	768	252	343	198	2.367	2.983	3.52	1.18	1.744	0.933	2.95667	1.28567	-1.20145	1.42972e-07	3.14952e-05	KIF26B	kinesin family member 26B [Source:HGNC Symbol;Acc:HGNC:25484]	-	-	-	-	GO:0005737//cytoplasm;GO:0005856//cytoskeleton;GO:0005874//microtubule	GO:0000166//nucleotide binding;GO:0003774//cytoskeletal motor activity;GO:0003777//microtubule motor activity;GO:0005524//ATP binding;GO:0008017//microtubule binding	GO:0007018//microtubule-based movement;GO:0022409//positive regulation of cell-cell adhesion;GO:0030010//establishment of cell polarity;GO:0072092//ureteric bud invasion	--
NETO1	21	56	53	24	25	13	0.205	0.701	0.601	0.3	0.24	0.117	0.502333	0.219	-1.19771	0.0350353	0.20081	NETO1	neuropilin and tolloid like 1 [Source:HGNC Symbol;Acc:HGNC:13823]	-	-	-	-	GO:0005576//extracellular region;GO:0005886//plasma membrane;GO:0014069//postsynaptic density;GO:0016020//membrane;GO:0045202//synapse;GO:0045211//postsynaptic membrane;GO:0060076//excitatory synapse;GO:0098685//Schaffer collateral - CA1 synapse;GO:0098839//postsynaptic density membrane;GO:0098978//glutamatergic synapse;GO:1904115//axon cytoplasm	GO:0005515//protein binding;GO:0035255//ionotropic glutamate receptor binding	GO:0007613//memory;GO:0008542//visual learning;GO:0048169//regulation of long-term neuronal synaptic plasticity;GO:0097120//receptor localization to synapse;GO:0098962//regulation of postsynaptic neurotransmitter receptor activity;GO:0099645//neurotransmitter receptor localization to postsynaptic specialization membrane;GO:0140231//anterograde axonal transport of neurotransmitter receptor complex…	--
HAUS6	1262	1116	1070	1569	1577	1686	13.587	13.192	10.52	16.295	17.141	16.624	12.433	16.6867	0.424521	0.000117615	0.00518788	HAUS6	HAUS augmin like complex subunit 6 [Source:HGNC Symbol;Acc:HGNC:25948]	-	-	-	-	GO:0005737//cytoplasm;GO:0005813//centrosome;GO:0005815//microtubule organizing center;GO:0005819//spindle;GO:0005829//cytosol;GO:0005856//cytoskeleton;GO:0005874//microtubule;GO:0070652//HAUS complex;GO:1990498//mitotic spindle microtubule	GO:0003674//molecular_function;GO:0005515//protein binding;GO:0008017//microtubule binding	GO:0000226//microtubule cytoskeleton organization;GO:0007049//cell cycle;GO:0007098//centrosome cycle;GO:0051225//spindle assembly;GO:0051301//cell division	--
LAMTOR3	1007	1049	1117	1350	1537	1588	35.819	36.896	33.054	45.982	50.915	51.448	35.2563	49.4483	0.488039	0.000117752	0.00518788	LAMTOR3	late endosomal/lysosomal adaptor, MAPK and MTOR activator 3 [Source:HGNC Symbol;Acc:HGNC:15606]	Environmental Information Processing;Environmental Information Processing	Signal transduction;Signal transduction	ko04010//MAPK signaling pathway;ko04150//mTOR signaling pathway	K04370;K04370	GO:0005765//lysosomal membrane;GO:0005768//endosome;GO:0005770//late endosome;GO:0005886//plasma membrane;GO:0005925//focal adhesion;GO:0010008//endosome membrane;GO:0016020//membrane;GO:0031902//late endosome membrane;GO:0035579//specific granule membrane;GO:0070062//extracellular exosome;GO:0070821//tertiary granule membrane;GO:0071986//Ragulator complex	GO:0005085//guanyl-nucleotide exchange factor activity;GO:0005515//protein binding;GO:0019209//kinase activator activity;GO:0060090//molecular adaptor activity	GO:0008104//protein localization;GO:0032006//regulation of TOR signaling;GO:0032008//positive regulation of TOR signaling;GO:0038202//TORC1 signaling;GO:0043410//positive regulation of MAPK cascade;GO:0071230//cellular response to amino acid stimulus;GO:1902414//protein localization to cell junction	--
SERTM1	33	53	30	20	27	6	0.698	1.226	0.576	0.411	0.562	0.117	0.833333	0.363333	-1.1976	0.039962	0.216365	SERTM1	serine rich and transmembrane domain containing 1 [Source:HGNC Symbol;Acc:HGNC:33792]	-	-	-	-	GO:0016020//membrane;GO:0043231//intracellular membrane-bounded organelle	GO:0005515//protein binding	-	--
EFCAB6	71	82	62	37	33	44	1.483	1.629	0.981	0.622	0.454	0.712	1.36433	0.596	-1.19481	0.00840693	0.0853958	EFCAB6	EF-hand calcium binding domain 6 [Source:HGNC Symbol;Acc:HGNC:24204]	-	-	-	-	GO:0005634//nucleus;GO:0005654//nucleoplasm;GO:0005737//cytoplasm;GO:0005856//cytoskeleton;GO:0042995//cell projection	GO:0005509//calcium ion binding;GO:0005515//protein binding;GO:0046872//metal ion binding	-	--
NOP58	1511	1366	1572	2007	1944	2289	55.824	54.874	52.607	68.364	70.239	77.775	54.435	72.126	0.405985	0.000119767	0.00523881	NOP58	NOP58 ribonucleoprotein [Source:HGNC Symbol;Acc:HGNC:29926]	Genetic Information Processing	Translation	ko03008//Ribosome biogenesis in eukaryotes	K14565	GO:0001650//fibrillar center;GO:0005634//nucleus;GO:0005654//nucleoplasm;GO:0005730//nucleolus;GO:0005732//sno(s)RNA-containing ribonucleoprotein complex;GO:0005829//cytosol;GO:0015030//Cajal body;GO:0016020//membrane;GO:0031428//box C/D RNP complex;GO:0032040//small-subunit processome;GO:0070761//pre-snoRNP complex;GO:1990904//ribonucleoprotein complex	GO:0001094//TFIID-class transcription factor complex binding;GO:0003723//RNA binding;GO:0005515//protein binding;GO:0030515//snoRNA binding;GO:0051117//ATPase binding	GO:0006364//rRNA processing;GO:0042254//ribosome biogenesis;GO:0042274//ribosomal small subunit biogenesis;GO:0048254//snoRNA localization	--
EPHA4	1292	1589	1483	1971	2091	2042	15.763	20.833	14.156	28.706	21.527	20.111	16.9173	23.448	0.470963	0.000121406	0.00529784	EPHA4	EPH receptor A4 [Source:HGNC Symbol;Acc:HGNC:3388]	Organismal Systems	Development and regeneration	ko04360//Axon guidance	K05105	GO:0005737//cytoplasm;GO:0005741//mitochondrial outer membrane;GO:0005768//endosome;GO:0005769//early endosome;GO:0005886//plasma membrane;GO:0005912//adherens junction;GO:0009986//cell surface;GO:0014069//postsynaptic density;GO:0016020//membrane;GO:0030175//filopodium;GO:0030424//axon;GO:0030425//dendrite;GO:0031594//neuromuscular junction;GO:0031901//early endosome membrane;GO:0042734//presyna…	GO:0000166//nucleotide binding;GO:0001540//amyloid-beta binding;GO:0004672//protein kinase activity;GO:0004713//protein tyrosine kinase activity;GO:0004714//transmembrane receptor protein tyrosine kinase activity;GO:0005003//ephrin receptor activity;GO:0005004//GPI-linked ephrin receptor activity;GO:0005005//transmembrane-ephrin receptor activity;GO:0005515//protein binding;GO:0005524//ATP bindin…	GO:0006468//protein phosphorylation;GO:0007155//cell adhesion;GO:0007162//negative regulation of cell adhesion;GO:0007169//transmembrane receptor protein tyrosine kinase signaling pathway;GO:0007399//nervous system development;GO:0007411//axon guidance;GO:0007628//adult walking behavior;GO:0008045//motor neuron axon guidance;GO:0008284//positive regulation of cell population proliferation;GO:0008…	--
TMEM200A	888	861	818	392	415	373	18.905	20.091	15.729	8.017	8.559	7.332	18.2417	7.96933	-1.19471	2.14188e-15	3.01247e-12	TMEM200A	transmembrane protein 200A [Source:HGNC Symbol;Acc:HGNC:21075]	-	-	-	-	GO:0016020//membrane	GO:0005515//protein binding	-	--
DNAI7	67	94	79	31	34	43	1.879	2.904	2.117	0.988	0.904	1.143	2.3	1.01167	-1.1849	0.000876757	0.0209825	DNAI7	dynein axonemal intermediate chain 7 [Source:HGNC Symbol;Acc:HGNC:29599]	-	-	-	-	GO:0005737//cytoplasm;GO:0005858//axonemal dynein complex;GO:0005929//cilium;GO:0005930//axoneme;GO:0042995//cell projection	GO:0005515//protein binding;GO:0008017//microtubule binding;GO:0048487//beta-tubulin binding	-	--
SLC38A1	4531	4700	5645	6861	6641	7000	42.291	49.287	49.584	65.628	63.32	65.821	47.054	64.923	0.464412	0.000125252	0.00542679	SLC38A1	solute carrier family 38 member 1 [Source:HGNC Symbol;Acc:HGNC:13447]	Organismal Systems;Organismal Systems	Nervous system;Nervous system	ko04724//Glutamatergic synapse;ko04727//GABAergic synapse	K14990;K14990	GO:0005886//plasma membrane;GO:0016020//membrane;GO:0016323//basolateral plasma membrane;GO:0030424//axon;GO:0043025//neuronal cell body;GO:0070062//extracellular exosome;GO:0098591//external side of apical plasma membrane	GO:0005283//amino acid:sodium symporter activity;GO:0005295//neutral amino acid:sodium symporter activity;GO:0005298//proline:sodium symporter activity;GO:0005515//protein binding;GO:0015171//amino acid transmembrane transporter activity;GO:0015175//neutral amino acid transmembrane transporter activity;GO:0015179//L-amino acid transmembrane transporter activity;GO:0015186//L-glutamine transmembra…	GO:0001504//neurotransmitter uptake;GO:0003333//amino acid transmembrane transport;GO:0006541//glutamine metabolic process;GO:0006811//ion transport;GO:0006814//sodium ion transport;GO:0006865//amino acid transport;GO:0006868//glutamine transport;GO:0007565//female pregnancy;GO:0009449//gamma-aminobutyric acid biosynthetic process;GO:0015804//neutral amino acid transport;GO:0015816//glycine trans…	--
NGDN	591	541	612	796	810	956	34.178	34.11	32.515	45.256	46.567	51.934	33.601	47.919	0.512094	0.00012657	0.00545584	NGDN	neuroguidin [Source:HGNC Symbol;Acc:HGNC:20271]	-	-	-	-	GO:0000775//chromosome, centromeric region;GO:0005634//nucleus;GO:0005654//nucleoplasm;GO:0005694//chromosome;GO:0005730//nucleolus;GO:0005737//cytoplasm;GO:0005739//mitochondrion;GO:0030175//filopodium;GO:0030424//axon;GO:0030425//dendrite;GO:0032040//small-subunit processome;GO:0042995//cell projection;GO:0098794//postsynapse;GO:0098978//glutamatergic synapse;GO:0140240//perforant pathway to de…	GO:0003723//RNA binding;GO:0005515//protein binding;GO:0045182//translation regulator activity	GO:0000462//maturation of SSU-rRNA from tricistronic rRNA transcript (SSU-rRNA, 5.8S rRNA, LSU-rRNA);GO:0006417//regulation of translation;GO:0042274//ribosomal small subunit biogenesis;GO:0099170//postsynaptic modulation of chemical synaptic transmission;GO:0140245//regulation of translation at postsynapse	--
KRTAP1-5	37	43	56	27	13	22	2.049	2.605	2.815	1.453	0.709	1.128	2.48967	1.09667	-1.18283	0.0138911	0.115835	KRTAP1-5	keratin associated protein 1-5 [Source:HGNC Symbol;Acc:HGNC:16777]	-	-	-	-	GO:0005575//cellular_component;GO:0005829//cytosol;GO:0005882//intermediate filament;GO:0045095//keratin filament	GO:0003674//molecular_function;GO:0005515//protein binding	GO:0008150//biological_process	--
SPTBN1	6414	6571	7824	5279	5054	4786	45.863	48.128	51.081	34.12	34.624	30.607	48.3573	33.117	-0.546163	0.000126818	0.00545584	SPTBN1	spectrin beta, non-erythrocytic 1 [Source:HGNC Symbol;Acc:HGNC:11275]	-	-	-	-	GO:0005634//nucleus;GO:0005730//nucleolus;GO:0005737//cytoplasm;GO:0005829//cytosol;GO:0005856//cytoskeleton;GO:0005886//plasma membrane;GO:0008091//spectrin;GO:0014069//postsynaptic density;GO:0014731//spectrin-associated cytoskeleton;GO:0016020//membrane;GO:0030054//cell junction;GO:0030673//axolemma;GO:0030863//cortical cytoskeleton;GO:0030864//cortical actin cytoskeleton;GO:0031430//M band;GO…	GO:0003723//RNA binding;GO:0003779//actin binding;GO:0005200//structural constituent of cytoskeleton;GO:0005515//protein binding;GO:0005516//calmodulin binding;GO:0005543//phospholipid binding;GO:0030506//ankyrin binding;GO:0044877//protein-containing complex binding;GO:0045296//cadherin binding;GO:0051015//actin filament binding;GO:0051020//GTPase binding	GO:0000281//mitotic cytokinesis;GO:0007009//plasma membrane organization;GO:0007010//cytoskeleton organization;GO:0007182//common-partner SMAD protein phosphorylation;GO:0007417//central nervous system development;GO:0021556//central nervous system formation;GO:0030036//actin cytoskeleton organization;GO:0032743//positive regulation of interleukin-2 production;GO:0043001//Golgi to plasma membrane…	--
NEK5	29	65	75	19	37	24	0.599	0.828	0.845	0.247	0.46	0.294	0.757333	0.333667	-1.18252	0.0186824	0.137019	NEK5	NIMA related kinase 5 [Source:HGNC Symbol;Acc:HGNC:7748]	-	-	-	-	-	GO:0000166//nucleotide binding;GO:0004672//protein kinase activity;GO:0004674//protein serine/threonine kinase activity;GO:0005524//ATP binding;GO:0016301//kinase activity;GO:0016740//transferase activity;GO:0046872//metal ion binding;GO:0106310//protein serine kinase activity	GO:0006468//protein phosphorylation;GO:0016310//phosphorylation	--
SHD	43	112	146	40	52	25	1.475	4.203	4.545	1.801	1.887	0.818	3.40767	1.502	-1.1819	0.00127155	0.0260201	SHD	Src homology 2 domain containing transforming protein D [Source:HGNC Symbol;Acc:HGNC:30633]	-	-	-	-	-	GO:0001784//phosphotyrosine residue binding;GO:0005515//protein binding	-	--
DSCAM	75	98	123	33	70	27	0.646	1.015	0.944	0.323	0.598	0.229	0.868333	0.383333	-1.17965	0.00179507	0.032464	DSCAM	DS cell adhesion molecule [Source:HGNC Symbol;Acc:HGNC:3039]	-	-	-	-	GO:0005576//extracellular region;GO:0005886//plasma membrane;GO:0016020//membrane;GO:0030424//axon;GO:0030425//dendrite;GO:0030426//growth cone;GO:0042995//cell projection;GO:0043025//neuronal cell body;GO:0045202//synapse	GO:0005515//protein binding;GO:0098632//cell-cell adhesion mediator activity;GO:1990782//protein tyrosine kinase binding;GO:1990890//netrin receptor binding	GO:0007155//cell adhesion;GO:0007156//homophilic cell adhesion via plasma membrane adhesion molecules;GO:0007162//negative regulation of cell adhesion;GO:0007399//nervous system development;GO:0007411//axon guidance;GO:0007416//synapse assembly;GO:0007626//locomotory behavior;GO:0010842//retina layer formation;GO:0038007//netrin-activated signaling pathway;GO:0042327//positive regulation of phosp…	--
SLC6A17	163	241	317	100	137	91	1.663	2.691	2.936	0.992	1.377	0.86	2.43	1.07633	-1.17483	2.45582e-05	0.00173897	SLC6A17	solute carrier family 6 member 17 [Source:HGNC Symbol;Acc:HGNC:31399]	-	-	-	-	GO:0005886//plasma membrane;GO:0008021//synaptic vesicle;GO:0016020//membrane;GO:0030672//synaptic vesicle membrane;GO:0031410//cytoplasmic vesicle;GO:0042995//cell projection;GO:0045202//synapse;GO:0098793//presynapse;GO:0098794//postsynapse;GO:0098978//glutamatergic synapse;GO:0098982//GABA-ergic synapse	GO:0005515//protein binding;GO:0015293//symporter activity;GO:0022857//transmembrane transporter activity	GO:0006836//neurotransmitter transport;GO:0007420//brain development;GO:0015804//neutral amino acid transport;GO:0015816//glycine transport;GO:0015820//leucine transport;GO:0015824//proline transport;GO:0030163//protein catabolic process;GO:0032328//alanine transport;GO:0035725//sodium ion transmembrane transport;GO:0071702//organic substance transport;GO:0071705//nitrogen compound transport;GO:0…	--
MARCHF10	31	30	23	10	12	16	1.605	1.039	1.08	0.397	0.528	0.725	1.24133	0.55	-1.17439	0.038309	0.211656	MARCHF10	membrane associated ring-CH-type finger 10 [Source:HGNC Symbol;Acc:HGNC:26655]	-	-	-	-	-	GO:0005515//protein binding;GO:0008270//zinc ion binding;GO:0016740//transferase activity;GO:0046872//metal ion binding	GO:0016567//protein ubiquitination	--
SLC16A1	2246	1916	2299	2912	2802	3457	39.182	36.55	36.398	49.296	48.097	55.862	37.3767	51.085	0.450762	0.000131795	0.00559105	SLC16A1	solute carrier family 16 member 1 [Source:HGNC Symbol;Acc:HGNC:10922]	-	-	-	-	GO:0005813//centrosome;GO:0005886//plasma membrane;GO:0009925//basal plasma membrane;GO:0016020//membrane;GO:0016323//basolateral plasma membrane;GO:0016324//apical plasma membrane;GO:0016328//lateral plasma membrane;GO:0030054//cell junction;GO:0043231//intracellular membrane-bounded organelle;GO:0045202//synapse;GO:0070062//extracellular exosome	GO:0005515//protein binding;GO:0008028//monocarboxylic acid transmembrane transporter activity;GO:0015129//lactate transmembrane transporter activity;GO:0015130//mevalonate transmembrane transporter activity;GO:0015141//succinate transmembrane transporter activity;GO:0015293//symporter activity;GO:0015295//solute:proton symporter activity;GO:0015650//lactate:proton symporter activity;GO:0022857//…	GO:0006629//lipid metabolic process;GO:0007098//centrosome cycle;GO:0015718//monocarboxylic acid transport;GO:0015728//mevalonate transport;GO:0032094//response to food;GO:0035873//lactate transmembrane transport;GO:0035879//plasma membrane lactate transport;GO:0042593//glucose homeostasis;GO:0042867//pyruvate catabolic process;GO:0050796//regulation of insulin secretion;GO:0051780//behavioral re…	--
LARP7	673	678	580	857	983	965	20.932	22.858	16.157	26.212	30.025	27.881	19.9823	28.0393	0.488727	0.000133184	0.0056369	LARP7	La ribonucleoprotein 7, transcriptional regulator [Source:HGNC Symbol;Acc:HGNC:24912]	-	-	-	-	GO:0005634//nucleus;GO:0005654//nucleoplasm;GO:0005829//cytosol;GO:0005844//polysome;GO:0120259//7SK snRNP;GO:1990904//ribonucleoprotein complex	GO:0003676//nucleic acid binding;GO:0003723//RNA binding;GO:0003729//mRNA binding;GO:0005515//protein binding;GO:0017070//U6 snRNA binding;GO:0097322//7SK snRNA binding	GO:0000122//negative regulation of transcription by RNA polymerase II;GO:0000494//box C/D RNA 3'-end processing;GO:0006396//RNA processing;GO:0006397//mRNA processing;GO:0007283//spermatogenesis;GO:0008380//RNA splicing;GO:0030154//cell differentiation;GO:0032897//negative regulation of viral transcription;GO:0034244//negative regulation of transcription elongation from RNA polymerase II promoter…	--
FTL	14366	11982	18633	20486	22435	24136	1080.46	986.029	1271.94	1497.09	1661.69	1681.16	1112.81	1613.31	0.535819	0.00013365	0.00564353	FTL	ferritin light chain [Source:HGNC Symbol;Acc:HGNC:3999]	Cellular Processes;Organismal Systems;Cellular Processes	Cell growth and death;Digestive system;Cell growth and death	ko04217//Necroptosis;ko04978//Mineral absorption;ko04216//Ferroptosis	K13625;K13625;K13625	GO:0005576//extracellular region;GO:0005737//cytoplasm;GO:0005829//cytosol;GO:0008043//intracellular ferritin complex;GO:0016020//membrane;GO:0035578//azurophil granule lumen;GO:0044754//autolysosome;GO:0070062//extracellular exosome	GO:0005506//iron ion binding;GO:0005515//protein binding;GO:0008198//ferrous iron binding;GO:0008199//ferric iron binding;GO:0042802//identical protein binding;GO:0046872//metal ion binding	GO:0006826//iron ion transport;GO:0006879//cellular iron ion homeostasis;GO:0006880//intracellular sequestering of iron ion	--
ADAMTS8	63	28	56	23	17	27	1.138	0.553	0.918	0.404	0.302	0.452	0.869667	0.386	-1.17186	0.0141095	0.116785	ADAMTS8	ADAM metallopeptidase with thrombospondin type 1 motif 8 [Source:HGNC Symbol;Acc:HGNC:224]	-	-	-	-	GO:0005576//extracellular region;GO:0031012//extracellular matrix;GO:0062023//collagen-containing extracellular matrix	GO:0004222//metalloendopeptidase activity;GO:0005178//integrin binding;GO:0008201//heparin binding;GO:0008233//peptidase activity;GO:0008237//metallopeptidase activity;GO:0008270//zinc ion binding;GO:0009673//low-affinity phosphate transmembrane transporter activity;GO:0016787//hydrolase activity;GO:0046872//metal ion binding	GO:0006508//proteolysis;GO:0008285//negative regulation of cell population proliferation;GO:0030198//extracellular matrix organization;GO:0035435//phosphate ion transmembrane transport	--
ADAMTSL3	28	22	40	14	13	13	0.251	0.226	0.346	0.13	0.122	0.115	0.274333	0.122333	-1.16511	0.0310587	0.186974	ADAMTSL3	ADAMTS like 3 [Source:HGNC Symbol;Acc:HGNC:14633]	-	-	-	-	GO:0005576//extracellular region;GO:0031012//extracellular matrix;GO:0043231//intracellular membrane-bounded organelle;GO:0110165//cellular anatomical entity	GO:0005515//protein binding	GO:0030198//extracellular matrix organization	--
SF3B1	8550	8349	8857	10754	11391	11880	155.063	154.36	151.503	198.069	193.137	198.351	153.642	196.519	0.355096	0.000135986	0.00569973	SF3B1	splicing factor 3b subunit 1 [Source:HGNC Symbol;Acc:HGNC:10768]	Genetic Information Processing	Transcription	ko03040//Spliceosome	K12828	GO:0005634//nucleus;GO:0005654//nucleoplasm;GO:0005681//spliceosomal complex;GO:0005684//U2-type spliceosomal complex;GO:0005686//U2 snRNP;GO:0005689//U12-type spliceosomal complex;GO:0005730//nucleolus;GO:0016607//nuclear speck;GO:0034693//U11/U12 snRNP;GO:0071004//U2-type prespliceosome;GO:0071005//U2-type precatalytic spliceosome;GO:0071013//catalytic step 2 spliceosome;GO:0110016//B-WICH comp…	GO:0003723//RNA binding;GO:0003729//mRNA binding;GO:0005515//protein binding;GO:1990935//splicing factor binding	GO:0000245//spliceosomal complex assembly;GO:0000375//RNA splicing, via transesterification reactions;GO:0000398//mRNA splicing, via spliceosome;GO:0006338//chromatin remodeling;GO:0006397//mRNA processing;GO:0008380//RNA splicing;GO:0035066//positive regulation of histone acetylation;GO:0045943//positive regulation of transcription by RNA polymerase I;GO:0045944//positive regulation of transcrip…	--
NUDT12	477	420	485	611	694	784	10.366	9.997	9.328	11.958	14.565	15.778	9.897	14.1003	0.510666	0.000136227	0.00569973	NUDT12	nudix hydrolase 12 [Source:HGNC Symbol;Acc:HGNC:18826]	Metabolism;Cellular Processes;Metabolism	Global and overview maps;Transport and catabolism;Metabolism of cofactors and vitamins	ko01100//Metabolic pathways;ko04146//Peroxisome;ko00760//Nicotinate and nicotinamide metabolism	K03426;K03426;K03426	GO:0005634//nucleus;GO:0005737//cytoplasm;GO:0005777//peroxisome;GO:0005782//peroxisomal matrix	GO:0000210//NAD+ diphosphatase activity;GO:0000287//magnesium ion binding;GO:0005515//protein binding;GO:0008270//zinc ion binding;GO:0016787//hydrolase activity;GO:0035529//NADH pyrophosphatase activity;GO:0046872//metal ion binding;GO:0110153//RNA NAD-cap (NMN-forming) hydrolase activity;GO:1990174//phosphodiesterase decapping endonuclease activity	GO:0006402//mRNA catabolic process;GO:0006734//NADH metabolic process;GO:0006742//NADP catabolic process;GO:0019677//NAD catabolic process;GO:0032922//circadian regulation of gene expression;GO:0034356//NAD biosynthesis via nicotinamide riboside salvage pathway;GO:0090502//RNA phosphodiester bond hydrolysis, endonucleolytic;GO:0110155//NAD-cap decapping;GO:0110156//methylguanosine-cap decapping	--
FOXN4	118	103	99	56	67	35	2.689	2.711	2.202	1.307	1.422	0.663	2.534	1.13067	-1.16424	0.0012775	0.0260981	FOXN4	forkhead box N4 [Source:HGNC Symbol;Acc:HGNC:21399]	-	-	-	-	GO:0000785//chromatin;GO:0005634//nucleus	GO:0000981//DNA-binding transcription factor activity, RNA polymerase II-specific;GO:0000987//cis-regulatory region sequence-specific DNA binding;GO:0003677//DNA binding;GO:0003682//chromatin binding;GO:0003700//DNA-binding transcription factor activity;GO:0005515//protein binding;GO:0043565//sequence-specific DNA binding	GO:0001947//heart looping;GO:0006355//regulation of transcription, DNA-templated;GO:0007399//nervous system development;GO:0008016//regulation of heart contraction;GO:0010842//retina layer formation;GO:0021514//ventral spinal cord interneuron differentiation;GO:0035881//amacrine cell differentiation;GO:0036302//atrioventricular canal development;GO:0045944//positive regulation of transcription by…	Fork_head
ZNF302	585	636	672	832	932	981	15.139	17.632	15.404	20.056	23.656	23.38	16.0583	22.364	0.477856	0.00013761	0.00573133	ZNF302	zinc finger protein 302 [Source:HGNC Symbol;Acc:HGNC:13848]	Human Diseases	Infectious disease: viral	ko05168//Herpes simplex virus 1 infection	K09228	GO:0005634//nucleus	GO:0000978//RNA polymerase II cis-regulatory region sequence-specific DNA binding;GO:0003677//DNA binding;GO:0005515//protein binding;GO:0046872//metal ion binding	GO:0006355//regulation of transcription, DNA-templated	zf-C2H2
PLTP	2151	1951	2233	1488	1663	1232	76.837	74.948	73.046	51.249	58.998	40.609	74.9437	50.2853	-0.575669	0.000137961	0.0057329	PLTP	phospholipid transfer protein [Source:HGNC Symbol;Acc:HGNC:9093]	Organismal Systems;Organismal Systems	Endocrine system;Digestive system	ko03320//PPAR signaling pathway;ko04979//Cholesterol metabolism	K08761;K08761	GO:0005576//extracellular region;GO:0005615//extracellular space;GO:0005634//nucleus;GO:0034364//high-density lipoprotein particle	GO:0005515//protein binding;GO:0008035//high-density lipoprotein particle binding;GO:0008289//lipid binding;GO:0008429//phosphatidylethanolamine binding;GO:0008525//phosphatidylcholine transporter activity;GO:0008526//phosphatidylinositol transfer activity;GO:0019992//diacylglycerol binding;GO:0030169//low-density lipoprotein particle binding;GO:0031210//phosphatidylcholine binding;GO:0034189//ve…	GO:0006629//lipid metabolic process;GO:0006869//lipid transport;GO:0010189//vitamin E biosynthetic process;GO:0010875//positive regulation of cholesterol efflux;GO:0015914//phospholipid transport;GO:0015918//sterol transport;GO:0030317//flagellated sperm motility;GO:0034375//high-density lipoprotein particle remodeling;GO:0035627//ceramide transport;GO:0046836//glycolipid transport;GO:0120009//in…	--
SULT1A1	383	370	335	194	136	218	18.383	20.07	14.454	7.889	5.888	9.871	17.6357	7.88267	-1.16174	1.51191e-06	0.000197041	SULT1A1	sulfotransferase family 1A member 1 [Source:HGNC Symbol;Acc:HGNC:11453]	Human Diseases	Cancer: overview	ko05204//Chemical carcinogenesis - DNA adducts	K01014	GO:0005737//cytoplasm;GO:0005829//cytosol	GO:0004062//aryl sulfotransferase activity;GO:0005515//protein binding;GO:0008146//sulfotransferase activity;GO:0016740//transferase activity;GO:0047894//flavonol 3-sulfotransferase activity;GO:0050294//steroid sulfotransferase activity;GO:0050656//3'-phosphoadenosine 5'-phosphosulfate binding	GO:0006068//ethanol catabolic process;GO:0006584//catecholamine metabolic process;GO:0006629//lipid metabolic process;GO:0006805//xenobiotic metabolic process;GO:0008202//steroid metabolic process;GO:0008210//estrogen metabolic process;GO:0009308//amine metabolic process;GO:0009812//flavonoid metabolic process;GO:0050427//3'-phosphoadenosine 5'-phosphosulfate metabolic process;GO:0051923//sulfati…	--
ASIC4	27	47	53	20	21	16	0.661	1.24	1.156	0.492	0.501	0.375	1.019	0.456	-1.16005	0.0147624	0.119436	ASIC4	acid sensing ion channel subunit family member 4 [Source:HGNC Symbol;Acc:HGNC:21263]	Organismal Systems	Sensory system	ko04750//Inflammatory mediator regulation of TRP channels	K04831	GO:0005886//plasma membrane;GO:0016020//membrane	GO:0005216//ion channel activity;GO:0005272//sodium channel activity;GO:0005515//protein binding;GO:0015081//sodium ion transmembrane transporter activity;GO:0015280//ligand-gated sodium channel activity	GO:0001662//behavioral fear response;GO:0006811//ion transport;GO:0006814//sodium ion transport;GO:0035725//sodium ion transmembrane transport;GO:0098662//inorganic cation transmembrane transport	--
PDE1B	46	68	99	37	45	18	0.989	1.526	1.946	0.738	0.917	0.342	1.487	0.665667	-1.15953	0.00994541	0.0942675	PDE1B	phosphodiesterase 1B [Source:HGNC Symbol;Acc:HGNC:8775]	Metabolism;Organismal Systems;Environmental Information Processing;Metabolism;Human Diseases;Organismal Systems;Organismal Systems	Global and overview maps;Sensory system;Signal transduction;Nucleotide metabolism;Substance dependence;Sensory system;Endocrine system	ko01100//Metabolic pathways;ko04740//Olfactory transduction;ko04020//Calcium signaling pathway;ko00230//Purine metabolism;ko05032//Morphine addiction;ko04742//Taste transduction;ko04924//Renin secretion	K13755;K13755;K13755;K13755;K13755;K13755;K13755	GO:0005737//cytoplasm;GO:0005829//cytosol;GO:0043025//neuronal cell body	GO:0004112//cyclic-nucleotide phosphodiesterase activity;GO:0004114//3',5'-cyclic-nucleotide phosphodiesterase activity;GO:0004115//3',5'-cyclic-AMP phosphodiesterase activity;GO:0004117//calmodulin-dependent cyclic-nucleotide phosphodiesterase activity;GO:0005515//protein binding;GO:0005516//calmodulin binding;GO:0008081//phosphoric diester hydrolase activity;GO:0016787//hydrolase activity;GO:00…	GO:0001505//regulation of neurotransmitter levels;GO:0001975//response to amphetamine;GO:0007165//signal transduction;GO:0007626//locomotory behavior;GO:0008542//visual learning;GO:0030224//monocyte differentiation;GO:0036006//cellular response to macrophage colony-stimulating factor stimulus;GO:0042053//regulation of dopamine metabolic process;GO:0042428//serotonin metabolic process;GO:0097011//…	--
BAIAP3	914	1070	1174	516	623	411	15.555	17.27	16.114	7.401	8.899	5.649	16.313	7.31633	-1.15683	2.09528e-09	7.98128e-07	BAIAP3	BAI1 associated protein 3 [Source:HGNC Symbol;Acc:HGNC:948]	Human Diseases	Cancer: overview	ko05202//Transcriptional misregulation in cancer	K15621	GO:0005737//cytoplasm;GO:0005768//endosome;GO:0005794//Golgi apparatus;GO:0005829//cytosol;GO:0005886//plasma membrane;GO:0016020//membrane;GO:0031902//late endosome membrane;GO:0032588//trans-Golgi network membrane;GO:0055038//recycling endosome membrane;GO:0098793//presynapse;GO:0098982//GABA-ergic synapse;GO:0099503//secretory vesicle	GO:0000149//SNARE binding;GO:0005509//calcium ion binding;GO:0005515//protein binding;GO:0005543//phospholipid binding;GO:0019905//syntaxin binding;GO:0046872//metal ion binding	GO:0001956//positive regulation of neurotransmitter secretion;GO:0006887//exocytosis;GO:0007186//G protein-coupled receptor signaling pathway;GO:0032228//regulation of synaptic transmission, GABAergic;GO:0035774//positive regulation of insulin secretion involved in cellular response to glucose stimulus;GO:0042147//retrograde transport, endosome to Golgi;GO:0050795//regulation of behavior;GO:00508…	--
NME9	24	35	38	11	14	18	0.845	1.674	1.563	0.603	0.606	0.624	1.36067	0.611	-1.15507	0.0256829	0.166454	NME9	NME/NM23 family member 9 [Source:HGNC Symbol;Acc:HGNC:21343]	-	-	-	-	GO:0005737//cytoplasm;GO:0005856//cytoskeleton;GO:0042995//cell projection;GO:0120293//dynein axonemal particle	GO:0004550//nucleoside diphosphate kinase activity	GO:0006165//nucleoside diphosphate phosphorylation;GO:0006183//GTP biosynthetic process;GO:0006228//UTP biosynthetic process;GO:0006241//CTP biosynthetic process	--
SGMS2	740	677	719	524	488	447	9.125	8.347	7.372	6.59	6.466	5.435	8.28133	6.16367	-0.426074	0.000143429	0.00587993	SGMS2	sphingomyelin synthase 2 [Source:HGNC Symbol;Acc:HGNC:28395]	Metabolism;Environmental Information Processing;Metabolism	Global and overview maps;Signal transduction;Lipid metabolism	ko01100//Metabolic pathways;ko04071//Sphingolipid signaling pathway;ko00600//Sphingolipid metabolism	K04714;K04714;K04714	GO:0000139//Golgi membrane;GO:0005654//nucleoplasm;GO:0005794//Golgi apparatus;GO:0005886//plasma membrane;GO:0016020//membrane	GO:0002950//ceramide phosphoethanolamine synthase activity;GO:0005515//protein binding;GO:0016301//kinase activity;GO:0016740//transferase activity;GO:0016780//phosphotransferase activity, for other substituted phosphate groups;GO:0033188//sphingomyelin synthase activity;GO:0047493//ceramide cholinephosphotransferase activity	GO:0006629//lipid metabolic process;GO:0006665//sphingolipid metabolic process;GO:0006686//sphingomyelin biosynthetic process;GO:0016310//phosphorylation;GO:0030148//sphingolipid biosynthetic process;GO:0030500//regulation of bone mineralization;GO:0046513//ceramide biosynthetic process;GO:1905373//ceramide phosphoethanolamine biosynthetic process	--
ADAMTS14	37	42	60	26	21	17	0.46	0.546	0.652	0.314	0.246	0.186	0.552667	0.248667	-1.1522	0.0122858	0.10748	ADAMTS14	ADAM metallopeptidase with thrombospondin type 1 motif 14 [Source:HGNC Symbol;Acc:HGNC:14899]	-	-	-	-	GO:0005576//extracellular region;GO:0031012//extracellular matrix	GO:0004222//metalloendopeptidase activity;GO:0008233//peptidase activity;GO:0008237//metallopeptidase activity;GO:0016787//hydrolase activity;GO:0046872//metal ion binding	GO:0006508//proteolysis;GO:0030198//extracellular matrix organization;GO:0030199//collagen fibril organization;GO:0030574//collagen catabolic process	--
CCDC39	121	152	125	51	67	76	2.06	3.14	1.931	0.89	1.123	1.198	2.377	1.07033	-1.15108	0.000199673	0.00755864	CCDC39	coiled-coil domain containing 39 [Source:HGNC Symbol;Acc:HGNC:25244]	-	-	-	-	GO:0005576//extracellular region;GO:0005737//cytoplasm;GO:0005829//cytosol;GO:0005856//cytoskeleton;GO:0005929//cilium;GO:0005930//axoneme;GO:0042995//cell projection	-	GO:0001947//heart looping;GO:0003341//cilium movement;GO:0003351//epithelial cilium movement involved in extracellular fluid movement;GO:0003356//regulation of cilium beat frequency;GO:0007368//determination of left/right symmetry;GO:0007420//brain development;GO:0007507//heart development;GO:0030317//flagellated sperm motility;GO:0030324//lung development;GO:0035469//determination of pancreatic …	--
SRP54	1865	1692	2034	2421	2544	2837	55.847	55.561	55.277	70.526	75.22	78.995	55.5617	74.9137	0.431139	0.000148556	0.00604943	SRP54	signal recognition particle 54 [Source:HGNC Symbol;Acc:HGNC:11301]	Genetic Information Processing	Folding, sorting and degradation	ko03060//Protein export	K03106	GO:0005634//nucleus;GO:0005737//cytoplasm;GO:0005783//endoplasmic reticulum;GO:0005786//signal recognition particle, endoplasmic reticulum targeting;GO:0005829//cytosol;GO:0016607//nuclear speck;GO:0048500//signal recognition particle;GO:1990904//ribonucleoprotein complex	GO:0000166//nucleotide binding;GO:0003723//RNA binding;GO:0003924//GTPase activity;GO:0005515//protein binding;GO:0005525//GTP binding;GO:0008312//7S RNA binding;GO:0016787//hydrolase activity;GO:0019003//GDP binding;GO:0030942//endoplasmic reticulum signal peptide binding;GO:0043021//ribonucleoprotein complex binding	GO:0006614//SRP-dependent cotranslational protein targeting to membrane;GO:0006616//SRP-dependent cotranslational protein targeting to membrane, translocation;GO:0006617//SRP-dependent cotranslational protein targeting to membrane, signal sequence recognition;GO:0030593//neutrophil chemotaxis;GO:0030851//granulocyte differentiation;GO:0031017//exocrine pancreas development;GO:0045047//protein tar…	--
ELMOD1	120	263	262	93	126	81	3.131	7.578	6.126	2.367	3.36	1.86	5.61167	2.529	-1.14986	0.000224706	0.00818097	ELMOD1	ELMO domain containing 1 [Source:HGNC Symbol;Acc:HGNC:25334]	-	-	-	-	-	GO:0005096//GTPase activator activity	-	--
COPS2	1668	1727	1729	2160	2297	2609	54.141	60.717	51.27	66.543	73.673	76.444	55.376	72.22	0.383138	0.000153062	0.00620529	COPS2	COP9 signalosome subunit 2 [Source:HGNC Symbol;Acc:HGNC:30747]	-	-	-	-	GO:0005634//nucleus;GO:0005654//nucleoplasm;GO:0005737//cytoplasm;GO:0005829//cytosol;GO:0008180//COP9 signalosome;GO:0032991//protein-containing complex	GO:0003714//transcription corepressor activity;GO:0005515//protein binding	GO:0000122//negative regulation of transcription by RNA polymerase II;GO:0000338//protein deneddylation;GO:0001833//inner cell mass cell proliferation;GO:0001834//trophectodermal cell proliferation;GO:0006366//transcription by RNA polymerase II;GO:0006468//protein phosphorylation;GO:0007165//signal transduction;GO:0030182//neuron differentiation;GO:0035914//skeletal muscle cell differentiation;GO…	--
HECTD4	2717	2432	3008	1908	2065	1907	12.552	12.221	12.619	8.596	9.971	8.02	12.464	8.86233	-0.492009	0.000153739	0.00621896	HECTD4	HECT domain E3 ubiquitin protein ligase 4 [Source:HGNC Symbol;Acc:HGNC:26611]	-	-	-	-	-	GO:0004842//ubiquitin-protein transferase activity	-	--
AGAP1	1546	1586	2112	1195	1289	993	14.282	15.403	17.756	11.23	12.802	9.403	15.8137	11.145	-0.504775	0.000155681	0.00628359	AGAP1	ArfGAP with GTPase domain, ankyrin repeat and PH domain 1 [Source:HGNC Symbol;Acc:HGNC:16922]	Cellular Processes	Transport and catabolism	ko04144//Endocytosis	K12491	GO:0005737//cytoplasm	GO:0000166//nucleotide binding;GO:0003924//GTPase activity;GO:0005096//GTPase activator activity;GO:0005515//protein binding;GO:0005525//GTP binding;GO:0005543//phospholipid binding;GO:0046872//metal ion binding	GO:0015031//protein transport;GO:0090630//activation of GTPase activity	--
ANAPC13	1066	1093	1280	1542	1542	1843	52.964	60.695	57.501	74.947	76.878	84.768	57.0533	78.8643	0.467062	0.000156093	0.00628636	ANAPC13	anaphase promoting complex subunit 13 [Source:HGNC Symbol;Acc:HGNC:24540]	Human Diseases;Genetic Information Processing;Cellular Processes;Cellular Processes;Organismal Systems	Infectious disease: viral;Folding, sorting and degradation;Cell growth and death;Cell growth and death;Endocrine system	ko05166//Human T-cell leukemia virus 1 infection;ko04120//Ubiquitin mediated proteolysis;ko04114//Oocyte meiosis;ko04110//Cell cycle;ko04914//Progesterone-mediated oocyte maturation	K12456;K12456;K12456;K12456;K12456	GO:0005634//nucleus;GO:0005680//anaphase-promoting complex	GO:0005515//protein binding	GO:0007049//cell cycle;GO:0007346//regulation of mitotic cell cycle;GO:0016567//protein ubiquitination;GO:0031145//anaphase-promoting complex-dependent catabolic process;GO:0051301//cell division;GO:0051445//regulation of meiotic cell cycle;GO:0070979//protein K11-linked ubiquitination	--
ZFHX3	1085	1477	1965	624	885	583	4.564	6.821	7.571	2.564	3.668	2.323	6.31867	2.85167	-1.14781	4.58154e-08	1.14752e-05	ZFHX3	zinc finger homeobox 3 [Source:HGNC Symbol;Acc:HGNC:777]	Cellular Processes	Cellular community - eukaryotes	ko04550//Signaling pathways regulating pluripotency of stem cells	K09378	GO:0000785//chromatin;GO:0005634//nucleus;GO:0005654//nucleoplasm;GO:0005667//transcription regulator complex;GO:0005737//cytoplasm;GO:0016604//nuclear body	GO:0000976//transcription cis-regulatory region binding;GO:0000978//RNA polymerase II cis-regulatory region sequence-specific DNA binding;GO:0000981//DNA-binding transcription factor activity, RNA polymerase II-specific;GO:0001227//DNA-binding transcription repressor activity, RNA polymerase II-specific;GO:0003676//nucleic acid binding;GO:0003677//DNA binding;GO:0003700//DNA-binding transcription…	GO:0000122//negative regulation of transcription by RNA polymerase II;GO:0006355//regulation of transcription, DNA-templated;GO:0006357//regulation of transcription by RNA polymerase II;GO:0007420//brain development;GO:0007517//muscle organ development;GO:0032922//circadian regulation of gene expression;GO:0045662//negative regulation of myoblast differentiation;GO:0045663//positive regulation of…	Homeobox
ENKUR	113	147	114	83	66	70	4.027	6.137	4.115	2.481	2.033	1.932	4.75967	2.14867	-1.14742	0.00456531	0.0586181	ENKUR	enkurin, TRPC channel interacting protein [Source:HGNC Symbol;Acc:HGNC:28388]	-	-	-	-	GO:0001669//acrosomal vesicle;GO:0005737//cytoplasm;GO:0005856//cytoskeleton;GO:0005879//axonemal microtubule;GO:0005929//cilium;GO:0031514//motile cilium;GO:0042995//cell projection;GO:0043227//membrane-bounded organelle;GO:0097228//sperm principal piece;GO:0097728//9+0 motile cilium;GO:0097729//9+2 motile cilium	GO:0005515//protein binding;GO:0005516//calmodulin binding;GO:0017124//SH3 domain binding	GO:0030317//flagellated sperm motility;GO:0061966//establishment of left/right asymmetry	--
NR2F2	1333	1340	1484	1003	1053	768	28.039	29.23	26.963	26.336	21.149	18.186	28.0773	21.8903	-0.359112	0.000158644	0.00634714	NR2F2	nuclear receptor subfamily 2 group F member 2 [Source:HGNC Symbol;Acc:HGNC:7976]	-	-	-	-	GO:0005634//nucleus;GO:0005654//nucleoplasm;GO:0005829//cytosol	GO:0000978//RNA polymerase II cis-regulatory region sequence-specific DNA binding;GO:0001972//retinoic acid binding;GO:0003677//DNA binding;GO:0003700//DNA-binding transcription factor activity;GO:0004879//nuclear receptor activity;GO:0005515//protein binding;GO:0008270//zinc ion binding;GO:0042803//protein homodimerization activity;GO:0043565//sequence-specific DNA binding;GO:0046872//metal ion …	GO:0000122//negative regulation of transcription by RNA polymerase II;GO:0001701//in utero embryonic development;GO:0001764//neuron migration;GO:0001893//maternal placenta development;GO:0001937//negative regulation of endothelial cell proliferation;GO:0001945//lymph vessel development;GO:0003084//positive regulation of systemic arterial blood pressure;GO:0006351//transcription, DNA-templated;GO:…	RXR-like
TDG	1244	1136	1124	1566	1592	1646	28.516	28.037	24.258	35.015	38.227	34.919	26.937	36.0537	0.420557	0.000164342	0.00656077	TDG	thymine DNA glycosylase [Source:HGNC Symbol;Acc:HGNC:11700]	Genetic Information Processing	Replication and repair	ko03410//Base excision repair	K20813	GO:0005634//nucleus;GO:0005654//nucleoplasm;GO:0005886//plasma membrane;GO:0016605//PML body	GO:0000287//magnesium ion binding;GO:0000700//mismatch base pair DNA N-glycosylase activity;GO:0003676//nucleic acid binding;GO:0003677//DNA binding;GO:0003684//damaged DNA binding;GO:0003690//double-stranded DNA binding;GO:0003712//transcription coregulator activity;GO:0004844//uracil DNA N-glycosylase activity;GO:0005080//protein kinase C binding;GO:0005515//protein binding;GO:0005524//ATP bind…	GO:0000122//negative regulation of transcription by RNA polymerase II;GO:0006281//DNA repair;GO:0006284//base-excision repair;GO:0006285//base-excision repair, AP site formation;GO:0006298//mismatch repair;GO:0006325//chromatin organization;GO:0006351//transcription, DNA-templated;GO:0006974//cellular response to DNA damage stimulus;GO:0032091//negative regulation of protein binding;GO:0035562//n…	--
THUMPD1	1089	1000	1056	1393	1392	1604	17.095	17.166	14.758	21.033	21.716	23.714	16.3397	22.1543	0.43921	0.00016684	0.00664598	THUMPD1	THUMP domain containing 1 [Source:HGNC Symbol;Acc:HGNC:23807]	-	-	-	-	GO:0005654//nucleoplasm	GO:0003723//RNA binding;GO:0005515//protein binding	GO:0006400//tRNA modification	--
MDGA1	806	1054	1286	463	621	397	10.089	9.497	12.843	3.73	7.002	3.964	10.8097	4.89867	-1.14186	2.814e-08	7.67929e-06	MDGA1	MAM domain containing glycosylphosphatidylinositol anchor 1 [Source:HGNC Symbol;Acc:HGNC:19267]	-	-	-	-	GO:0005576//extracellular region;GO:0005615//extracellular space;GO:0005794//Golgi apparatus;GO:0005886//plasma membrane;GO:0016020//membrane;GO:0098982//GABA-ergic synapse	GO:0003674//molecular_function;GO:0005515//protein binding	GO:0001764//neuron migration;GO:0007399//nervous system development;GO:0007420//brain development;GO:0021527//spinal cord association neuron differentiation;GO:0021799//cerebral cortex radially oriented cell migration;GO:0030154//cell differentiation;GO:0099179//regulation of synaptic membrane adhesion;GO:1905606//regulation of presynapse assembly	--
SOD3	106	140	144	55	71	58	4.904	7.087	6.046	2.472	3.235	2.485	6.01233	2.73067	-1.13867	0.000113154	0.0051084	SOD3	superoxide dismutase 3 [Source:HGNC Symbol;Acc:HGNC:11181]	-	-	-	-	GO:0005576//extracellular region;GO:0005615//extracellular space;GO:0005794//Golgi apparatus;GO:0005796//Golgi lumen;GO:0062023//collagen-containing extracellular matrix;GO:0070062//extracellular exosome	GO:0004784//superoxide dismutase activity;GO:0005507//copper ion binding;GO:0005515//protein binding;GO:0008201//heparin binding;GO:0016209//antioxidant activity;GO:0016491//oxidoreductase activity;GO:0046872//metal ion binding;GO:0060090//molecular adaptor activity	GO:0001666//response to hypoxia;GO:0006801//superoxide metabolic process;GO:0006979//response to oxidative stress;GO:0019430//removal of superoxide radicals;GO:0046688//response to copper ion;GO:0097746//blood vessel diameter maintenance	--
SNRNP27	544	603	686	848	889	933	27.224	36.68	33.609	43.545	49.037	49.374	32.5043	47.3187	0.541777	0.000168836	0.00667956	SNRNP27	small nuclear ribonucleoprotein U4/U6.U5 subunit 27 [Source:HGNC Symbol;Acc:HGNC:30240]	Genetic Information Processing	Transcription	ko03040//Spliceosome	K12846	GO:0005575//cellular_component;GO:0005634//nucleus;GO:0005654//nucleoplasm;GO:0046540//U4/U6 x U5 tri-snRNP complex	GO:0003676//nucleic acid binding;GO:0005515//protein binding	GO:0000398//mRNA splicing, via spliceosome;GO:0006397//mRNA processing;GO:0008150//biological_process;GO:0008380//RNA splicing	--
TBC1D15	834	881	904	1151	1176	1404	21.442	20.913	19.299	27.73	27.567	32.977	20.5513	29.4247	0.517794	0.000169144	0.00667956	TBC1D15	TBC1 domain family member 15 [Source:HGNC Symbol;Acc:HGNC:25694]	Cellular Processes	Transport and catabolism	ko04137//Mitophagy - animal	K20168	GO:0005576//extracellular region;GO:0005737//cytoplasm	GO:0005096//GTPase activator activity;GO:0005515//protein binding	GO:0043087//regulation of GTPase activity;GO:0090630//activation of GTPase activity	--
TP73	295	251	321	107	173	142	4.419	3.927	4.466	1.321	2.813	1.706	4.27067	1.94667	-1.13346	3.30059e-06	0.000372519	TP73	tumor protein p73 [Source:HGNC Symbol;Acc:HGNC:12003]	Environmental Information Processing;Human Diseases;Organismal Systems;Cellular Processes	Signal transduction;Infectious disease: viral;Nervous system;Cell growth and death	ko04390//Hippo signaling pathway;ko05162//Measles;ko04722//Neurotrophin signaling pathway;ko04115//p53 signaling pathway	K10148;K10148;K10148;K10148	GO:0000785//chromatin;GO:0005634//nucleus;GO:0005654//nucleoplasm;GO:0005737//cytoplasm;GO:0005794//Golgi apparatus;GO:0005829//cytosol;GO:0030054//cell junction;GO:0043231//intracellular membrane-bounded organelle	GO:0000976//transcription cis-regulatory region binding;GO:0000978//RNA polymerase II cis-regulatory region sequence-specific DNA binding;GO:0000981//DNA-binding transcription factor activity, RNA polymerase II-specific;GO:0001222//transcription corepressor binding;GO:0001228//DNA-binding transcription activator activity, RNA polymerase II-specific;GO:0002039//p53 binding;GO:0003677//DNA binding;…	GO:0001822//kidney development;GO:0006298//mismatch repair;GO:0006355//regulation of transcription, DNA-templated;GO:0006357//regulation of transcription by RNA polymerase II;GO:0006915//apoptotic process;GO:0006974//cellular response to DNA damage stimulus;GO:0007049//cell cycle;GO:0007346//regulation of mitotic cell cycle;GO:0008285//negative regulation of cell population proliferation;GO:00086…	P53
TUBB3	3593	4082	4483	2946	3082	2795	140.942	181.918	158.013	113.059	116.982	99.612	160.291	109.884	-0.544708	0.000170269	0.00669505	TUBB3	tubulin beta 3 class III [Source:HGNC Symbol;Acc:HGNC:20772]	Human Diseases;Human Diseases;Human Diseases;Human Diseases;Human Diseases;Human Diseases;Human Diseases;Human Diseases;Cellular Processes;Cellular Processes	Neurodegenerative disease;Neurodegenerative disease;Neurodegenerative disease;Neurodegenerative disease;Neurodegenerative disease;Neurodegenerative disease;Infectious disease: bacterial;Infectious disease: bacterial;Transport and catabolism;Cellular community - eukaryotes	ko05022//Pathways of neurodegeneration - multiple diseases;ko05010//Alzheimer disease;ko05014//Amyotrophic lateral sclerosis;ko05016//Huntington disease;ko05020//Prion disease;ko05012//Parkinson disease;ko05132//Salmonella infection;ko05130//Pathogenic Escherichia coli infection;ko04145//Phagosome;ko04540//Gap junction	K07375;K07375;K07375;K07375;K07375;K07375;K07375;K07375;K07375;K07375	GO:0005634//nucleus;GO:0005737//cytoplasm;GO:0005819//spindle;GO:0005856//cytoskeleton;GO:0005874//microtubule;GO:0015630//microtubule cytoskeleton;GO:0030027//lamellipodium;GO:0030175//filopodium;GO:0030424//axon;GO:0030425//dendrite;GO:0030426//growth cone;GO:0042995//cell projection;GO:0043025//neuronal cell body;GO:0045171//intercellular bridge;GO:0070062//extracellular exosome;GO:0071944//ce…	GO:0000166//nucleotide binding;GO:0003924//GTPase activity;GO:0005200//structural constituent of cytoskeleton;GO:0005515//protein binding;GO:0005525//GTP binding;GO:0042277//peptide binding;GO:0046872//metal ion binding;GO:1990890//netrin receptor binding	GO:0000226//microtubule cytoskeleton organization;GO:0000278//mitotic cell cycle;GO:0007010//cytoskeleton organization;GO:0007017//microtubule-based process;GO:0007411//axon guidance;GO:0030182//neuron differentiation;GO:0038007//netrin-activated signaling pathway;GO:1990791//dorsal root ganglion development	--
MMP7	156	92	106	80	44	43	9.132	5.893	5.632	4.551	2.537	2.331	6.88567	3.13967	-1.13298	0.0012452	0.0257411	MMP7	matrix metallopeptidase 7 [Source:HGNC Symbol;Acc:HGNC:7174]	Human Diseases;Environmental Information Processing	Infectious disease: viral;Signal transduction	ko05166//Human T-cell leukemia virus 1 infection;ko04310//Wnt signaling pathway	K01397;K01397	GO:0005576//extracellular region;GO:0005615//extracellular space;GO:0031012//extracellular matrix;GO:0070062//extracellular exosome	GO:0004175//endopeptidase activity;GO:0004222//metalloendopeptidase activity;GO:0004252//serine-type endopeptidase activity;GO:0005515//protein binding;GO:0008233//peptidase activity;GO:0008237//metallopeptidase activity;GO:0008270//zinc ion binding;GO:0016787//hydrolase activity;GO:0046872//metal ion binding	GO:0006508//proteolysis;GO:0006509//membrane protein ectodomain proteolysis;GO:0022617//extracellular matrix disassembly;GO:0030198//extracellular matrix organization;GO:0030335//positive regulation of cell migration;GO:0030574//collagen catabolic process;GO:0031293//membrane protein intracellular domain proteolysis	--
GOLGB1	2993	2824	2601	3449	4042	4083	19.496	20.024	15.645	22.268	26.497	24.9	18.3883	24.555	0.417226	0.000174128	0.00681748	GOLGB1	golgin B1 [Source:HGNC Symbol;Acc:HGNC:4429]	-	-	-	-	GO:0000139//Golgi membrane;GO:0005793//endoplasmic reticulum-Golgi intermediate compartment;GO:0005794//Golgi apparatus;GO:0005795//Golgi stack;GO:0005801//cis-Golgi network;GO:0005829//cytosol;GO:0016020//membrane	GO:0003723//RNA binding;GO:0005515//protein binding;GO:0043565//sequence-specific DNA binding	GO:0006355//regulation of transcription, DNA-templated;GO:0007030//Golgi organization;GO:0035988//chondrocyte proliferation;GO:1905793//protein localization to pericentriolar material	--
COL6A2	7072	10233	19916	4611	7180	5618	137.853	220.74	356.459	86.898	138.275	101.974	238.351	109.049	-1.12811	0.0241165	0.160536	COL6A2	collagen type VI alpha 2 chain [Source:HGNC Symbol;Acc:HGNC:2212]	Environmental Information Processing;Human Diseases;Cellular Processes;Organismal Systems;Environmental Information Processing	Signal transduction;Infectious disease: viral;Cellular community - eukaryotes;Digestive system;Signaling molecules and interaction	ko04151//PI3K-Akt signaling pathway;ko05165//Human papillomavirus infection;ko04510//Focal adhesion;ko04974//Protein digestion and absorption;ko04512//ECM-receptor interaction	K06238;K06238;K06238;K06238;K06238	GO:0005576//extracellular region;GO:0005581//collagen trimer;GO:0005615//extracellular space;GO:0005788//endoplasmic reticulum lumen;GO:0016020//membrane;GO:0031012//extracellular matrix;GO:0032991//protein-containing complex;GO:0042383//sarcolemma;GO:0062023//collagen-containing extracellular matrix;GO:0070062//extracellular exosome;GO:0110165//cellular anatomical entity;GO:1903561//extracellula…	GO:0005515//protein binding;GO:0005518//collagen binding;GO:0030020//extracellular matrix structural constituent conferring tensile strength	GO:0007155//cell adhesion;GO:0009749//response to glucose	--
FHAD1	159	162	114	66	82	54	2.369	4.023	1.943	1.204	1.712	0.906	2.77833	1.274	-1.12485	8.2451e-05	0.00406343	FHAD1	forkhead associated phosphopeptide binding domain 1 [Source:HGNC Symbol;Acc:HGNC:29408]	-	-	-	-	-	GO:0005515//protein binding	-	--
NTM	330	406	582	191	289	170	10.291	13.031	14.267	4.824	7.995	4.434	12.5297	5.751	-1.12346	2.23762e-05	0.0016171	NTM	neurotrimin [Source:HGNC Symbol;Acc:HGNC:17941]	-	-	-	-	GO:0005576//extracellular region;GO:0005886//plasma membrane;GO:0016020//membrane	GO:0005515//protein binding	GO:0007155//cell adhesion;GO:0008038//neuron recognition	--
HYCC1	1844	1907	2253	2547	2880	2961	30.469	37.363	34.968	41.047	46.716	43.805	34.2667	43.856	0.355968	0.000181132	0.00702352	HYCC1	hyccin PI4KA lipid kinase complex subunit 1 [Source:HGNC Symbol;Acc:HGNC:24587]	-	-	-	-	GO:0005737//cytoplasm;GO:0005829//cytosol;GO:0005886//plasma membrane;GO:0016020//membrane;GO:0043005//neuron projection	GO:0005515//protein binding	GO:0042552//myelination;GO:0046854//phosphatidylinositol phosphate biosynthetic process;GO:0072659//protein localization to plasma membrane	--
KRR1	1302	1189	1373	1744	1673	1986	20.869	20.051	19.348	29.663	25.207	30.405	20.0893	28.425	0.500731	0.000181531	0.00702352	KRR1	KRR1 small subunit processome component homolog [Source:HGNC Symbol;Acc:HGNC:5176]	-	-	-	-	GO:0005634//nucleus;GO:0005654//nucleoplasm;GO:0005694//chromosome;GO:0005730//nucleolus;GO:0005737//cytoplasm;GO:0016020//membrane;GO:0032040//small-subunit processome;GO:0045171//intercellular bridge;GO:1990904//ribonucleoprotein complex	GO:0003676//nucleic acid binding;GO:0003723//RNA binding;GO:0005515//protein binding	GO:0006364//rRNA processing;GO:0042254//ribosome biogenesis;GO:0042274//ribosomal small subunit biogenesis	--
LSAMP	1854	2188	2290	1498	1632	1294	20.39	22.985	21.658	16.968	17.997	13.268	21.6777	16.0777	-0.431151	0.000181696	0.00702352	LSAMP	limbic system associated membrane protein [Source:HGNC Symbol;Acc:HGNC:6705]	-	-	-	-	GO:0005576//extracellular region;GO:0005829//cytosol;GO:0005886//plasma membrane;GO:0016020//membrane	GO:0005515//protein binding	GO:0007155//cell adhesion;GO:0007399//nervous system development	--
SLC28A3	78	107	94	45	36	54	1.03	1.546	1.126	0.577	0.468	0.66	1.234	0.568333	-1.11853	0.00119266	0.025148	SLC28A3	solute carrier family 28 member 3 [Source:HGNC Symbol;Acc:HGNC:16484]	-	-	-	-	GO:0005783//endoplasmic reticulum;GO:0005789//endoplasmic reticulum membrane;GO:0005886//plasma membrane;GO:0016020//membrane;GO:0031526//brush border membrane	GO:0005337//nucleoside transmembrane transporter activity;GO:0005345//purine nucleobase transmembrane transporter activity;GO:0005415//nucleoside:sodium symporter activity;GO:0015213//uridine transmembrane transporter activity;GO:0015293//symporter activity;GO:0015389//pyrimidine- and adenine-specific:sodium symporter activity;GO:0015390//purine-specific nucleoside:sodium symporter activity	GO:0006805//xenobiotic metabolic process;GO:0006855//xenobiotic transmembrane transport;GO:0015855//pyrimidine nucleobase transport;GO:0015860//purine nucleoside transmembrane transport;GO:0015862//uridine transport;GO:0015864//pyrimidine nucleoside transport;GO:0035725//sodium ion transmembrane transport;GO:0072531//pyrimidine-containing compound transmembrane transport;GO:1901642//nucleoside tr…	--
STK26	581	654	685	815	999	998	11.867	15.491	13.173	16.858	21.048	20.142	13.5103	19.3493	0.518221	0.000184073	0.00708546	STK26	serine/threonine kinase 26 [Source:HGNC Symbol;Acc:HGNC:18174]	-	-	-	-	GO:0005737//cytoplasm;GO:0005794//Golgi apparatus;GO:0005798//Golgi-associated vesicle;GO:0005829//cytosol;GO:0012506//vesicle membrane;GO:0016020//membrane;GO:0016324//apical plasma membrane;GO:0048471//perinuclear region of cytoplasm;GO:0070062//extracellular exosome;GO:0071944//cell periphery	GO:0000166//nucleotide binding;GO:0000287//magnesium ion binding;GO:0004672//protein kinase activity;GO:0004674//protein serine/threonine kinase activity;GO:0005515//protein binding;GO:0005524//ATP binding;GO:0016301//kinase activity;GO:0016740//transferase activity;GO:0042802//identical protein binding;GO:0042803//protein homodimerization activity;GO:0046872//metal ion binding;GO:0106310//protei…	GO:0006468//protein phosphorylation;GO:0006915//apoptotic process;GO:0009267//cellular response to starvation;GO:0016310//phosphorylation;GO:0030033//microvillus assembly;GO:0030336//negative regulation of cell migration;GO:0031098//stress-activated protein kinase signaling cascade;GO:0042542//response to hydrogen peroxide;GO:0042981//regulation of apoptotic process;GO:0046777//protein autophosph…	--
IFRD1	1893	1621	1889	2307	2409	3151	55.169	49.07	48.21	63.989	66.396	84.538	50.8163	71.641	0.495493	0.00018741	0.00719875	IFRD1	interferon related developmental regulator 1 [Source:HGNC Symbol;Acc:HGNC:5456]	-	-	-	-	GO:0005634//nucleus;GO:0005737//cytoplasm;GO:0016528//sarcoplasm	-	GO:0007518//myoblast fate determination;GO:0014706//striated muscle tissue development;GO:0030154//cell differentiation;GO:0030517//negative regulation of axon extension;GO:0042692//muscle cell differentiation;GO:0043403//skeletal muscle tissue regeneration;GO:0048671//negative regulation of collateral sprouting	--
DNAH7	248	292	168	122	151	106	2.507	2.795	1.284	0.849	1.275	0.911	2.19533	1.01167	-1.11771	0.000313959	0.0104716	DNAH7	dynein axonemal heavy chain 7 [Source:HGNC Symbol;Acc:HGNC:18661]	Human Diseases;Human Diseases;Human Diseases	Neurodegenerative disease;Neurodegenerative disease;Neurodegenerative disease	ko05022//Pathways of neurodegeneration - multiple diseases;ko05014//Amyotrophic lateral sclerosis;ko05016//Huntington disease	K10408;K10408;K10408	GO:0005737//cytoplasm;GO:0005829//cytosol;GO:0005856//cytoskeleton;GO:0005858//axonemal dynein complex;GO:0005874//microtubule;GO:0005929//cilium;GO:0005930//axoneme;GO:0030286//dynein complex;GO:0036156//inner dynein arm;GO:0042995//cell projection	GO:0000166//nucleotide binding;GO:0003777//microtubule motor activity;GO:0005509//calcium ion binding;GO:0005524//ATP binding;GO:0008569//minus-end-directed microtubule motor activity;GO:0045505//dynein intermediate chain binding;GO:0051959//dynein light intermediate chain binding	GO:0003341//cilium movement;GO:0007018//microtubule-based movement;GO:0036159//inner dynein arm assembly;GO:0060285//cilium-dependent cell motility	--
COL18A1	4343	3493	4744	3052	3111	2617	53.849	47.769	53.014	37.948	38.126	30.316	51.544	35.4633	-0.539476	0.000189232	0.00723833	COL18A1	collagen type XVIII alpha 1 chain [Source:HGNC Symbol;Acc:HGNC:2195]	Organismal Systems	Digestive system	ko04974//Protein digestion and absorption	K06823	GO:0005576//extracellular region;GO:0005581//collagen trimer;GO:0005604//basement membrane;GO:0005615//extracellular space;GO:0005788//endoplasmic reticulum lumen;GO:0031012//extracellular matrix;GO:0062023//collagen-containing extracellular matrix;GO:0070062//extracellular exosome	GO:0005201//extracellular matrix structural constituent;GO:0005515//protein binding;GO:0030020//extracellular matrix structural constituent conferring tensile strength;GO:0046872//metal ion binding	GO:0001501//skeletal system development;GO:0007155//cell adhesion;GO:0007601//visual perception;GO:0008285//negative regulation of cell population proliferation;GO:0009410//response to xenobiotic stimulus;GO:0009887//animal organ morphogenesis;GO:0030199//collagen fibril organization;GO:0030903//notochord development;GO:0051599//response to hydrostatic pressure	--
EBF4	722	632	716	462	519	402	18.12	16.601	15.06	12.816	12.14	8.787	16.5937	11.2477	-0.561007	0.000189647	0.00723904	EBF4	EBF family member 4 [Source:HGNC Symbol;Acc:HGNC:29278]	-	-	-	-	GO:0000785//chromatin;GO:0005634//nucleus	GO:0000978//RNA polymerase II cis-regulatory region sequence-specific DNA binding;GO:0000981//DNA-binding transcription factor activity, RNA polymerase II-specific;GO:0003677//DNA binding;GO:0003700//DNA-binding transcription factor activity;GO:0005515//protein binding;GO:0046872//metal ion binding;GO:0140297//DNA-binding transcription factor binding	GO:0006355//regulation of transcription, DNA-templated;GO:0006357//regulation of transcription by RNA polymerase II;GO:0045944//positive regulation of transcription by RNA polymerase II;GO:0070231//T cell apoptotic process	COE
MAPK15	229	234	216	81	120	85	8.189	9.741	8.049	3.802	4.205	3.971	8.65967	3.99267	-1.11696	8.8531e-08	2.06525e-05	MAPK15	mitogen-activated protein kinase 15 [Source:HGNC Symbol;Acc:HGNC:24667]	Organismal Systems	Immune system	ko04657//IL-17 signaling pathway	K19603	GO:0005576//extracellular region;GO:0005634//nucleus;GO:0005737//cytoplasm;GO:0005776//autophagosome;GO:0005794//Golgi apparatus;GO:0005814//centriole;GO:0005819//spindle;GO:0005856//cytoskeleton;GO:0005911//cell-cell junction;GO:0005923//bicellular tight junction;GO:0031410//cytoplasmic vesicle;GO:0036064//ciliary basal body;GO:0042995//cell projection;GO:0070161//anchoring junction;GO:0072687//…	GO:0000166//nucleotide binding;GO:0003682//chromatin binding;GO:0004672//protein kinase activity;GO:0004674//protein serine/threonine kinase activity;GO:0004707//MAP kinase activity;GO:0005515//protein binding;GO:0005524//ATP binding;GO:0016301//kinase activity;GO:0016740//transferase activity;GO:0017124//SH3 domain binding;GO:0106310//protein serine kinase activity	GO:0000165//MAPK cascade;GO:0003400//regulation of COPII vesicle coating;GO:0006468//protein phosphorylation;GO:0006974//cellular response to DNA damage stimulus;GO:0007029//endoplasmic reticulum organization;GO:0008284//positive regulation of cell population proliferation;GO:0010506//regulation of autophagy;GO:0016310//phosphorylation;GO:0030336//negative regulation of cell migration;GO:0032212/…	--
SV2C	96	208	168	69	102	57	0.581	1.377	0.923	0.406	0.608	0.319	0.960333	0.444333	-1.11189	0.00103083	0.0230555	SV2C	synaptic vesicle glycoprotein 2C [Source:HGNC Symbol;Acc:HGNC:30670]	Environmental Information Processing	Signaling molecules and interaction	ko04512//ECM-receptor interaction	K06258	GO:0005886//plasma membrane;GO:0008021//synaptic vesicle;GO:0016020//membrane;GO:0030672//synaptic vesicle membrane;GO:0031410//cytoplasmic vesicle;GO:0045202//synapse;GO:0098691//dopaminergic synapse	GO:0005515//protein binding;GO:0022857//transmembrane transporter activity	GO:0006836//neurotransmitter transport;GO:0007268//chemical synaptic transmission;GO:0055085//transmembrane transport;GO:2000300//regulation of synaptic vesicle exocytosis	--
SLC13A4	1568	2094	1662	842	895	849	35.374	51.698	34.038	18.459	19.888	17.739	40.37	18.6953	-1.11061	2.57756e-13	2.61823e-10	SLC13A4	solute carrier family 13 member 4 [Source:HGNC Symbol;Acc:HGNC:15827]	-	-	-	-	GO:0005886//plasma membrane;GO:0016020//membrane	GO:0005515//protein binding;GO:0015293//symporter activity;GO:0015370//solute:sodium symporter activity;GO:0015382//sodium:sulfate symporter activity;GO:0022857//transmembrane transporter activity	GO:0006811//ion transport;GO:0006814//sodium ion transport;GO:0008272//sulfate transport;GO:0035725//sodium ion transmembrane transport;GO:0055085//transmembrane transport;GO:1902358//sulfate transmembrane transport	--
ADAM33	33	47	68	15	30	26	0.629	0.917	1.172	0.278	0.527	0.459	0.906	0.421333	-1.10455	0.0209793	0.14759	ADAM33	ADAM metallopeptidase domain 33 [Source:HGNC Symbol;Acc:HGNC:15478]	-	-	-	-	GO:0016020//membrane	GO:0004222//metalloendopeptidase activity;GO:0005515//protein binding;GO:0008233//peptidase activity;GO:0008237//metallopeptidase activity;GO:0008270//zinc ion binding;GO:0016787//hydrolase activity;GO:0046872//metal ion binding	GO:0006508//proteolysis	--
GPRIN3	254	349	363	146	217	101	1.185	1.782	1.538	0.662	0.997	0.437	1.50167	0.698667	-1.10389	3.71306e-05	0.00230917	GPRIN3	GPRIN family member 3 [Source:HGNC Symbol;Acc:HGNC:27733]	-	-	-	-	GO:0005886//plasma membrane	-	GO:0031175//neuron projection development	--
CFAP221	140	188	82	46	53	59	3.529	5.632	1.935	1.432	2.2	1.55	3.69867	1.72733	-1.09846	2.86652e-05	0.00192689	CFAP221	cilia and flagella associated protein 221 [Source:HGNC Symbol;Acc:HGNC:33720]	-	-	-	-	GO:0002177//manchette;GO:0005576//extracellular region;GO:0005737//cytoplasm;GO:0005856//cytoskeleton;GO:0005929//cilium;GO:0005930//axoneme;GO:0036126//sperm flagellum;GO:0042995//cell projection;GO:0097729//9+2 motile cilium	GO:0005516//calmodulin binding	GO:0003341//cilium movement;GO:0030030//cell projection organization;GO:0044458//motile cilium assembly;GO:0051649//establishment of localization in cell;GO:0060271//cilium assembly;GO:0090660//cerebrospinal fluid circulation;GO:0120197//mucociliary clearance;GO:0120316//sperm flagellum assembly	--
SLIT1	1080	1707	1855	618	1026	583	9.179	15.363	13.849	4.939	8.558	4.454	12.797	5.98367	-1.0967	0.00269626	0.0418138	SLIT1	slit guidance ligand 1 [Source:HGNC Symbol;Acc:HGNC:11085]	Organismal Systems	Development and regeneration	ko04360//Axon guidance	K06838	GO:0005576//extracellular region;GO:0005615//extracellular space	GO:0005509//calcium ion binding;GO:0005515//protein binding;GO:0008201//heparin binding;GO:0043395//heparan sulfate proteoglycan binding;GO:0048495//Roundabout binding	GO:0007097//nuclear migration;GO:0007399//nervous system development;GO:0007409//axonogenesis;GO:0007411//axon guidance;GO:0008045//motor neuron axon guidance;GO:0016043//cellular component organization;GO:0021510//spinal cord development;GO:0021772//olfactory bulb development;GO:0022028//tangential migration from the subventricular zone to the olfactory bulb;GO:0022029//telencephalon cell migrat…	--
CCKBR	33	29	32	10	22	6	1.086	1.03	0.972	0.315	0.949	0.181	1.02933	0.481667	-1.0956	0.0238957	0.159806	CCKBR	cholecystokinin B receptor [Source:HGNC Symbol;Acc:HGNC:1571]	Environmental Information Processing;Environmental Information Processing;Organismal Systems	Signaling molecules and interaction;Signal transduction;Digestive system	ko04080//Neuroactive ligand-receptor interaction;ko04020//Calcium signaling pathway;ko04971//Gastric acid secretion	K04195;K04195;K04195	GO:0005886//plasma membrane;GO:0016020//membrane;GO:0043231//intracellular membrane-bounded organelle	GO:0004930//G protein-coupled receptor activity;GO:0004951//cholecystokinin receptor activity;GO:0005515//protein binding;GO:0015054//gastrin receptor activity;GO:0017046//peptide hormone binding;GO:0031741//type B gastrin/cholecystokinin receptor binding;GO:0046935//1-phosphatidylinositol-3-kinase regulator activity	GO:0001696//gastric acid secretion;GO:0007165//signal transduction;GO:0007166//cell surface receptor signaling pathway;GO:0007186//G protein-coupled receptor signaling pathway;GO:0007200//phospholipase C-activating G protein-coupled receptor signaling pathway;GO:0007204//positive regulation of cytosolic calcium ion concentration;GO:0008284//positive regulation of cell population proliferation;GO:…	--
TEKT2	403	491	420	178	259	200	17.595	23.643	16.757	7.604	11.338	8.229	19.3317	9.057	-1.09386	5.66501e-08	1.38105e-05	TEKT2	tektin 2 [Source:HGNC Symbol;Acc:HGNC:11725]	-	-	-	-	GO:0005634//nucleus;GO:0005737//cytoplasm;GO:0005815//microtubule organizing center;GO:0005856//cytoskeleton;GO:0005874//microtubule;GO:0005879//axonemal microtubule;GO:0005929//cilium;GO:0015630//microtubule cytoskeleton;GO:0031514//motile cilium;GO:0042995//cell projection	-	GO:0030030//cell projection organization;GO:0030317//flagellated sperm motility;GO:0036159//inner dynein arm assembly;GO:0060271//cilium assembly;GO:0060294//cilium movement involved in cell motility	--
COLEC12	511	606	576	270	307	249	5.848	7.588	5.983	3.002	3.46	2.639	6.473	3.03367	-1.09337	4.17093e-10	1.95542e-07	COLEC12	collectin subfamily member 12 [Source:HGNC Symbol;Acc:HGNC:16016]	Cellular Processes	Transport and catabolism	ko04145//Phagosome	K10062	GO:0005581//collagen trimer;GO:0005615//extracellular space;GO:0005886//plasma membrane;GO:0016020//membrane;GO:0030666//endocytic vesicle membrane;GO:0031012//extracellular matrix	GO:0005044//scavenger receptor activity;GO:0005515//protein binding;GO:0005534//galactose binding;GO:0030169//low-density lipoprotein particle binding;GO:0030246//carbohydrate binding;GO:0038187//pattern recognition receptor activity;GO:0046872//metal ion binding	GO:0002682//regulation of immune system process;GO:0006910//phagocytosis, recognition;GO:0006952//defense response;GO:0006955//immune response;GO:0009756//carbohydrate mediated signaling;GO:0034138//toll-like receptor 3 signaling pathway;GO:0042742//defense response to bacterium;GO:0044857//plasma membrane raft organization;GO:0045087//innate immune response;GO:0071360//cellular response to exoge…	--
FAM171B	1335	1885	1523	2051	2606	2339	15.26	23.575	15.801	22.78	29.335	24.761	18.212	25.6253	0.492681	0.000208324	0.00777347	FAM171B	family with sequence similarity 171 member B [Source:HGNC Symbol;Acc:HGNC:29412]	-	-	-	-	GO:0016020//membrane	-	-	--
LRWD1	668	676	674	425	453	508	20.969	25.218	19.609	13.932	16.268	16.331	21.932	15.5103	-0.499808	0.000209163	0.00778888	LRWD1	leucine rich repeats and WD repeat domain containing 1 [Source:HGNC Symbol;Acc:HGNC:21769]	-	-	-	-	GO:0000775//chromosome, centromeric region;GO:0000776//kinetochore;GO:0000781//chromosome, telomeric region;GO:0005634//nucleus;GO:0005654//nucleoplasm;GO:0005664//nuclear origin of replication recognition complex;GO:0005694//chromosome;GO:0005721//pericentric heterochromatin;GO:0005730//nucleolus;GO:0005737//cytoplasm;GO:0005815//microtubule organizing center;GO:0005856//cytoskeleton;GO:0043231/…	GO:0003682//chromatin binding;GO:0005515//protein binding;GO:0008327//methyl-CpG binding;GO:0035064//methylated histone binding	GO:0006260//DNA replication;GO:0006270//DNA replication initiation;GO:0006325//chromatin organization;GO:0071169//establishment of protein localization to chromatin	--
COL1A1	7320	10302	17133	4715	7493	4306	84.036	127.054	173.828	52.55	83.427	44.632	128.306	60.203	-1.09168	0.0162613	0.126292	COL1A1	collagen type I alpha 1 chain [Source:HGNC Symbol;Acc:HGNC:2197]	Environmental Information Processing;Human Diseases;Human Diseases;Human Diseases;Cellular Processes;Organismal Systems;Organismal Systems;Organismal Systems;Human Diseases;Human Diseases;Environmental Information Processing	Signal transduction;Infectious disease: viral;Cardiovascular disease;Cancer: overview;Cellular community - eukaryotes;Endocrine system;Immune system;Digestive system;Infectious disease: parasitic;Endocrine and metabolic disease;Signaling molecules and interaction	ko04151//PI3K-Akt signaling pathway;ko05165//Human papillomavirus infection;ko05415//Diabetic cardiomyopathy;ko05205//Proteoglycans in cancer;ko04510//Focal adhesion;ko04926//Relaxin signaling pathway;ko04611//Platelet activation;ko04974//Protein digestion and absorption;ko05146//Amoebiasis;ko04933//AGE-RAGE signaling pathway in diabetic complications;ko04512//ECM-receptor interaction	K06236;K06236;K06236;K06236;K06236;K06236;K06236;K06236;K06236;K06236;K06236	GO:0005576//extracellular region;GO:0005581//collagen trimer;GO:0005584//collagen type I trimer;GO:0005615//extracellular space;GO:0005737//cytoplasm;GO:0005788//endoplasmic reticulum lumen;GO:0030141//secretory granule;GO:0031012//extracellular matrix;GO:0062023//collagen-containing extracellular matrix	GO:0002020//protease binding;GO:0005201//extracellular matrix structural constituent;GO:0005515//protein binding;GO:0030020//extracellular matrix structural constituent conferring tensile strength;GO:0042802//identical protein binding;GO:0046872//metal ion binding;GO:0048407//platelet-derived growth factor binding	GO:0001501//skeletal system development;GO:0001503//ossification;GO:0001568//blood vessel development;GO:0001649//osteoblast differentiation;GO:0001957//intramembranous ossification;GO:0001958//endochondral ossification;GO:0007584//response to nutrient;GO:0007601//visual perception;GO:0007605//sensory perception of sound;GO:0009410//response to xenobiotic stimulus;GO:0009612//response to mechanic…	--
NKD1	357	389	350	202	179	157	1.373	1.636	1.221	0.755	0.678	0.559	1.41	0.664	-1.08644	3.24246e-08	8.59204e-06	NKD1	NKD inhibitor of WNT signaling pathway 1 [Source:HGNC Symbol;Acc:HGNC:17045]	Environmental Information Processing;Environmental Information Processing	Signal transduction;Signal transduction	ko04310//Wnt signaling pathway;ko04390//Hippo signaling pathway	K03213;K03213	GO:0000159//protein phosphatase type 2A complex;GO:0005737//cytoplasm;GO:0005886//plasma membrane;GO:0016020//membrane	GO:0005509//calcium ion binding;GO:0005515//protein binding;GO:0030165//PDZ domain binding;GO:0046872//metal ion binding	GO:0001754//eye photoreceptor cell differentiation;GO:0007525//somatic muscle development;GO:0016055//Wnt signaling pathway;GO:0030178//negative regulation of Wnt signaling pathway;GO:0045732//positive regulation of protein catabolic process;GO:0090090//negative regulation of canonical Wnt signaling pathway;GO:0090249//regulation of cell migration involved in somitogenic axis elongation;GO:190123…	--
[truncated: 19,814 more rows]

## Sheet: D_DOWN
_MEMBER_MyList	_LogP_MyList	GO	_PATTERN_	_RANK_	GiniIndex	Category	CategoryID	Description	PARENT_GO	LogP	Enrichment	Z-score	#TotalGeneInLibrary	#GeneInGO	#GeneInHitList	#GeneInGOAndHitList	%InGO	STDV %InGO	GeneID	Hits	Log(q-value)	EvidenceCutoff	GROUP_ID	FirstInGroupByEnrichment	FirstInGroupByLogP	BestLogPInGroup	BestEnrichmentInGroup	URL
[truncated: 954 more rows]

## Sheet: D_UP
_MEMBER_MyList	_LogP_MyList	GO	_PATTERN_	_RANK_	GiniIndex	Category	CategoryID	Description	PARENT_GO	LogP	Enrichment	Z-score	#TotalGeneInLibrary	#GeneInGO	#GeneInHitList	#GeneInGOAndHitList	%InGO	STDV %InGO	GeneID	Hits	Log(q-value)	EvidenceCutoff	GROUP_ID	FirstInGroupByEnrichment	FirstInGroupByLogP	BestLogPInGroup	BestEnrichmentInGroup	URL
[truncated: 330 more rows]

[truncated: 9 more sheets: NC_S-vs-HG_S.all.annot.xls, S_DOWN, S_UP, NC_Ep-vs-HG_Ep.all.annot.xls, EP_DOWN, EP_UP, NC_En-vs-HG_En.all.annot.xls, EN_DOWN, EN_UP]
