# Supplementary material for: Novel full-thickness biomimetic corneal model for studying pathogenesis and treatment of diabetic keratopathy
Source: Mater Today Bio. 2024 Dec 16;30:101409. doi: 10.1016/j.mtbio.2024.101409 (PMC11729032; doi:10.1016/j.mtbio.2024.101409)
Supplement: Multimedia component 4 [file mmc4.xlsx]

## Sheet: DOWN_venn_result1704159101522
Names	total	elements
D_DOWN EN_DOWN EP_DOWN S_DOWN	2	CST1
		SLC14A1
D_DOWN EP_DOWN S_DOWN	12	COL1A1
		CLDN2
		VTCN1
		VWA5B1
		FAM81B
		TPPP3
		ADAMTS12
		SPAG17
		PTPRN2
		NOS3
		SLC16A10
		HCLS1
D_DOWN EN_DOWN S_DOWN	1	PLXNA4
D_DOWN EN_DOWN EP_DOWN	2	NTM
		SIGLEC15
EN_DOWN EP_DOWN S_DOWN	2	GASK1B
		POSTN
D_DOWN S_DOWN	142	CXCL14
		MMP7
		ATP1A3
		UBE2F-SCLY
		AK7
		KNDC1
		PRR29
		RAB3C
		VSTM2L
		GLT8D2
		CHD9NB
		CFAP46
		HTR2C
		FOXJ1
		ROR2
		CHST1
		VAT1L
		SYT13
		SYT5
		TMEM151B
		CLCN4
		NEFM
		SLC13A4
		TENM2
		ECEL1
		SIX3
		KIAA1549L
		FRMPD3
		SCUBE1
		DNALI1
		ZCCHC12
		RPE65
		HRH2
		TRPV2
		PRR36
		SLC4A5
		CELF5
		STOML3
		ATP2B2
		NECAB2
		CD248
		CERKL
		TANC2
		CADPS
		CFAP43
		GRIN2B
		SHANK1
		SPAG6
		NEGR1
		PAK3
		LINGO1
		RUNX1T1
		TNFAIP8L1
		BAIAP3
		SSTR3
		ROPN1L
		GNG2
		PCDH11X
		TEKT2
		MAP6
		PHF24
		CUX2
		KCNIP1
		PRICKLE2
		SLIT1
		PIFO
		CCDC8
		CLDN19
		CACNA2D2
		SYP
		ARHGAP20
		SHD
		C1QTNF4
		COL5A3
		TMEM178B
		ARMC3
		ASXL3
		ADGB
		SEPTIN5
		CCL18
		AFF2
		TRIM67
		PTPRD
		OGN
		MAOB
		ATP1A2
		TNFSF4
		DRC1
		SLC6A1
		CADM3
		POTEF
		PNMA8B
		CDHR4
		KRT6C
		CLXN
		CX3CL1
		GPR50
		NRG3
		C21orf62
		PCDHB16
		NME5
		CSPG5
		DYNC1I1
		TNRC6C
		SPON2
		PKIA
		TRPM3
		SEZ6L
		C9orf24
		CNTNAP5
		FNDC10
		ACTG2
		MAP1LC3A
		MAGEL2
		CFAP77
		IQSEC3
		KCNB1
		GRP
		PDLIM3
		FAM107A
		ADGRA1
		GABBR2
		COL10A1
		SMIM10L2A
		SOBP
		PLPPR4
		DOCK3
		KCNJ5
		PTCHD1
		EMILIN3
		CDC20B
		TNR
		CELF4
		TUBB4A
		APC2
		NRXN2
		CFAP45
		MEF2C
		FAM216B
		CBFA2T3
		SCN3B
		APBA1
D_DOWN EP_DOWN	44	KCNMA1
		MNS1
		CDH13
		ACVRL1
		APCDD1L
		LTBP1
		IGFBP7
		PAPPA
		GLB1L
		ADAMTS2
		EGR1
		ECM1
		TTLL7
		THY1
		ENKUR
		MAP1A
		TM4SF18
		CD93
		CDH11
		GIMAP6
		MME
		CHST2
		FBN1
		EGR3
		ATG9B
		COLEC12
		LUM
		CFAP47
		DAB2
		CEND1
		DGKI
		PIH1D2
		LYVE1
		DNAH9
		SHISA9
		HOATZ
		MCC
		FGF5
		SLITRK1
		COL6A3
		ZNF789
		ONECUT2
		GALNT16
		DPYSL3
D_DOWN EN_DOWN	7	P3R3URF-PIK3R3
		TENM1
		FOXL1
		ABI3BP
		LRP1
		KSR2
		TPPP
EP_DOWN S_DOWN	46	KLHL13
		ERG
		FAT4
		JAM3
		TSC22D3
		EEIG2
		TCF4
		BMERB1
		VIM
		SH2D3C
		SRGN
		PRUNE2
		SHC3
		ZNF521
		DAAM2
		COL3A1
		SYT1
		PDE2A
		PLCB1
		CLEC14A
		ZMAT1
		GIMAP4
		CNTRL
		CNTNAP2
		FAM43A
		FAT3
		RHOJ
		PDE4B
		ANKRD12
		VCAN
		MAP1B
		SHROOM4
		LRRIQ1
		LOX
		SCN8A
		PREX1
		MMRN1
		GMNC
		PMP22
		GALNT1
		DNER
		PEAR1
		TCN2
		CP
		CCDC88A
		ESM1
EN_DOWN S_DOWN	4	EPHA5
		ADGRB3
		SCG2
		FMN2
EN_DOWN EP_DOWN	12	ERV3-1
		AADAC
		SERPINB2
		PTX3
		AMTN
		HRNR
		GPR137C
		ACP5
		RTEL1-TNFRSF6B
		FLRT2
		NAV3
		GLIPR1
D_DOWN	736	ANKRD45
		PNCK
		C11orf16
		RIT2
		COBLL1
		BARHL2
		KIF26B
		C17orf97
		TACC2
		PRSS33
		CCNA1
		MATCAP1
		GFOD2
		CSPG4
		LAMA2
		CTNND2
		NAP1L2
		TECTA
		HMGCS2
		SLC28A3
		C2orf73
		NOS2
		LRRC71
		KCNA6
		SLC2A5
		DNAI1
		TMX4
		PPP1R13B
		KCNK3
		KCNE1
		CLCNKA
		UNC5B
		CCDC190
		FAM20A
		PCSK1
		CAPS
		NR4A2
		LRRN2
		MUSK
		TMEM132E
		LMNTD1
		PCOLCE
		NR2F1
		GPR162
		POTED
		GPR83
		KCNT1
		BMP3
		DIP2C
		BSN
		PRKCB
		GRM8
		C5AR1
		CLDN11
		ODAD1
		PIGZ
		SAXO2
		LRGUK
		CPNE5
		LRRC8C
		ISL1
		TEKT1
		CALML4
		CCDC39
		SLC2A13
		FITM2
		KCNC1
		CFAP206
		DNAAF3
		NKD1
		ARHGAP39
		CACNA1E
		SPATA17
		SIAH3
		CFAP61
		MAGEE1
		NEFH
		CNTN4
		DMTN
		CFAP157
		CFAP57
		ISM1
		LGALS1
		SLC16A12
		ALK
		COL15A1
		DACT3
		DOCK8
		AKAP14
		FRRS1L
		CFAP73
		GREB1
		SOD3
		DNAH6
		LIM2
		RBFOX1
		MEIS2
		IGSF1
		PTHLH
		MRAP2
		ABHD2
		EMILIN1
		LMF1
		RAB3A
		CHST11
		DCLK1
		NNAT
		SMIM10L2B
		CFAP221
		DNAH12
		RSPH4A
		SYN1
		TMEM200A
		TBX2
		GALNT5
		PCP4L1
		BORCS8-MEF2B
		PTPN5
		REC8
		GRIK2
		STMND1
		MORN1
		VSNL1
		ZNF552
		POTEE
		FOLR1
		TSGA10
		LRRTM3
		C4A
		CFAP99
		CHRNB2
		CROCC2
		CACNA1B
		LHX5
		PRRT4
		PNMA8C
		TP73
		CDH8
		DTX1
		PNOC
		OLFM1
		MAPT
		GABRQ
		GABRG1
		MYO16
		LONRF2
		ESRRG
		CATIP
		GIPR
		GLP1R
		DNAAF1
		IL5RA
		DNAH1
		DUSP18
		PCDHA2
		ATP10A
		DLEC1
		SORCS2
		PCDHGC5
		PGM2L1
		DLX6
		CCDC81
		SLC39A12
		GNAO1
		SYTL5
		PRND
		KIF19
		GABBR1
		USP13
		PITPNA
		RRAD
		KCNK10
		MFSD4A
		CCDC170
		SLC22A8
		IQUB
		EYA1
		PITX2
		PLA1A
		SATB2
		C22orf42
		TAS2R19
		GABRB1
		TH
		COL6A2
		SVEP1
		CAMK2B
		CFAP141
		ANO1
		SGSM1
		FRMPD4
		SPOCK3
		TMEM179
		JAKMIP1
		TRAM2
		HCRTR1
		PSD2
		RSPH1
		SULT1A1
		AGO2
		MAPRE3
		LDLR
		CFAP44
		SPEF1
		METTL7B
		RFX1
		LRRC56
		PCDHGC4
		P4HTM
		DCLK2
		DRC7
		MS4A8
		GABRB2
		SLIT3
		ENO4
		ADAMTS14
		DYDC2
		SHISAL1
		TCTN1
		UBXN10
		KRTAP1-5
		SVOP
		STK32A
		FBN3
		HYPK
		KCNC3
		RGS8
		KALRN
		ZDHHC22
		CCDC60
		PEX26
		EBF3
		KIF5A
		SLC7A4
		SIPA1L3
		MEGF8
		IQANK1
		DNAAF11
		CFAP299
		CNTNAP4
		DGKB
		CACNG2
		PPP2R2C
		BTBD9
		SFMBT2
		GALNT9
		CIBAR2
		COL19A1
		LRFN2
		CRLF1
		FAM72D
		TOGARAM2
		IQCG
		CDK5R2
		PPP1R32
		SYT7
		HPCAL4
		MARCHF4
		SST
		WDR49
		RUNDC3B
		OTP
		FAM166B
		PCDHGA9
		MAB21L2
		MAP7D2
		GABRA2
		LUZP2
		ADAMTSL2
		GPRIN2
		DNAI3
		CALY
		GRM1
		FOXN4
		ZFHX2
		FRS3
		TRHDE
		CCKBR
		RIMS1
		LHFPL4
		DRP2
		ERICH3
		RPH3AL
		PDZD7
		CCDC40
		JCAD
		KIF9
		ASB16
		ADCY8
		ZNF653
		ZBTB7C
		LRRTM1
		MSANTD1
		SHANK3
		EFCAB12
		FHAD1
		GJB7
		GREM1
		PCDHB13
		BRINP1
		NRXN1
		RAB36
		AMER3
		FRMPD2
		TMEFF2
		MST1
		NLGN3
		WDR38
		MAPK8IP2
		VWA3A
		RSPH10B2
		LRRC73
		HYDIN
		MORN5
		HCN3
		ACHE
		POU2F2
		RAPGEF4
		FOXO1
		BMPER
		PIERCE1
		PDK4
		PRRT3
		GFRA2
		SLC7A8
		NEK10
		SNX29
		C16orf96
		ZSCAN1
		SFXN3
		AGAP2
		ZMYND10
		ONECUT3
		GABRA1
		RPH3A
		GLRA3
		SPRED3
		MAST1
		CFAP74
		PRLHR
		ADCY1
		GRID1
		ADGRA2
		PDE7B
		BCAS4
		FN3K
		ARMC2
		AJAP1
		CACNA2D3
		THSD7B
		NME9
		IGSF21
		DGKK
		SYN2
		ASPN
		PTPRC
		DNAJC6
		PRKCE
		JAG2
		H2BC4
		L1CAM
		CFAP70
		SRCIN1
		C4B
		DNAJB13
		NEK11
		CNTN3
		CACNA1C
		CHGB
		ODAD2
		CCNO
		MDGA1
		CACNA1D
		AMPH
		SOGA1
		HAS3
		KIAA2012
		DNM3
		PACRG
		IL1RAPL2
		LANCL3
		CD302
		NECTIN1
		TMEM45B
		CFAP276
		BDH1
		TNC
		EFNA5
		UNCX
		DRC3
		NEK5
		DNAH7
		ACTL6B
		CYP4X1
		KLHL33
		TAFA1
		SYNE3
		ANKMY1
		CLDN5
		MLLT1
		TUNAR
		ERICH2
		INSM1
		NGEF
		LYN
		C7orf57
		ADAM33
		KIAA0513
		PNMA2
		HIVEP2
		CNIH2
		ATP9A
		IGF2
		SAG
		KCNS2
		GRIK1
		HIC1
		DSCAM
		INA
		RAET1L
		SLC8A2
		C20orf85
		AK8
		SLC17A6
		KCNK9
		CFAP144
		ITGBL1
		NETO1
		CFAP126
		LRRC23
		MARCHF10
		PACSIN1
		SYT3
		MAGI2
		KIF17
		NELL1
		EFHB
		CFAP54
		RAB3B
		MINDY4
		CFAP210
		FGF9
		IGFBP6
		CSMD2
		ADAMTS8
		GRIN1
		KIAA1671
		CCDC65
		CHRNA4
		SORCS3
		CFAP251
		ASIC2
		RNF152
		SLITRK3
		LRRC74B
		RIBC2
		TMEM190
		SPOCK2
		TTLL9
		LINGO2
		C11orf97
		GRM5
		DNAI7
		DNAI4
		FXYD7
		CCDC33
		PHYHIPL
		EPHA6
		CCKAR
		ADGRG2
		TTC34
		C2orf72
		RTP5
		CA10
		CD74
		ST8SIA3
		TRPV4
		APOD
		AJM1
		TEKT4
		SH2D7
		RAI2
		CPNE6
		SPATA18
		ISM2
		TTC21A
		SMPD3
		CACNA1S
		C4orf47
		CALN1
		FOXF1
		LTF
		VWA7
		ZNF319
		ANK1
		SEMA6D
		NHLRC4
		RAB6D
		CASZ1
		RGS22
		GSTA3
		NID2
		TTC29
		GAS2L2
		TMEM231
		RYR2
		TMEM74B
		KCNK13
		ZBBX
		STRA6
		SPA17
		DDC
		SEMA4G
		MMP17
		CCDC184
		MZF1
		VWC2
		PTPRN
		KCNA5
		DNAH10
		NFATC2
		TENT5B
		TOX2
		SERTM1
		EFCAB6
		CCDC96
		VSTM2A
		BRINP2
		ZNF804B
		SLC12A5
		PRPH
		ZNF474
		KCNH5
		MAGEA1
		NRIP3
		GABRA4
		SSTR1
		NOS1AP
		ZBTB8B
		PCDH17
		PDE11A
		TCTE1
		CFAP161
		GPRASP1
		ABCA4
		FABP6
		SGCD
		BBS5
		CCDC180
		RSPH10B
		C6orf118
		ASIC4
		SCN7A
		RAB6C
		SYNPR
		WFIKKN2
		TNFRSF18
		CFAP107
		CEP126
		STK32B
		CAPSL
		DHRS4
		PLPPR2
		DSEL
		SMIM5
		CCDC157
		SPAG8
		OSCP1
		CDH23
		POTEI
		LRRC18
		DTHD1
		CMKLR2
		SULF1
		GAS7
		GRIN3B
		ZNF469
		NPIPA2
		SARDH
		HCN4
		DYNLT5
		PTPRM
		UNC5D
		CHD5
		IGSF9B
		CCDC146
		FAM227A
		CFAP52
		GABRG2
		ANKRD66
		CFAP95
		ACSL6
		AK5
		PITPNM3
		OLFML3
		MAPK15
		NRXN3
		SV2A
		CFAP65
		STXBP1
		SHROOM2
		DOC2B
		GPRIN3
		CRTAC1
		LRRC46
		PRKACA
		PPP1R1A
		ZFHX3
		SPACA9
		TMEM145
		HS6ST3
		SEMA4A
		STIMATE
		ARHGDIG
		C10orf105
		GRM4
		STX1B
		LMX1B
		ST8SIA2
		SIK3
		PRR12
		DLGAP2
		CD164L2
		MROH7-TTC4
		AIFM3
		C2orf50
		KCNMB2
		PCDHGC3
		UBALD2
		CFAP90
		TMEM232
		MAPKBP1
		PDE8B
		KCND2
		MAK
		VGF
		C22orf15
		ATP8A2
		TMEM132B
		COL6A1
		NHSL2
		PPP1R14C
		WNT4
		SLC24A3
		TCF7
		ATP2B3
		PDZD4
		SV2C
		RIMS4
		DAW1
		CLEC11A
		COL5A1
		CRTC1
		FZD1
		AGBL2
		FREM1
		RABL2A
		GRIA4
		CNIH3
		FAM47E
		FHIP1A
		TREM1
		CFAP100
		LRP2BP
		TMEM119
		PDE1B
		ODF3B
		TSNAXIP1
		CNNM2
		PLA2G4B
		DENND6B
		CYP46A1
		MCF2L2
		CARMIL2
		TTLL10
		SCN2B
		ABCC8
		SLC45A1
		SMIM39
		XKR4
		KANTR
		ADAM11
		ADAMTSL3
		FANK1
		NXPH1
		NALF1
		CCDC78
		RSPH9
		GABRA3
		JPH3
		OGDHL
		DNAI2
		SMAP2
		HEYL
		FAM222A
		SYT15B
		STUM
		MCIDAS
		PDYN
		C21orf58
		ST8SIA6
		MAP3K19
		SCML4
		ZC3H12B
		ARHGAP22
		MAB21L1
		ADARB2
		PIM2
		BAIAP2
		EVL
		TRAF3IP1
		DNAH5
		TTC16
		ZNF503
		KCNE4
		PDE4A
		NPTXR
		SCN9A
		VWA3B
		INSYN2A
		WDR93
		CACNA1I
		ELMOD1
		CACNA1G
		ANKRD23
		CAMK2N2
		COLQ
		HLX
		SLC6A17
		RFX2
		MAPK8IP1
		ADGRB1
		HECW1
		PITPNM1
		DUSP8
		SPEF2
S_DOWN	395	C3orf14
		FEZF1
		IRS4
		CXCR4
		SALL1
		ZSCAN18
		CHRDL1
		CCDC177
		PELI2
		NTSR1
		MEX3B
		RTN1
		MATR3
		SVBP
		TMEM204
		DIRAS1
		FXYD6
		WSCD1
		LRRN1
		FRY
		CACNG5
		GPX7
		A2M
		CIB2
		ABCG1
		TENM4
		ZIC2
		DSCAML1
		GAREM2
		CECR2
		DACH1
		SSTR2
		FBN2
		DAB1
		ZNF43
		SCUBE3
		VWA5A
		NPPB
		PCDHA4
		GUCY1A1
		PABPC5
		GSTA4
		BTBD17
		MARK1
		LDLRAD4
		DMRT3
		IQCH
		SEMA3E
		CKB
		JAKMIP2
		NOVA2
		CADM2
		MAEL
		EMX2
		TOX3
		MYEF2
		C1QTNF5
		ZNF836
		CACNG7
		ADAM23
		TSPAN7
		ADCY5
		RHOH
		HMCN1
		PAQR8
		NKAIN3
		NCAM1
		ZNF467
		CLSTN2
		NACAD
		GDAP1L1
		CEL
		SLAIN1
		AGTPBP1
		APLP1
		ZIC4
		ZCCHC18
		TNFSF12
		CNR1
		FAM171A1
		RSPO2
		SORBS2
		IFITM10
		FAM181B
		SFRP2
		SCN3A
		PPARGC1A
		RCOR2
		ZNF891
		LEF1
		PHF21B
		SMIM38
		NPTX2
		CRABP1
		DEFB4A
		CXorf58
		PIEZO2
		SLC35F1
		ANXA6
		ZNF568
		SNAP25
		TLL2
		CHL1
		APBA2
		CADPS2
		ZIC1
		KLHDC8B
		CRB2
		MEIS1
		SLA
		ST8SIA1
		GAS2L3
		NHLH2
		CACNA1H
		BEX2
		ANK2
		SLC1A2
		TUBA1A
		LMOD1
		SNCAIP
		DLGAP1
		BRSK1
		PCDHB2
		KIT
		EPHA7
		XKR7
		DPYSL4
		LIN7A
		LRP1B
		CRISPLD1
		GRIA1
		ACBD7
		BMP7
		TAFA5
		NEFL
		RNF150
		CD200
		ATP1B2
		MEGF9
		KCNN3
		LRRC15
		CDH6
		SLC44A5
		JPH4
		DENND2A
		ECHDC3
		CLCA2
		SDK2
		GAP43
		DOK6
		EPB41L3
		PARVB
		ENPP2
		SLC24A2
		GCHFR
		ZIC3
		GRIN2A
		ZNF713
		OSBPL6
		C3orf70
		CELF3
		BCL11B
		LMX1A
		RAB7B
		NELL2
		S100A8
		POU3F2
		BEX4
		ATP5ME
		CPQ
		LIX1
		AP3B2
		GYG2
		HUNK
		FREM2
		GPM6A
		CNKSR2
		ADCYAP1R1
		CDH20
		SAMD5
		SSBP2
		CSRNP3
		LIX1L
		KRBA2
		SEMA6A
		LSAMP
		DMRTA2
		ISYNA1
		CCDC68
		SLC4A10
		CCDC74A
		CABP7
		MAGEH1
		MCF2L
		GSG1L
		NR3C2
		IFFO1
		GPC4
		PPP1R2
		TSPOAP1
		BMF
		EPHA3
		NLGN4X
		SEMA5B
		CSDC2
		SESN3
		GADD45G
		ZIC5
		KIAA0408
		MAGED4B
		MN1
		ARX
		EBF4
		TTR
		HHEX
		PLCH1
		TCEAL2
		CABP4
		NAP1L3
		NTRK2
		CDO1
		CA4
		FAM171B
		ID4
		OTX2
		PLXDC2
		GPR27
		RHOU
		ADRA2B
		NKAIN4
		NBEA
		NDRG1
		AXIN2
		SAMD14
		TTC28
		AKAP6
		PCDH19
		RAB3D
		ZNF844
		PLCL1
		CACNA1A
		ARHGEF15
		MYT1L
		SAPCD1
		SCN2A
		KCNQ2
		OPCML
		NKD2
		COL2A1
		PCDHB10
		ZNF71
		HSPA12B
		FEZ1
		LGI1
		ADGRL3
		LDB2
		COL14A1
		ELOVL2
		PRKD1
		LRRC4B
		ABAT
		ALDH1A1
		PCDHGB5
		BRSK2
		JAM2
		IGLON5
		ZNF423
		UNC13A
		CHST7
		PPM1L
		GJD2
		PAK5
		GLDC
		MYH7
		ST6GAL2
		TMEM200C
		SYT11
		LY6H
		PLPPR1
		LYL1
		PROM1
		GDF5
		GRIK3
		PCDHB9
		CELF2
		HBB
		WSCD2
		SOX1
		OLFML2B
		DGCR6
		NOTCH4
		SOX6
		PAIP2B
		FAM133A
		RAB30
		TSPAN18
		ZNF626
		TTYH1
		KIF1A
		ROBO2
		RGS12
		RAPGEF5
		FAM124A
		INAFM1
		NCALD
		FGF13
		NLRP1
		ILDR2
		MTSS1
		MEST
		SPSB4
		PALD1
		KCNN2
		KCTD8
		RADX
		KCTD7
		PPP2R2B
		ATXN1
		CAMKV
		MGAT3
		NREP
		RPP25
		HAPLN3
		GPC3
		RPGR
		ADCY2
		STARD9
		NEXMIF
		NOVA1
		FZD3
		PGM5
		RND2
		FAM104B
		SHISA7
		ASTN1
		PNMA8A
		GFRA1
		ATRNL1
		CDH12
		F2RL3
		NSG1
		OVOL1
		NHLH1
		CPE
		DCHS1
		PIP5K1B
		TLL1
		ADAMTS10
		ENTREP2
		STMN4
		SNTB1
		BCL11A
		SH3GL2
		CPT1C
		ACTA2
		DCC
		DLK1
		COL11A1
		CTNNA2
		POU3F3
		BAALC
		GPC6
		SLC2A9
		ADGRV1
		ATCAY
		GSTM2
		DCP1B
		PTH1R
		RBP1
		AUTS2
		BACH2
		MMP10
		FAM110B
		PHYHD1
		PRRT2
		COL27A1
		CDH4
		RUNDC3A
		ZNF486
		DPP10
		DTNA
		SNAP91
		SLC17A8
		CRB1
		ZNF776
		CLIC6
		GRIA2
		ALPL
		PCDHA6
		ELAVL3
		NDN
		GNB3
		CERS4
		EFS
		KLHL24
EP_DOWN	221	TBC1D19
		EDN1
		ATP9B
		ZEB1
		SYNE2
		MSRB3
		MMRN2
		GJA1
		VEPH1
		MAB21L3
		MXRA8
		CCDC66
		TEK
		HES1
		ZNF83
		ATF3
		DYSF
		EVI2A
		GIMAP1
		CEP170
		BDNF
		EIF4EBP3
		BCLAF3
		MMP16
		ZNF117
		MPP4
		CARD8
		ADAM19
		RNF39
		HYCC1
		RAI14
		EFCAB7
		CCDC186
		TCHHL1
		CDH2
		IGFL4
		MERTK
		MIS18BP1
		PLA2R1
		CCDC18
		LPXN
		ANTXR2
		IL31RA
		NIBAN1
		STAT5A
		ZNF441
		KIF14
		CEP162
		ZNF92
		SH3BGRL
		TFEC
		HECW2
		PLSCR4
		ZNF709
		ZNF816-ZNF321P
		PCDHGB4
		CCN2
		ZNF107
		ZFP36
		ADGRL4
		EGR2
		KIF20B
		ANKRD26
		RSRP1
		KLF2
		COL5A2
		ZNF221
		KIF21A
		CSF3
		NFKBIZ
		ZNF518A
		MYCT1
		PPFIBP1
		HTRA3
		TIE1
		ODF2L
		PCDHGB2
		CMKLR1
		LCA5
		LENG8
		PROS1
		CENPC
		NDC80
		DOCK4
		KANK4
		CAVIN2
		ITPR2
		SCART1
		BAIAP2L2
		KLF9
		TNFRSF13C
		BGN
		ICAM2
		GDPD1
		RESF1
		ZC2HC1A
		MMP1
		ST6GALNAC3
		ABI3
		COL8A1
		PTGER4
		HMGA2
		RPS6KA2
		PMF1-BGLAP
		CCRL2
		DEPDC1
		ITGA10
		PNISR
		ENG
		KDR
		ERAP2
		FLT1
		EDIL3
		TMEM158
		CENPE
		ASPM
		BRCA2
		ALG10B
		LY75-CD302
		ANGPTL4
		ESAM
		DUSP6
		CEP290
		CPEB2
		PGF
		AASS
		ATOSA
		UGGT2
		SH3BP5
		ANKRD36C
		ZFC3H1
		TRIM52
		FANCM
		FLG2
		STAB1
		FOS
		PLAG1
		PIF1
		TP53INP1
		BAZ2B
		EML6
		CKAP2
		DOCK10
		PALMD
		AKAP12
		SLC25A27
		GUCY1B1
		ESF1
		SP140
		ANKRD36
		HBE1
		CAPRIN2
		CALCRL
		ESCO1
		SSX1
		CORIN
		TPO
		LRRCC1
		TAS1R1
		SYNE1
		TBX18
		APLN
		SNRK
		KIF18A
		GOLGA8O
		FSIP2
		GNG11
		GOLGA6L4
		ETAA1
		SRPX
		FILIP1L
		TLR4
		LASP1NB
		CKAP2L
		ATP13A5
		RBMS3
		IFT81
		ATP6V1FNB
		ANGPTL2
		HMMR
		TRIML2
		CCDC171
		TTC14
		CENPK
		FOSB
		ITGB3
		CEP152
		KITLG
		HSD11B1
		SHOX2
		ARHGAP24
		ANKRD1
		ZNF823
		EIF3CL
		CLIC2
		PITPNC1
		PRAME
		PARD3B
		TPR
		ETFRF1
		BNC2
		TMTC1
		CCDC7
		TTK
		TMEM168
		ESR2
		ZNF33A
		CCDC112
		SYT16
		GOLGA4
		COL1A2
		PINX1
		PROCR
		TBC1D8B
		ECSCR
		PDGFC
		CENPF
		SCARF1
		MAGEB2
		SPOCD1
		AMZ1
EN_DOWN	58	GPNMB
		NAT8L
		ADAT2
		C12orf76
		NPIPB8
		RGPD5
		IL1RL1
		MGST1
		PAEP
		IL13RA2
		POC1B-GALNT4
		RAB27B
		NALCN
		SPP1
		GALNT12
		CPA4
		KLHL4
		PDE3A
		GRB14
		ZC3H11B
		RPL36A-HNRNPH2
		COL13A1
		NPIPA3
		MKKS
		TMPRSS15
		DHRS9
		CREB5
		CST4
		GOLGA7B
		CDRT4
		SPIN2A
		F2RL2
		NCKAP5
		TG
		GOLGA8K
		SGMS2
		TTLL3
		TBC1D3D
		ITGAX
		COL4A6
		HHIP
		ATP6V0D2
		DDR2
		CCDC159
		IGFBP3
		DCN
		JMJD7-PLA2G4B
		CCN5
		LPAR1
		ETV1
		LGR4
		SULT1B1
		SCG5
		AOX1
		SEMA3C
		CHRNA7
		STEAP1
		SPOCK1

## Sheet: UP_venn_result17041605988462933
Names	total	elements
EN_UP EP_UP N_UP S_UP	5	SERPINA1
		ALPP
		SLC1A3
		ALPG
		PSCA
EP_UP N_UP S_UP	6	SCO2
		HSD3B1
		CLTRN
		PCSK9
		FGFBP1
		CSF2
EN_UP EP_UP S_UP	5	TGM1
		GRAMD1B
		CALB1
		DMBT1
		CLEC7A
N_UP S_UP	7	C15orf48
		MMP3
		PLAAT2
		EPGN
		TNFAIP6
		CCL5
		CXCL6
EP_UP N_UP	6	PLAT
		AKR1B1
		RPS10-NUDT3
		AVPI1
		CALB2
		PI3
EN_UP N_UP	3	IFI44L
		CAPN6
		H2AC6
EP_UP S_UP	9	RHOF
		TMEM38A
		LIPG
		KLHDC7B
		STS
		ADAM8
		OSBP2
		LYPD3
		LRRC61
EN_UP S_UP	9	IFIT1
		SLC15A3
		IFIT2
		STEAP4
		MYPN
		RSAD2
		OASL
		ISG15
		IFIT3
EN_UP EP_UP	13	SLCO4A1
		KRT14
		S100P
		UNC5A
		SPRR2D
		TNFRSF11B
		KRT16
		TNS4
		PAX8
		RARRES1
		S100A8
		KRT6A
		ARNT2
N_UP	168	CASQ1
		ANKRD34B
		DIRAS3
		NMB
		IVNS1ABP
		CXCL3
		CHRDL1
		PRDM8
		MBNL2
		PPP1R14A
		DNAH14
		SLC39A4
		KLHL14
		KBTBD8
		ZNF155
		TRIM23
		FABP7
		GPR143
		PMEL
		DENND2C
		NAMPT
		KCNIP3
		GPNMB
		PSG8
		TCIM
		LPAR4
		PTPRZ1
		NEUROD2
		TMEM182
		SNX16
		COG6
		POGLUT2
		CFI
		FGF7
		ZSWIM2
		TMPRSS5
		ADAM28
		AMN1
		ZNF285
		ZNF268
		CYP4F2
		ZNF257
		IL1R2
		SLC6A15
		DDIT3
		TMPRSS3
		FABP5
		PLIN2
		CRYAB
		SYNJ2BP-COX16
		ARF4
		EEF1AKMT4
		FAIM
		TMEM225B
		PROKR2
		NDST4
		ESCO1
		IGSF11
		EBF2
		SWT1
		GEMIN2
		MAL
		VXN
		CXCL1
		TKTL1
		CCNB3
		SULT1C2
		SEMA3D
		PTCHD4
		TNNC1
		TCF4
		ANGPTL6
		MTTP
		CXCL8
		ATF7-NPFF
		ZEB2
		C12orf29
		NEUROD4
		ERICH5
		ABCB1
		GPR12
		CASTOR1
		SPINK5
		C5orf47
		SCN1A
		GFAP
		THUMPD2
		GDF9
		ZNF92
		ANKRD12
		AQP5
		CLVS1
		NPPA
		BLOC1S5-TXNDC5
		STK38L
		ZFPM2
		SS18L2
		MLH3
		PRIMPOL
		MFSD2A
		ZNF700
		ZGRF1
		TIMM23B-AGAP6
		SLA
		CPVL
		URGCP-MRPS24
		NEUROD6
		BRINP3
		DCT
		DES
		PCP4
		NPY2R
		PEX7
		SPP1
		ZNF737
		KCNH7
		DMRTA1
		SLC45A2
		SPHKAP
		SLC35G1
		CHDH
		CLDN10
		AKR1C3
		NEUROD1
		ACE2
		ZFAND2A
		PLAC8
		PLCXD3
		GUCA1A
		TNFRSF10C
		UGT1A6
		PLP1
		DPPA4
		G0S2
		GPR139
		PSG1
		UBD
		EOMES
		MAMDC2
		TRPS1
		NTS
		BLOC1S5
		ETV1
		ULBP1
		ZNF57
		C19orf38
		AQP6
		IL1RAPL1
		TRBC2
		AIF1
		USP44
		ZNF816
		PPP1R17
		TRMT11
		BEND4
		GJA5
		PDE1A
		RNASE4
		IL6
		SEMA3C
		ANGPTL1
		RGS1
		ACKR3
		EMX1
		ST18
		HOPX
		IGFL1
		CABP7
S_UP	45	IFNL2
		IDO1
		PADI3
		NR4A2
		LY6K
		CMPK2
		TGM2
		ANXA10
		NR1H3
		MYEOV
		NRARP
		PRICKLE4
		TLR7
		TNFSF10
		BDKRB1
		C1QTNF3-AMACR
		ZNF331
		PIK3AP1
		DEGS2
		CSKMT
		PTGES
		ISG20
		AMDHD1
		TERT
		RASD1
		SMIM43
		HSH2D
		CD70
		KRT15
		C4orf36
		CXCL10
		KAZALD1
		HSF2BP
		MLKL
		ZNF286A-TBC1D26
		HMCN2
		MARCHF1
		CHAC2
		ITGA2
		KRT31
		CDA
		IVL
		SLC28A1
		PINX1
		KRT81
EP_UP	69	ZNF485
		H2BC12
		CALML5
		PLA2G2F
		ANKRD16
		GATA3
		B4GALNT4
		LRFN5
		TOP3B
		PPAN-P2RY11
		TXK
		KLK7
		NMRK1
		KLK8
		SPNS2
		KRT6C
		IPO4
		DOK3
		ASIC2
		FAM86B1
		GNE
		PEDS1-UBE2V1
		TNXB
		SPRR2A
		PRR15
		PAQR5
		KCNK15
		SERPINB7
		INPP5J
		SPRR2B
		ATP6V1G2-DDX39B
		TJP3
		PTGES3L-AARSD1
		DNASE1L2
		DEFB4A
		SPRR2F
		EDAR
		FKBPL
		LYPD2
		XAGE2
		CASP14
		NPIPA9
		TRABD2B
		SHISA2
		CCN3
		SPRR2G
		S100A7
		CTH
		NPY1R
		F12
		KRT6B
		EREG
		CSAG2
		ADGRE2
		P2RY11
		RELN
		ZFP42
		GAL
		ATP6V1B1
		RPL36A-HNRNPH2
		SFRP1
		ZNF696
		TGIF2-RAB5IF
		SPRR2E
		C16orf96
		UGT1A5
		GPAT3
		KRT86
		SPRR1B
EN_UP	236	E2F8
		CD34
		TUBD1
		XDH
		ZPLD1
		LRP3
		HLA-F
		PRKAA2
		MPZL2
		EHF
		OBSL1
		TCF7L1
		C1R
		GPSM2
		RDH10
		STXBP2
		ALOXE3
		TMEM9
		ZNF114
		MTFR2
		GDA
		LRRC32
		BATF2
		B3GNT3
		WSCD1
		PLAAT4
		IGSF3
		MAB21L4
		PRR29
		ALOX5
		FRY
		TMEM184A
		ARHGAP9
		BST2
		KIAA1522
		IRAK2
		IFI6
		DHH
		ANXA3
		SP6
		OCLN
		ARL14EPL
		AK4
		RTN4R
		KDF1
		LRATD2
		TMEM30B
		HS3ST1
		ERFE
		GRB7
		VNN1
		LYVE1
		SERPINB1
		SYS1-DBNDD2
		ADGRF1
		IFIT5
		CHST15
		NECTIN4
		DNM1
		IGHG2
		LLGL2
		MUC1
		GCOM1
		PCDH7
		FAM167B
		PSD4
		CEMIP
		NTN1
		SLCO3A1
		OAS2
		TNFSF15
		NCF2
		BDKRB2
		WNT10A
		PLSCR1
		ADAM19
		THRB
		GABRP
		ADORA2A
		GJB2
		SPTB
		MYOC
		ICAM1
		RBM47
		FANCI
		LGALS9
		RASIP1
		TMEM217
		ETS2
		DIO2
		H2BC5
		MVK
		TVP23C-CDRT4
		APLN
		CDC6
		PPARG
		PC
		NEURL1
		MACC1
		ZNF320
		SPECC1L-ADORA2A
		ADAP1
		PKMYT1
		SPTBN2
		PRSS35
		PRR5
		LYPD5
		WFDC2
		PADI2
		VASN
		TFAP2A
		VSIR
		RAB11FIP1
		IL1RN
		WDR76
		HTR1D
		ARL2-SNX15
		IFI35
		HID1
		PPL
		SLC43A3
		SLFN11
		MYZAP
		ARG2
		TDRD10
		OAS3
		FAM83D
		FHDC1
		SHANK2
		FBLN1
		VANGL2
		MSLN
		PPP1R16B
		COBL
		KLK10
		UNC13D
		PROSER2
		HLA-B
		LAMC2
		SLC6A12
		SMPDL3B
		SH3BP1
		IRF7
		UPK1B
		SCNN1A
		HSPA2
		ADAMTS4
		LRG1
		PTPN3
		ZNF488
		HS6ST2
		TMPRSS13
		HERC6
		SLC6A9
		XAF1
		RAB15
		MRPS6
		OLR1
		CLDN1
		RGCC
		CGN
		MTARC1
		ESRP2
		PLEKHG1
		CABLES1
		BMX
		PTPRU
		USP18
		NET1
		PRSS8
		GPRC5B
		F11R
		USP43
		LAT2
		LCN2
		CEMIP2
		NFKBIA
		GCH1
		GRAMD2B
		MXRA5
		HLA-C
		PRICKLE1
		FBXO6
		CDR2L
		DHCR7
		FAM111B
		KCNMB4
		ZWINT
		SEMA3B
		CXXC5
		SERPINB3
		IFITM1
		ADGRF4
		NAT1
		NOTCH3
		PARP9
		MUC4
		C1orf116
		CXCL16
		SOX15
		ME1
		PLEKHA6
		SDCBP2
		WNT7B
		TENT5A
		CASK
		RAB43
		GJB4
		WHRN
		AMIGO2
		POLA2
		EVPL
		CCL2
		HSD17B6
		MISP
		CORO6
		ZSWIM4
		DLL4
		MAP3K9
		HLX
		GREB1L
		ZFP91-CNTF
		ARHGEF5
		MX2
		TINCR
		EFEMP1
		DTX4
		ST6GALNAC1
		BNC1
		ANGPT2
		RIGI
		S100A9
		ADGRG6
		MOB3B
		FAM83A
		ITGA10

## Sheet: d-full-string_interactions
#node1	node2	node1_string_id	node2_string_id	neighborhood_on_chromosome	gene_fusion	phylogenetic_cooccurrence	homology	coexpression	experimentally_determined_interaction	database_annotated	automated_textmining	combined_score	a	b
PRKACA	ARHGDIG	9606.ENSP00000309591	9606.ENSP00000219409	0	0	0	0	0.067	0	0.9	0.152	0.914	54	2
PRKACA	SLC8A2	9606.ENSP00000309591	9606.ENSP00000236877	0	0	0	0	0.057	0	0.9	0.184	0.916	54	2
PRKACA	PPP1R1A	9606.ENSP00000309591	9606.ENSP00000257905	0	0	0	0	0	0	0.9	0.224	0.919	54	4
PRKACA	ATP2B3	9606.ENSP00000309591	9606.ENSP00000263519	0	0	0	0	0.118	0.046	0.9	0.293	0.932	54	2
PRKACA	CACNA1C	9606.ENSP00000309591	9606.ENSP00000266376	0	0	0	0	0	0	0.9	0.731	0.971	54	18
PRKACA	GRIA4	9606.ENSP00000309591	9606.ENSP00000282499	0	0	0	0	0	0.289	0.9	0.31	0.946	54	10
PRKACA	ADCY8	9606.ENSP00000309591	9606.ENSP00000286355	0	0	0	0	0	0.096	0.9	0.708	0.971	54	8
PRKACA	KCNMA1	9606.ENSP00000309591	9606.ENSP00000286628	0	0.002	0	0	0.049	0.128	0.9	0.41	0.944	54	6
PRKACA	CACNA1D	9606.ENSP00000309591	9606.ENSP00000288139	0	0	0	0	0	0	0.9	0.382	0.935	54	16
PRKACA	ADCY1	9606.ENSP00000309591	9606.ENSP00000297323	0	0	0	0	0	0.096	0.9	0.478	0.948	54	8
PRKACA	SCN1A	9606.ENSP00000309591	9606.ENSP00000303540	0	0	0	0	0	0	0.9	0.223	0.919	54	8
PRKACA	KCNMB2	9606.ENSP00000309591	9606.ENSP00000407592	0	0	0	0	0	0	0.9	0	0.9	54	4
PRKACA	SCN7A	9606.ENSP00000309591	9606.ENSP00000496114	0	0	0	0	0	0	0.9	0.061	0.902	54	6
PRKACA	MAPT	9606.ENSP00000309591	9606.ENSP00000340820	0	0	0	0	0.047	0.855	0	0.434	0.915	54	6
PRKACA	CACNA1S	9606.ENSP00000309591	9606.ENSP00000355192	0	0	0	0	0.042	0	0.9	0.223	0.919	54	10
PRKACA	ATP2B2	9606.ENSP00000309591	9606.ENSP00000353414	0	0	0	0	0.119	0.046	0.9	0.204	0.924	54	4
PRKACA	KCNJ5	9606.ENSP00000309591	9606.ENSP00000433295	0	0	0	0	0.059	0	0.9	0.341	0.932	54	6
PRKACA	ABCC8	9606.ENSP00000309591	9606.ENSP00000494321	0	0.008	0	0	0.069	0	0.9	0.361	0.935	54	4
PRKACA	GRIN2B	9606.ENSP00000309591	9606.ENSP00000477455	0	0	0	0	0	0.071	0.9	0.518	0.951	54	12
PRKACA	KCNE1	9606.ENSP00000309591	9606.ENSP00000382226	0	0	0	0	0.045	0	0.9	0.547	0.952	54	4
PRKACA	PDE4A	9606.ENSP00000309591	9606.ENSP00000370078	0	0	0	0	0.115	0.11	0.65	0.892	0.966	54	2
PRKACA	AKAP14	9606.ENSP00000309591	9606.ENSP00000360485	0	0	0	0	0	0.834	0.72	0.456	0.972	54	2
PRKACA	FOXO1	9606.ENSP00000309591	9606.ENSP00000368880	0	0	0	0	0	0.312	0.9	0.662	0.974	54	2
PRKACA	RAPGEF4	9606.ENSP00000309591	9606.ENSP00000380271	0	0	0	0	0	0	0.5	0.968	0.983	54	10
PRKACA	CALML4	9606.ENSP00000309591	9606.ENSP00000419081	0	0	0	0	0	0	0.65	0.971	0.989	54	32
PRKACA	RYR2	9606.ENSP00000309591	9606.ENSP00000355533	0	0	0	0	0	0.571	0.9	0.871	0.994	54	16
PRKACA	PKIA	9606.ENSP00000309591	9606.ENSP00000379696	0	0	0	0	0.095	0.973	0.9	0.591	0.998	54	2
CALML4	PDE1B	9606.ENSP00000419081	9606.ENSP00000243052	0	0	0	0	0	0.065	0.9	0.683	0.967	32	4
CALML4	CACNA1C	9606.ENSP00000419081	9606.ENSP00000266376	0	0	0	0	0	0.136	0.9	0.99	0.999	32	18
CALML4	ADCY8	9606.ENSP00000419081	9606.ENSP00000286355	0	0	0	0	0	0.045	0.9	0.934	0.993	32	8
CALML4	CACNA1D	9606.ENSP00000419081	9606.ENSP00000288139	0	0	0	0	0	0.136	0.9	0.846	0.985	32	16
CALML4	ADCY1	9606.ENSP00000419081	9606.ENSP00000297323	0	0	0	0	0	0.045	0.9	0.765	0.975	32	8
CALML4	NOS3	9606.ENSP00000419081	9606.ENSP00000297494	0	0	0	0	0	0.046	0.9	0.996	0.999	32	6
CALML4	PRKACA	9606.ENSP00000419081	9606.ENSP00000309591	0	0	0	0	0	0	0.65	0.971	0.989	32	54
CALML4	NOS2	9606.ENSP00000419081	9606.ENSP00000327251	0	0	0	0	0.044	0.046	0.9	0.94	0.993	32	4
CALML4	PCP4	9606.ENSP00000419081	9606.ENSP00000329403	0	0	0	0	0	0	0	0.98	0.98	32	2
CALML4	CACNA1G	9606.ENSP00000419081	9606.ENSP00000352011	0	0	0	0	0	0.097	0.9	0.787	0.979	32	4
CALML4	RYR2	9606.ENSP00000419081	9606.ENSP00000355533	0	0	0	0	0	0.218	0.9	0.993	0.999	32	16
CALML4	GRIN1	9606.ENSP00000419081	9606.ENSP00000360608	0	0	0	0	0	0.047	0.65	0.902	0.964	32	8
CALML4	CAMK2B	9606.ENSP00000419081	9606.ENSP00000379098	0	0	0	0	0	0.254	0.9	0.796	0.983	32	14
CALML4	CACNA1I	9606.ENSP00000419081	9606.ENSP00000385019	0	0	0	0	0	0.097	0.9	0.35	0.936	32	4
CALML4	PDE1A	9606.ENSP00000419081	9606.ENSP00000410309	0	0	0	0	0	0.065	0.9	0.7	0.969	32	4
CALML4	GRIN2B	9606.ENSP00000419081	9606.ENSP00000477455	0	0	0	0	0	0.06	0.65	0.793	0.926	32	12
CACNA1C	PRKCB	9606.ENSP00000266376	9606.ENSP00000496129	0	0	0	0	0	0	0.9	0.203	0.916	18	10
CACNA1C	HTR2C	9606.ENSP00000266376	9606.ENSP00000276198	0	0	0	0	0	0	0.9	0.222	0.918	18	8
CACNA1C	KCNMA1	9606.ENSP00000266376	9606.ENSP00000286628	0	0	0	0	0.165	0.062	0.65	0.737	0.918	18	6
CACNA1C	PRKACA	9606.ENSP00000266376	9606.ENSP00000309591	0	0	0	0	0	0	0.9	0.731	0.971	18	54
CACNA1C	CACNA1D	9606.ENSP00000266376	9606.ENSP00000288139	0	0	0.057	0.966	0	0.522	0.9	0.64	0.981	18	16
CACNA1C	RYR2	9606.ENSP00000266376	9606.ENSP00000355533	0	0	0	0	0.162	0.324	0	0.97	0.981	18	16
CACNA1C	CACNA2D2	9606.ENSP00000266376	9606.ENSP00000418081	0	0	0	0	0.104	0.439	0.8	0.842	0.982	18	8
CACNA1C	CACNA1S	9606.ENSP00000266376	9606.ENSP00000355192	0	0	0.058	0.964	0.043	0	0.9	0.825	0.982	18	10
CACNA1C	CALML4	9606.ENSP00000266376	9606.ENSP00000419081	0	0	0	0	0	0.136	0.9	0.99	0.999	18	32
DNAI2	RSPH4A	9606.ENSP00000400252	9606.ENSP00000229554	0	0	0	0	0.218	0	0	0.951	0.96	18	12
DNAI2	DNAH9	9606.ENSP00000400252	9606.ENSP00000262442	0	0	0.267	0	0.278	0.263	0.36	0.803	0.942	18	4
DNAI2	DNAH5	9606.ENSP00000400252	9606.ENSP00000265104	0	0	0	0	0.074	0.263	0.72	0.99	0.997	18	14
DNAI2	DNALI1	9606.ENSP00000400252	9606.ENSP00000296218	0	0	0	0	0.095	0	0	0.982	0.983	18	6
DNAI2	DNAH7	9606.ENSP00000400252	9606.ENSP00000311273	0	0	0	0	0.108	0.263	0.72	0.538	0.903	18	8
DNAI2	RSPH9	9606.ENSP00000400252	9606.ENSP00000361238	0	0	0	0	0.139	0	0	0.951	0.956	18	12
DNAI2	DNAAF1	9606.ENSP00000400252	9606.ENSP00000367815	0	0	0	0	0.115	0.062	0	0.982	0.983	18	12
DNAI2	DNAH1	9606.ENSP00000400252	9606.ENSP00000401514	0	0	0	0	0.087	0.263	0.72	0.553	0.904	18	10
DNAI2	DNAI1	9606.ENSP00000400252	9606.ENSP00000480538	0	0	0.114	0.61	0.265	0	0.54	0.766	0.92	18	16
CACNA1D	CACNA1C	9606.ENSP00000288139	9606.ENSP00000266376	0	0	0.057	0.966	0	0.522	0.9	0.64	0.981	16	18
CACNA1D	HTR2C	9606.ENSP00000288139	9606.ENSP00000276198	0	0	0	0	0	0	0.9	0.25	0.921	16	8
CACNA1D	PRKCB	9606.ENSP00000288139	9606.ENSP00000496129	0	0	0	0	0	0	0.9	0.366	0.933	16	10
CACNA1D	PRKACA	9606.ENSP00000288139	9606.ENSP00000309591	0	0	0	0	0	0	0.9	0.382	0.935	16	54
CACNA1D	RYR2	9606.ENSP00000288139	9606.ENSP00000355533	0	0	0	0	0.108	0.353	0	0.911	0.944	16	16
CACNA1D	CACNA2D2	9606.ENSP00000288139	9606.ENSP00000418081	0	0	0	0	0.111	0.439	0.8	0.744	0.971	16	8
CACNA1D	CACNA1S	9606.ENSP00000288139	9606.ENSP00000355192	0	0	0.058	0.964	0	0	0.9	0.758	0.975	16	10
CACNA1D	CALML4	9606.ENSP00000288139	9606.ENSP00000419081	0	0	0	0	0	0.136	0.9	0.846	0.985	16	32
DNAI1	RSPH4A	9606.ENSP00000480538	9606.ENSP00000229554	0	0	0	0	0.477	0	0	0.95	0.972	16	12
DNAI1	DNAH9	9606.ENSP00000480538	9606.ENSP00000262442	0	0	0.211	0	0.289	0.263	0.36	0.779	0.931	16	4
DNAI1	DNAH5	9606.ENSP00000480538	9606.ENSP00000265104	0	0	0.231	0	0.134	0.263	0.54	0.983	0.995	16	14
DNAI1	DNAH7	9606.ENSP00000480538	9606.ENSP00000311273	0	0	0.217	0	0.386	0.263	0.54	0.626	0.928	16	8
DNAI1	CCDC65	9606.ENSP00000480538	9606.ENSP00000312706	0	0	0	0	0.608	0	0.36	0.656	0.906	16	6
DNAI1	RSPH9	9606.ENSP00000480538	9606.ENSP00000361238	0	0	0	0	0.153	0	0	0.948	0.954	16	12
DNAI1	DNAAF1	9606.ENSP00000480538	9606.ENSP00000367815	0	0	0	0	0.149	0.062	0	0.938	0.946	16	12
DNAI1	DNAI2	9606.ENSP00000480538	9606.ENSP00000400252	0	0	0.114	0.61	0.265	0	0.54	0.766	0.92	16	18
RYR2	CACNA1C	9606.ENSP00000355533	9606.ENSP00000266376	0	0	0	0	0.162	0.324	0	0.97	0.981	16	18
RYR2	CACNA1D	9606.ENSP00000355533	9606.ENSP00000288139	0	0	0	0	0.108	0.353	0	0.911	0.944	16	16
RYR2	PRKACA	9606.ENSP00000355533	9606.ENSP00000309591	0	0	0	0	0	0.571	0.9	0.871	0.994	16	54
RYR2	PPP2R2C	9606.ENSP00000355533	9606.ENSP00000372042	0	0	0	0	0.109	0	0.9	0	0.907	16	4
RYR2	CAMK2B	9606.ENSP00000355533	9606.ENSP00000379098	0	0	0	0	0.102	0.069	0.9	0.209	0.925	16	14
RYR2	RAPGEF4	9606.ENSP00000355533	9606.ENSP00000380271	0	0	0	0	0.109	0	0.9	0.481	0.949	16	10
RYR2	CASQ1	9606.ENSP00000355533	9606.ENSP00000357057	0	0	0	0	0.129	0.091	0.9	0.642	0.967	16	2
RYR2	CALML4	9606.ENSP00000355533	9606.ENSP00000419081	0	0	0	0	0	0.218	0.9	0.993	0.999	16	32
CAMK2B	GRM1	9606.ENSP00000379098	9606.ENSP00000282753	0	0	0	0	0.142	0.091	0.9	0.248	0.933	14	10
CAMK2B	NOS3	9606.ENSP00000379098	9606.ENSP00000297494	0	0	0	0	0.062	0	0.9	0	0.902	14	6
CAMK2B	GRM5	9606.ENSP00000379098	9606.ENSP00000306138	0	0	0	0	0.163	0.091	0.9	0.23	0.933	14	6
CAMK2B	MAPT	9606.ENSP00000379098	9606.ENSP00000340820	0	0	0	0	0.223	0.108	0.9	0.204	0.937	14	6
CAMK2B	RYR2	9606.ENSP00000379098	9606.ENSP00000355533	0	0	0	0	0.102	0.069	0.9	0.209	0.925	14	16
CAMK2B	SCN7A	9606.ENSP00000379098	9606.ENSP00000496114	0	0	0	0	0.056	0.067	0.9	0.092	0.909	14	6
CAMK2B	CALML4	9606.ENSP00000379098	9606.ENSP00000419081	0	0	0	0	0	0.254	0.9	0.796	0.983	14	32
CCL5	CX3CL1	9606.ENSP00000474412	9606.ENSP00000006053	0	0	0	0	0.073	0	0.5	0.942	0.971	14	6
CCL5	CXCL6	9606.ENSP00000474412	9606.ENSP00000226317	0	0	0	0	0.08	0.994	0.5	0.724	0.999	14	6
CCL5	CSF2	9606.ENSP00000474412	9606.ENSP00000296871	0	0	0	0	0.076	0	0.4	0.871	0.922	14	12
CCL5	CXCL8	9606.ENSP00000474412	9606.ENSP00000306512	0	0	0	0	0.217	0.292	0.5	0.937	0.98	14	10
CCL5	CXCL14	9606.ENSP00000474412	9606.ENSP00000337065	0	0	0	0	0.049	0.994	0	0.476	0.996	14	2
CCL5	CXCL1	9606.ENSP00000474412	9606.ENSP00000379110	0	0	0	0	0.087	0	0.5	0.915	0.958	14	14
CCL5	IL6	9606.ENSP00000474412	9606.ENSP00000385675	0	0	0	0	0.127	0	0.4	0.912	0.95	14	8
COL1A1	FBN1	9606.ENSP00000225964	9606.ENSP00000325527	0	0	0	0	0.517	0.099	0	0.851	0.929	14	8
COL1A1	ADAMTS2	9606.ENSP00000225964	9606.ENSP00000251582	0	0	0	0	0.308	0.091	0.4	0.85	0.936	14	2
COL1A1	COL6A2	9606.ENSP00000225964	9606.ENSP00000300527	0	0	0.202	0.602	0.697	0.073	0.4	0.716	0.954	14	6
COL1A1	COL6A1	9606.ENSP00000225964	9606.ENSP00000355180	0	0	0.191	0.596	0.808	0	0.4	0.711	0.969	14	6
COL1A1	COL6A3	9606.ENSP00000225964	9606.ENSP00000295550	0	0	0	0.576	0.685	0	0.4	0.875	0.974	14	6
COL1A1	LUM	9606.ENSP00000225964	9606.ENSP00000266718	0	0	0	0	0.552	0.13	0.72	0.854	0.981	14	8
COL1A1	COL5A1	9606.ENSP00000225964	9606.ENSP00000360882	0	0	0.091	0.845	0.795	0.23	0.72	0.88	0.994	14	8
CXCL1	CX3CL1	9606.ENSP00000379110	9606.ENSP00000006053	0	0	0	0	0.056	0	0.5	0.881	0.939	14	6
CXCL1	CXCL6	9606.ENSP00000379110	9606.ENSP00000226317	0	0	0.084	0.889	0.773	0.994	0.4	0.51	0.999	14	6
CXCL1	CXCL3	9606.ENSP00000379110	9606.ENSP00000296026	0	0	0.051	0.978	0.77	0.61	0.9	0.687	0.996	14	4
CXCL1	CSF2	9606.ENSP00000379110	9606.ENSP00000296871	0	0	0	0	0.184	0	0.4	0.87	0.931	14	12
CXCL1	CXCL8	9606.ENSP00000379110	9606.ENSP00000306512	0	0	0	0.873	0.804	0	0.4	0.669	0.957	14	10
CXCL1	CCL5	9606.ENSP00000379110	9606.ENSP00000474412	0	0	0	0	0.087	0	0.5	0.915	0.958	14	14
CXCL1	IL6	9606.ENSP00000379110	9606.ENSP00000385675	0	0	0	0	0.582	0	0.4	0.935	0.982	14	8
DNAH5	RSPH4A	9606.ENSP00000265104	9606.ENSP00000229554	0	0	0	0	0.247	0	0	0.955	0.964	14	12
DNAH5	RSPH9	9606.ENSP00000265104	9606.ENSP00000361238	0	0	0	0	0.078	0	0	0.933	0.935	14	12
DNAH5	DNAH12	9606.ENSP00000265104	9606.ENSP00000312554	0	0.153	0	0	0.151	0	0.54	0.86	0.947	14	8
DNAH5	DNAAF1	9606.ENSP00000265104	9606.ENSP00000367815	0	0	0	0	0.08	0.093	0	0.96	0.964	14	12
DNAH5	DNALI1	9606.ENSP00000265104	9606.ENSP00000296218	0	0	0	0	0.147	0	0	0.974	0.977	14	6
DNAH5	DNAI1	9606.ENSP00000265104	9606.ENSP00000480538	0	0	0.231	0	0.134	0.263	0.54	0.983	0.995	14	16
DNAH5	DNAI2	9606.ENSP00000265104	9606.ENSP00000400252	0	0	0	0	0.074	0.263	0.72	0.99	0.997	14	18
CSF2	CX3CL1	9606.ENSP00000296871	9606.ENSP00000006053	0	0	0	0	0.106	0	0	0.95	0.953	12	6
CSF2	CCL5	9606.ENSP00000296871	9606.ENSP00000474412	0	0	0	0	0.076	0	0.4	0.871	0.922	12	14
CSF2	CXCL1	9606.ENSP00000296871	9606.ENSP00000379110	0	0	0	0	0.184	0	0.4	0.87	0.931	12	14
CSF2	CXCL8	9606.ENSP00000296871	9606.ENSP00000306512	0	0	0	0	0.277	0	0.4	0.942	0.972	12	10
CSF2	IL6	9606.ENSP00000296871	9606.ENSP00000385675	0	0	0	0	0.284	0	0.4	0.945	0.974	12	8
CSF2	IL5RA	9606.ENSP00000296871	9606.ENSP00000412209	0	0	0	0	0.043	0	0.65	0.937	0.977	12	2
DNAAF1	RSPH4A	9606.ENSP00000367815	9606.ENSP00000229554	0	0	0	0	0.095	0	0	0.94	0.943	12	12
DNAAF1	DNAH5	9606.ENSP00000367815	9606.ENSP00000265104	0	0	0	0	0.08	0.093	0	0.96	0.964	12	14
DNAAF1	DNALI1	9606.ENSP00000367815	9606.ENSP00000296218	0	0	0	0	0.122	0	0	0.965	0.968	12	6
DNAAF1	RSPH9	9606.ENSP00000367815	9606.ENSP00000361238	0	0	0	0	0.124	0	0	0.925	0.931	12	12
DNAAF1	DNAI1	9606.ENSP00000367815	9606.ENSP00000480538	0	0	0	0	0.149	0.062	0	0.938	0.946	12	16
DNAAF1	DNAI2	9606.ENSP00000367815	9606.ENSP00000400252	0	0	0	0	0.115	0.062	0	0.982	0.983	12	18
GNG2	GABBR2	9606.ENSP00000334448	9606.ENSP00000259455	0	0	0	0	0	0.8	0.65	0.247	0.942	12	8
GNG2	GNAO1	9606.ENSP00000334448	9606.ENSP00000262494	0	0	0	0	0.064	0.897	0.54	0.608	0.98	12	2
GNG2	HTR2C	9606.ENSP00000334448	9606.ENSP00000276198	0	0	0	0	0	0.941	0	0	0.941	12	8
GNG2	GIPR	9606.ENSP00000334448	9606.ENSP00000467494	0	0	0	0	0	0.823	0.5	0	0.907	12	4
GNG2	GLP1R	9606.ENSP00000334448	9606.ENSP00000362353	0	0	0	0	0	0.823	0.5	0.053	0.909	12	4
GNG2	GABBR1	9606.ENSP00000334448	9606.ENSP00000366233	0	0	0	0	0.059	0.852	0.65	0.106	0.95	12	8
GRIN2B	GRIN3B	9606.ENSP00000477455	9606.ENSP00000234389	0	0	0	0.663	0.044	0	0.8	0.985	0.996	12	6
GRIN2B	KIF17	9606.ENSP00000477455	9606.ENSP00000247986	0	0	0	0	0	0	0.5	0.955	0.976	12	4
GRIN2B	PRKACA	9606.ENSP00000477455	9606.ENSP00000309591	0	0	0	0	0	0.071	0.9	0.518	0.951	12	54
GRIN2B	GRIN1	9606.ENSP00000477455	9606.ENSP00000360608	0	0	0	0.69	0.262	0.997	0.9	0.988	0.999	12	8
GRIN2B	CALML4	9606.ENSP00000477455	9606.ENSP00000419081	0	0	0	0	0	0.06	0.65	0.793	0.926	12	32
GRIN2B	PDYN	9606.ENSP00000477455	9606.ENSP00000440185	0	0	0	0	0.133	0	0.9	0.627	0.964	12	12
NLGN3	NRXN2	9606.ENSP00000351591	9606.ENSP00000265459	0	0	0	0	0.178	0.294	0.9	0.998	0.999	12	6
NLGN3	SHANK1	9606.ENSP00000351591	9606.ENSP00000293441	0	0	0	0	0.151	0.071	0.5	0.786	0.904	12	6
NLGN3	PTPRD	9606.ENSP00000351591	9606.ENSP00000370593	0	0	0	0	0.085	0.81	0	0.482	0.902	12	8
NLGN3	NRXN3	9606.ENSP00000351591	9606.ENSP00000489551	0	0	0	0	0.109	0.478	0.5	0.775	0.94	12	2
NLGN3	SHANK3	9606.ENSP00000351591	9606.ENSP00000489407	0	0	0	0	0.055	0.071	0.5	0.987	0.993	12	12
NLGN3	NRXN1	9606.ENSP00000351591	9606.ENSP00000385142	0	0	0	0	0.139	0.478	0.9	0.999	0.999	12	12
NRXN1	APBA1	9606.ENSP00000385142	9606.ENSP00000265381	0	0	0	0	0.144	0.076	0.5	0.807	0.913	12	6
NRXN1	NRXN2	9606.ENSP00000385142	9606.ENSP00000265459	0	0	0.055	0.969	0.194	0	0.9	0.101	0.922	12	6
NRXN1	LRRTM1	9606.ENSP00000385142	9606.ENSP00000295057	0	0	0	0	0.202	0.127	0.5	0.749	0.901	12	2
NRXN1	NLGN3	9606.ENSP00000385142	9606.ENSP00000351591	0	0	0	0	0.139	0.478	0.9	0.999	0.999	12	12
NRXN1	NXPH1	9606.ENSP00000385142	9606.ENSP00000384551	0	0	0	0	0.202	0.507	0	0.937	0.973	12	2
NRXN1	SHANK3	9606.ENSP00000385142	9606.ENSP00000489407	0	0	0	0	0.055	0.052	0.5	0.924	0.961	12	12
PDYN	GRIN3B	9606.ENSP00000440185	9606.ENSP00000234389	0	0	0	0	0.052	0	0.9	0.205	0.918	12	6
PDYN	NTS	9606.ENSP00000440185	9606.ENSP00000256010	0	0	0	0	0.105	0	0	0.906	0.912	12	6
PDYN	SST	9606.ENSP00000440185	9606.ENSP00000287641	0	0	0	0	0.099	0	0.5	0.819	0.911	12	12
PDYN	PNOC	9606.ENSP00000440185	9606.ENSP00000301908	0	0	0.274	0	0.107	0	0.5	0.964	0.986	12	2
PDYN	GRIN1	9606.ENSP00000440185	9606.ENSP00000360608	0	0	0	0	0.192	0	0.9	0.204	0.93	12	8
PDYN	GRIN2B	9606.ENSP00000440185	9606.ENSP00000477455	0	0	0	0	0.133	0	0.9	0.627	0.964	12	12
RAB3A	RPH3AL	9606.ENSP00000222256	9606.ENSP00000328977	0	0	0	0	0.067	0.181	0	0.894	0.912	12	4
RAB3A	STXBP1	9606.ENSP00000222256	9606.ENSP00000362399	0	0	0	0	0.204	0	0.5	0.8	0.913	12	8
RAB3A	SYN1	9606.ENSP00000222256	9606.ENSP00000295987	0	0	0	0	0.298	0.072	0.8	0.817	0.973	12	6
RAB3A	SYP	9606.ENSP00000222256	9606.ENSP00000263233	0	0	0	0	0.174	0.095	0.8	0.922	0.986	12	6
RAB3A	RIMS1	9606.ENSP00000222256	9606.ENSP00000428417	0	0	0	0	0.11	0.346	0.9	0.97	0.998	12	6
RAB3A	RPH3A	9606.ENSP00000222256	9606.ENSP00000374036	0	0	0	0	0.146	0.8	0	0.999	0.999	12	2
RSPH4A	DNAAF1	9606.ENSP00000229554	9606.ENSP00000367815	0	0	0	0	0.095	0	0	0.94	0.943	12	12
RSPH4A	DNAI2	9606.ENSP00000229554	9606.ENSP00000400252	0	0	0	0	0.218	0	0	0.951	0.96	12	18
RSPH4A	DNAH5	9606.ENSP00000229554	9606.ENSP00000265104	0	0	0	0	0.247	0	0	0.955	0.964	12	14
RSPH4A	DNAI1	9606.ENSP00000229554	9606.ENSP00000480538	0	0	0	0	0.477	0	0	0.95	0.972	12	16
RSPH4A	RSPH1	9606.ENSP00000229554	9606.ENSP00000291536	0	0	0	0	0.222	0.828	0	0.932	0.99	12	4
RSPH4A	RSPH9	9606.ENSP00000229554	9606.ENSP00000361238	0	0	0.235	0	0.237	0.797	0	0.994	0.999	12	12
RSPH9	RSPH4A	9606.ENSP00000361238	9606.ENSP00000229554	0	0	0.235	0	0.237	0.797	0	0.994	0.999	12	12
RSPH9	DNAH5	9606.ENSP00000361238	9606.ENSP00000265104	0	0	0	0	0.078	0	0	0.933	0.935	12	14
RSPH9	RSPH1	9606.ENSP00000361238	9606.ENSP00000291536	0	0	0	0	0.135	0.797	0	0.906	0.982	12	4
RSPH9	DNAAF1	9606.ENSP00000361238	9606.ENSP00000367815	0	0	0	0	0.124	0	0	0.925	0.931	12	12
RSPH9	DNAI1	9606.ENSP00000361238	9606.ENSP00000480538	0	0	0	0	0.153	0	0	0.948	0.954	12	16
RSPH9	DNAI2	9606.ENSP00000361238	9606.ENSP00000400252	0	0	0	0	0.139	0	0	0.951	0.956	12	18
SHANK3	SHANK1	9606.ENSP00000489407	9606.ENSP00000293441	0	0	0.09	0.853	0.042	0.462	0.9	0.677	0.982	12	6
SHANK3	HCLS1	9606.ENSP00000489407	9606.ENSP00000320176	0	0	0	0	0	0.067	0	0.9	0.902	12	8
SHANK3	NLGN3	9606.ENSP00000489407	9606.ENSP00000351591	0	0	0	0	0.055	0.071	0.5	0.987	0.993	12	12
SHANK3	NRXN1	9606.ENSP00000489407	9606.ENSP00000385142	0	0	0	0	0.055	0.052	0.5	0.924	0.961	12	12
SHANK3	RABL2A	9606.ENSP00000489407	9606.ENSP00000387229	0	0	0	0	0.062	0.308	0	0.923	0.945	12	2
SHANK3	DLGAP2	9606.ENSP00000489407	9606.ENSP00000489774	0	0	0	0	0.06	0.861	0.5	0.846	0.988	12	2
SST	NTS	9606.ENSP00000287641	9606.ENSP00000256010	0	0	0	0	0.06	0	0	0.941	0.942	12	6
SST	GRP	9606.ENSP00000287641	9606.ENSP00000256857	0	0	0	0	0.114	0	0	0.941	0.946	12	6
SST	SSTR1	9606.ENSP00000287641	9606.ENSP00000267377	0	0	0	0	0.122	0	0.9	0.999	0.999	12	2
SST	PDYN	9606.ENSP00000287641	9606.ENSP00000440185	0	0	0	0	0.099	0	0.5	0.819	0.911	12	12
SST	CALB2	9606.ENSP00000287641	9606.ENSP00000307508	0	0	0	0	0.134	0	0	0.931	0.938	12	2
SST	SSTR3	9606.ENSP00000287641	9606.ENSP00000480971	0	0	0	0	0.107	0	0.9	0.977	0.997	12	2
TEKT1	TEKT2	9606.ENSP00000341346	9606.ENSP00000207457	0	0	0.112	0.773	0.297	0.817	0	0.32	0.912	12	4
TEKT1	TEKT4	9606.ENSP00000341346	9606.ENSP00000295201	0	0	0.086	0.862	0.513	0.826	0	0.125	0.923	12	2
TEKT1	CFAP52	9606.ENSP00000341346	9606.ENSP00000339449	0	0	0	0	0.566	0.817	0	0.115	0.924	12	6
TEKT1	CFAP45	9606.ENSP00000341346	9606.ENSP00000357079	0	0	0	0	0.301	0.817	0	0.297	0.902	12	10
TEKT1	C9orf116	9606.ENSP00000341346	9606.ENSP00000395281	0	0	0	0	0.63	0.817	0	0.214	0.942	12	2
TEKT1	CFAP126	9606.ENSP00000341346	9606.ENSP00000356951	0	0	0	0	0.767	0.817	0	0.217	0.963	12	6
CACNA1S	CACNA1C	9606.ENSP00000355192	9606.ENSP00000266376	0	0	0.058	0.964	0.043	0	0.9	0.825	0.982	10	18
CACNA1S	HTR2C	9606.ENSP00000355192	9606.ENSP00000276198	0	0	0	0	0	0	0.9	0.091	0.905	10	8
CACNA1S	CACNA1D	9606.ENSP00000355192	9606.ENSP00000288139	0	0	0.058	0.964	0	0	0.9	0.758	0.975	10	16
CACNA1S	PRKACA	9606.ENSP00000355192	9606.ENSP00000309591	0	0	0	0	0.042	0	0.9	0.223	0.919	10	54
CACNA1S	PRKCB	9606.ENSP00000355192	9606.ENSP00000496129	0	0	0	0	0	0	0.9	0.068	0.902	10	10
CFAP45	TEKT2	9606.ENSP00000357079	9606.ENSP00000207457	0	0	0	0	0.249	0.817	0	0.363	0.905	10	4
CFAP45	ENKUR	9606.ENSP00000357079	9606.ENSP00000331044	0	0	0	0	0.237	0.897	0	0.406	0.949	10	6
CFAP45	CFAP52	9606.ENSP00000357079	9606.ENSP00000339449	0	0	0	0	0.261	0.822	0	0.596	0.942	10	6
CFAP45	TEKT1	9606.ENSP00000357079	9606.ENSP00000341346	0	0	0	0	0.301	0.817	0	0.297	0.902	10	12
CFAP45	CFAP126	9606.ENSP00000357079	9606.ENSP00000356951	0	0	0	0	0.32	0.823	0	0.253	0.902	10	6
CXCL8	TNFAIP6	9606.ENSP00000306512	9606.ENSP00000243347	0	0	0	0	0.229	0.405	0	0.867	0.933	10	2
CXCL8	CSF2	9606.ENSP00000306512	9606.ENSP00000296871	0	0	0	0	0.277	0	0.4	0.942	0.972	10	12
CXCL8	CXCL1	9606.ENSP00000306512	9606.ENSP00000379110	0	0	0	0.873	0.804	0	0.4	0.669	0.957	10	14
CXCL8	CCL5	9606.ENSP00000306512	9606.ENSP00000474412	0	0	0	0	0.217	0.292	0.5	0.937	0.98	10	14
CXCL8	IL6	9606.ENSP00000306512	9606.ENSP00000385675	0	0	0	0	0.445	0	0.4	0.976	0.991	10	8
DNAH1	CFAP70	9606.ENSP00000401514	9606.ENSP00000310829	0	0	0	0	0.121	0.077	0.9	0.544	0.958	10	4
DNAH1	DNAH7	9606.ENSP00000401514	9606.ENSP00000311273	0	0	0.077	0.91	0.077	0	0.9	0.084	0.911	10	8
DNAH1	DNAH12	9606.ENSP00000401514	9606.ENSP00000312554	0	0.106	0	0	0.078	0	0.54	0.954	0.98	10	8
DNAH1	DNAH14	9606.ENSP00000401514	9606.ENSP00000383737	0	0.079	0	0	0	0	0.36	0.934	0.957	10	4
DNAH1	DNAI2	9606.ENSP00000401514	9606.ENSP00000400252	0	0	0	0	0.087	0.263	0.72	0.553	0.904	10	18
GABRB1	GABRA4	9606.ENSP00000295454	9606.ENSP00000264318	0	0	0	0.84	0.233	0.189	0.54	0.784	0.93	10	4
GABRB1	GABRB2	9606.ENSP00000295454	9606.ENSP00000274547	0	0	0.051	0.978	0.181	0	0.9	0.434	0.95	10	6
GABRB1	GABRG1	9606.ENSP00000295454	9606.ENSP00000295452	0	0	0.082	0.848	0.216	0.305	0.54	0.634	0.9	10	2
GABRB1	GABRA2	9606.ENSP00000295454	9606.ENSP00000427603	0	0	0.107	0.837	0.284	0.189	0.72	0.516	0.917	10	2
GABRB1	GABRA1	9606.ENSP00000295454	9606.ENSP00000393097	0	0	0.084	0.839	0.179	0.305	0.9	0.521	0.97	10	8
GRIA4	CNIH3	9606.ENSP00000282499	9606.ENSP00000272133	0	0	0	0	0.054	0.411	0.72	0.542	0.919	10	2
GRIA4	SHISA9	9606.ENSP00000282499	9606.ENSP00000454014	0	0	0	0	0.067	0	0.72	0.717	0.919	10	6
GRIA4	CNIH2	9606.ENSP00000282499	9606.ENSP00000310003	0	0	0	0	0.095	0.411	0.72	0.65	0.94	10	6
GRIA4	PRKACA	9606.ENSP00000282499	9606.ENSP00000309591	0	0	0	0	0	0.289	0.9	0.31	0.946	10	54
GRIA4	CACNG2	9606.ENSP00000282499	9606.ENSP00000300105	0	0	0	0	0.158	0.486	0.72	0.818	0.975	10	8
GRM1	GABBR1	9606.ENSP00000282753	9606.ENSP00000366233	0	0	0	0.549	0.109	0.182	0.72	0.593	0.905	10	8
GRM1	GRM4	9606.ENSP00000282753	9606.ENSP00000440556	0	0	0.059	0.892	0.134	0	0.9	0.142	0.92	10	2
GRM1	AGAP2	9606.ENSP00000282753	9606.ENSP00000449241	0	0	0	0	0.109	0.095	0.9	0.222	0.928	10	4
GRM1	CAMK2B	9606.ENSP00000282753	9606.ENSP00000379098	0	0	0	0	0.142	0.091	0.9	0.248	0.933	10	14
GRM1	GRM5	9606.ENSP00000282753	9606.ENSP00000306138	0	0	0.053	0.96	0.22	0	0.9	0.728	0.977	10	6
PRKCB	CACNA1C	9606.ENSP00000496129	9606.ENSP00000266376	0	0	0	0	0	0	0.9	0.203	0.916	10	18
PRKCB	CACNA1D	9606.ENSP00000496129	9606.ENSP00000288139	0	0	0	0	0	0	0.9	0.366	0.933	10	16
PRKCB	CACNA1S	9606.ENSP00000496129	9606.ENSP00000355192	0	0	0	0	0	0	0.9	0.068	0.902	10	10
PRKCB	TRPV4	9606.ENSP00000496129	9606.ENSP00000406191	0	0	0	0	0	0	0.9	0.095	0.905	10	4
PRKCB	LYN	9606.ENSP00000496129	9606.ENSP00000428924	0	0	0	0.578	0.1	0.327	0.9	0.238	0.947	10	6
RAPGEF4	ADCY8	9606.ENSP00000380271	9606.ENSP00000286355	0	0	0	0	0.16	0	0.9	0.691	0.971	10	8
RAPGEF4	ADCY1	9606.ENSP00000380271	9606.ENSP00000297323	0	0	0	0	0.166	0	0.9	0.405	0.946	10	8
RAPGEF4	PRKACA	9606.ENSP00000380271	9606.ENSP00000309591	0	0	0	0	0	0	0.5	0.968	0.983	10	54
RAPGEF4	RYR2	9606.ENSP00000380271	9606.ENSP00000355533	0	0	0	0	0.109	0	0.9	0.481	0.949	10	16
RAPGEF4	ABCC8	9606.ENSP00000380271	9606.ENSP00000494321	0	0	0	0	0.137	0.292	0.9	0.867	0.99	10	4
ADCY1	ADCY8	9606.ENSP00000297323	9606.ENSP00000286355	0	0	0.068	0.852	0.109	0	0.9	0.165	0.921	8	8
ADCY1	RAPGEF4	9606.ENSP00000297323	9606.ENSP00000380271	0	0	0	0	0.166	0	0.9	0.405	0.946	8	10
ADCY1	PRKACA	9606.ENSP00000297323	9606.ENSP00000309591	0	0	0	0	0	0.096	0.9	0.478	0.948	8	54
ADCY1	CALML4	9606.ENSP00000297323	9606.ENSP00000419081	0	0	0	0	0	0.045	0.9	0.765	0.975	8	32
ADCY8	ADCY1	9606.ENSP00000286355	9606.ENSP00000297323	0	0	0.068	0.852	0.109	0	0.9	0.165	0.921	8	8
ADCY8	PRKACA	9606.ENSP00000286355	9606.ENSP00000309591	0	0	0	0	0	0.096	0.9	0.708	0.971	8	54
ADCY8	RAPGEF4	9606.ENSP00000286355	9606.ENSP00000380271	0	0	0	0	0.16	0	0.9	0.691	0.971	8	10
ADCY8	CALML4	9606.ENSP00000286355	9606.ENSP00000419081	0	0	0	0	0	0.045	0.9	0.934	0.993	8	32
CACNA2D2	CACNA1C	9606.ENSP00000418081	9606.ENSP00000266376	0	0	0	0	0.104	0.439	0.8	0.842	0.982	8	18
CACNA2D2	CACNA1D	9606.ENSP00000418081	9606.ENSP00000288139	0	0	0	0	0.111	0.439	0.8	0.744	0.971	8	16
CACNA2D2	CACNA1E	9606.ENSP00000418081	9606.ENSP00000356545	0	0	0	0	0.087	0.289	0.8	0.799	0.97	8	4
CACNA2D2	CACNA1B	9606.ENSP00000418081	9606.ENSP00000360423	0	0	0	0	0.11	0.289	0.54	0.793	0.931	8	4
CACNG2	GRIA4	9606.ENSP00000300105	9606.ENSP00000282499	0	0	0	0	0.158	0.486	0.72	0.818	0.975	8	10
CACNG2	CNIH2	9606.ENSP00000300105	9606.ENSP00000310003	0	0	0	0	0.085	0	0.72	0.664	0.906	8	6
CACNG2	MAGI2	9606.ENSP00000300105	9606.ENSP00000346151	0	0	0	0	0.083	0	0	0.912	0.915	8	2
CACNG2	SHISA9	9606.ENSP00000300105	9606.ENSP00000454014	0	0	0	0	0.061	0	0.72	0.906	0.973	8	6
COL5A1	PCOLCE	9606.ENSP00000360882	9606.ENSP00000223061	0	0	0	0	0.306	0.459	0.4	0.721	0.928	8	2
COL5A1	COL1A1	9606.ENSP00000360882	9606.ENSP00000225964	0	0	0.091	0.845	0.795	0.23	0.72	0.88	0.994	8	14
COL5A1	LUM	9606.ENSP00000360882	9606.ENSP00000266718	0	0	0	0	0.385	0.094	0.72	0.507	0.912	8	8
COL5A1	FBN1	9606.ENSP00000360882	9606.ENSP00000325527	0	0	0	0	0.522	0.099	0	0.849	0.929	8	8
DNAH12	DNAH5	9606.ENSP00000312554	9606.ENSP00000265104	0	0.153	0	0	0.151	0	0.54	0.86	0.947	8	14
DNAH12	DNAH14	9606.ENSP00000312554	9606.ENSP00000383737	0	0	0	0	0.044	0	0.36	0.919	0.946	8	4
DNAH12	DNAH1	9606.ENSP00000312554	9606.ENSP00000401514	0	0.106	0	0	0.078	0	0.54	0.954	0.98	8	10
DNAH12	DNAH6	9606.ENSP00000312554	9606.ENSP00000374045	0	0.213	0	0	0.294	0	0.36	0.953	0.981	8	2
DNAH7	CFAP70	9606.ENSP00000311273	9606.ENSP00000310829	0	0	0	0	0.19	0.077	0.9	0.105	0.924	8	4
DNAH7	DNAI2	9606.ENSP00000311273	9606.ENSP00000400252	0	0	0	0	0.108	0.263	0.72	0.538	0.903	8	18
DNAH7	DNAH1	9606.ENSP00000311273	9606.ENSP00000401514	0	0	0.077	0.91	0.077	0	0.9	0.084	0.911	8	10
DNAH7	DNAI1	9606.ENSP00000311273	9606.ENSP00000480538	0	0	0.217	0	0.386	0.263	0.54	0.626	0.928	8	16
FBN1	COL1A1	9606.ENSP00000325527	9606.ENSP00000225964	0	0	0	0	0.517	0.099	0	0.851	0.929	8	14
FBN1	LUM	9606.ENSP00000325527	9606.ENSP00000266718	0	0	0	0	0.904	0.099	0	0.708	0.972	8	8
FBN1	COL5A1	9606.ENSP00000325527	9606.ENSP00000360882	0	0	0	0	0.522	0.099	0	0.849	0.929	8	8
FBN1	LTBP1	9606.ENSP00000325527	9606.ENSP00000386043	0	0	0	0.668	0.181	0.262	0	0.984	0.989	8	4
GABBR1	GABBR2	9606.ENSP00000366233	9606.ENSP00000259455	0	0	0	0.805	0.105	0.992	0.9	0.985	0.999	8	8
GABBR1	GRM1	9606.ENSP00000366233	9606.ENSP00000282753	0	0	0	0.549	0.109	0.182	0.72	0.593	0.905	8	10
GABBR1	GNG2	9606.ENSP00000366233	9606.ENSP00000334448	0	0	0	0	0.059	0.852	0.65	0.106	0.95	8	12
GABBR1	KCNJ5	9606.ENSP00000366233	9606.ENSP00000433295	0	0	0	0	0	0	0.9	0.145	0.91	8	6
GABBR2	GABRA1	9606.ENSP00000259455	9606.ENSP00000393097	0	0	0	0	0.204	0.059	0.72	0.586	0.901	8	8
GABBR2	KCNJ5	9606.ENSP00000259455	9606.ENSP00000433295	0	0	0	0	0	0	0.9	0.15	0.911	8	6
GABBR2	GNG2	9606.ENSP00000259455	9606.ENSP00000334448	0	0	0	0	0	0.8	0.65	0.247	0.942	8	12
GABBR2	GABBR1	9606.ENSP00000259455	9606.ENSP00000366233	0	0	0	0.805	0.105	0.992	0.9	0.985	0.999	8	8
GABRA1	GABBR2	9606.ENSP00000393097	9606.ENSP00000259455	0	0	0	0	0.204	0.059	0.72	0.586	0.901	8	8
GABRA1	GABRB2	9606.ENSP00000393097	9606.ENSP00000274547	0	0	0.088	0.837	0.363	0.979	0.54	0.473	0.996	8	6
GABRA1	GABRB1	9606.ENSP00000393097	9606.ENSP00000295454	0	0	0.084	0.839	0.179	0.305	0.9	0.521	0.97	8	10
GABRA1	GABRG2	9606.ENSP00000393097	9606.ENSP00000410732	0	0	0.071	0.903	0.44	0.99	0.54	0.498	0.998	8	8
GABRG2	GABRA4	9606.ENSP00000410732	9606.ENSP00000264318	0	0	0.064	0.878	0.196	0.8	0.54	0.137	0.929	8	4
GABRG2	GABRB2	9606.ENSP00000410732	9606.ENSP00000274547	0	0	0.084	0.806	0.333	0.927	0.54	0.566	0.989	8	6
GABRG2	SCN1A	9606.ENSP00000410732	9606.ENSP00000303540	0	0	0	0	0.178	0	0	0.945	0.952	8	8
GABRG2	GABRA1	9606.ENSP00000410732	9606.ENSP00000393097	0	0	0.071	0.903	0.44	0.99	0.54	0.498	0.998	8	8
GRIN1	GRIN3B	9606.ENSP00000360608	9606.ENSP00000234389	0	0	0	0.652	0.123	0.782	0.9	0.989	0.999	8	6
GRIN1	PDYN	9606.ENSP00000360608	9606.ENSP00000440185	0	0	0	0	0.192	0	0.9	0.204	0.93	8	12
GRIN1	CALML4	9606.ENSP00000360608	9606.ENSP00000419081	0	0	0	0	0	0.047	0.65	0.902	0.964	8	32
GRIN1	GRIN2B	9606.ENSP00000360608	9606.ENSP00000477455	0	0	0	0.69	0.262	0.997	0.9	0.988	0.999	8	12
HCLS1	SHANK3	9606.ENSP00000320176	9606.ENSP00000489407	0	0	0	0	0	0.067	0	0.9	0.902	8	12
HCLS1	SRCIN1	9606.ENSP00000320176	9606.ENSP00000484715	0	0	0	0	0	0.091	0	0.911	0.915	8	4
HCLS1	LYN	9606.ENSP00000320176	9606.ENSP00000428924	0	0	0	0	0.262	0.537	0	0.889	0.959	8	6
HCLS1	DNM3	9606.ENSP00000320176	9606.ENSP00000347457	0	0	0	0	0	0.065	0.9	0.655	0.965	8	2
HTR2C	CACNA1C	9606.ENSP00000276198	9606.ENSP00000266376	0	0	0	0	0	0	0.9	0.222	0.918	8	18
HTR2C	CACNA1S	9606.ENSP00000276198	9606.ENSP00000355192	0	0	0	0	0	0	0.9	0.091	0.905	8	10
HTR2C	CACNA1D	9606.ENSP00000276198	9606.ENSP00000288139	0	0	0	0	0	0	0.9	0.25	0.921	8	16
HTR2C	GNG2	9606.ENSP00000276198	9606.ENSP00000334448	0	0	0	0	0	0.941	0	0	0.941	8	12
IL6	CSF2	9606.ENSP00000385675	9606.ENSP00000296871	0	0	0	0	0.284	0	0.4	0.945	0.974	8	12
IL6	CXCL8	9606.ENSP00000385675	9606.ENSP00000306512	0	0	0	0	0.445	0	0.4	0.976	0.991	8	10
IL6	CXCL1	9606.ENSP00000385675	9606.ENSP00000379110	0	0	0	0	0.582	0	0.4	0.935	0.982	8	14
IL6	CCL5	9606.ENSP00000385675	9606.ENSP00000474412	0	0	0	0	0.127	0	0.4	0.912	0.95	8	14
LUM	COL1A1	9606.ENSP00000266718	9606.ENSP00000225964	0	0	0	0	0.552	0.13	0.72	0.854	0.981	8	14
LUM	COL5A3	9606.ENSP00000266718	9606.ENSP00000264828	0	0	0	0	0.125	0.094	0.9	0.217	0.929	8	2
LUM	COL5A1	9606.ENSP00000266718	9606.ENSP00000360882	0	0	0	0	0.385	0.094	0.72	0.507	0.912	8	8
LUM	FBN1	9606.ENSP00000266718	9606.ENSP00000325527	0	0	0	0	0.904	0.099	0	0.708	0.972	8	8
PTPRD	NLGN3	9606.ENSP00000370593	9606.ENSP00000351591	0	0	0	0	0.085	0.81	0	0.482	0.902	8	12
PTPRD	SLITRK1	9606.ENSP00000370593	9606.ENSP00000366288	0	0	0	0	0.12	0.95	0.5	0.625	0.99	8	2
PTPRD	IL1RAPL1	9606.ENSP00000370593	9606.ENSP00000368278	0	0	0	0	0.056	0.928	0.7	0.751	0.994	8	2
PTPRD	SLITRK3	9606.ENSP00000370593	9606.ENSP00000420091	0	0	0	0	0.127	0.113	0.5	0.858	0.937	8	2
SCN1A	SCN2B	9606.ENSP00000303540	9606.ENSP00000278947	0	0	0	0	0.177	0.545	0.54	0.9	0.98	8	6
SCN1A	PRKACA	9606.ENSP00000303540	9606.ENSP00000309591	0	0	0	0	0	0	0.9	0.223	0.919	8	54
SCN1A	ATP1A2	9606.ENSP00000303540	9606.ENSP00000354490	0	0	0	0	0.138	0.094	0	0.913	0.926	8	4
SCN1A	GABRG2	9606.ENSP00000303540	9606.ENSP00000410732	0	0	0	0	0.178	0	0	0.945	0.952	8	8
STXBP1	STX1B	9606.ENSP00000362399	9606.ENSP00000215095	0	0	0	0	0.123	0.864	0.9	0.939	0.999	8	2
STXBP1	RAB3A	9606.ENSP00000362399	9606.ENSP00000222256	0	0	0	0	0.204	0	0.5	0.8	0.913	8	12
STXBP1	APBA1	9606.ENSP00000362399	9606.ENSP00000265381	0	0	0	0	0.11	0.864	0.5	0.94	0.995	8	6
STXBP1	RIMS1	9606.ENSP00000362399	9606.ENSP00000428417	0	0	0	0	0.086	0	0.8	0.714	0.943	8	6
AKR1C3	AKR1B1	9606.ENSP00000369927	9606.ENSP00000285930	0	0	0.071	0.938	0.08	0	0.9	0.088	0.911	6	4
AKR1C3	UGT1A6	9606.ENSP00000369927	9606.ENSP00000303174	0	0	0	0	0.161	0	0.9	0.241	0.93	6	2
AKR1C3	HSD3B1	9606.ENSP00000369927	9606.ENSP00000358421	0	0	0	0	0.067	0	0.9	0.714	0.971	6	2
APBA1	KIF17	9606.ENSP00000265381	9606.ENSP00000247986	0	0	0	0	0.062	0	0.5	0.956	0.977	6	4
APBA1	NRXN1	9606.ENSP00000265381	9606.ENSP00000385142	0	0	0	0	0.144	0.076	0.5	0.807	0.913	6	12
APBA1	STXBP1	9606.ENSP00000265381	9606.ENSP00000362399	0	0	0	0	0.11	0.864	0.5	0.94	0.995	6	8
C4A	C5AR1	9606.ENSP00000396688	9606.ENSP00000347197	0	0	0	0	0	0	0	0.98	0.98	6	2
C4A	CFI	9606.ENSP00000396688	9606.ENSP00000378131	0	0	0	0	0.149	0.123	0.5	0.871	0.945	6	4
C4A	C4B	9606.ENSP00000396688	9606.ENSP00000415941	0	0	0.046	0.988	0.819	0.623	0.9	0.982	0.999	6	4
CCDC65	DRC1	9606.ENSP00000312706	9606.ENSP00000288710	0	0	0.244	0	0.124	0	0.36	0.875	0.94	6	2
CCDC65	CCDC40	9606.ENSP00000312706	9606.ENSP00000380679	0	0	0	0	0.115	0.255	0	0.866	0.904	6	4
CCDC65	DNAI1	9606.ENSP00000312706	9606.ENSP00000480538	0	0	0	0	0.608	0	0.36	0.656	0.906	6	16
CFAP126	SPAG8	9606.ENSP00000356951	9606.ENSP00000340982	0	0	0	0	0.12	0.817	0	0.473	0.908	6	2
CFAP126	TEKT1	9606.ENSP00000356951	9606.ENSP00000341346	0	0	0	0	0.767	0.817	0	0.217	0.963	6	12
CFAP126	CFAP45	9606.ENSP00000356951	9606.ENSP00000357079	0	0	0	0	0.32	0.823	0	0.253	0.902	6	10
CFAP52	CFAP161	9606.ENSP00000339449	9606.ENSP00000286732	0	0	0	0	0.293	0.813	0	0.498	0.928	6	2
CFAP52	TEKT1	9606.ENSP00000339449	9606.ENSP00000341346	0	0	0	0	0.566	0.817	0	0.115	0.924	6	12
CFAP52	CFAP45	9606.ENSP00000339449	9606.ENSP00000357079	0	0	0	0	0.261	0.822	0	0.596	0.942	6	10
CNIH2	GRIA4	9606.ENSP00000310003	9606.ENSP00000282499	0	0	0	0	0.095	0.411	0.72	0.65	0.94	6	10
CNIH2	CACNG2	9606.ENSP00000310003	9606.ENSP00000300105	0	0	0	0	0.085	0	0.72	0.664	0.906	6	8
CNIH2	SHISA9	9606.ENSP00000310003	9606.ENSP00000454014	0	0	0	0	0	0	0.72	0.826	0.949	6	6
COL6A1	COL1A1	9606.ENSP00000355180	9606.ENSP00000225964	0	0	0.191	0.596	0.808	0	0.4	0.711	0.969	6	14
COL6A1	COL6A3	9606.ENSP00000355180	9606.ENSP00000295550	0	0	0	0.655	0.523	0	0.72	0.963	0.994	6	6
COL6A1	COL6A2	9606.ENSP00000355180	9606.ENSP00000300527	0	0	0.122	0.821	0.926	0	0.4	0.965	0.998	6	6
COL6A2	COL1A1	9606.ENSP00000300527	9606.ENSP00000225964	0	0	0.202	0.602	0.697	0.073	0.4	0.716	0.954	6	14
COL6A2	COL6A3	9606.ENSP00000300527	9606.ENSP00000295550	0	0	0	0.653	0.619	0.073	0.4	0.978	0.994	6	6
COL6A2	COL6A1	9606.ENSP00000300527	9606.ENSP00000355180	0	0	0.122	0.821	0.926	0	0.4	0.965	0.998	6	6
COL6A3	COL1A1	9606.ENSP00000295550	9606.ENSP00000225964	0	0	0	0.576	0.685	0	0.4	0.875	0.974	6	14
COL6A3	COL6A2	9606.ENSP00000295550	9606.ENSP00000300527	0	0	0	0.653	0.619	0.073	0.4	0.978	0.994	6	6
COL6A3	COL6A1	9606.ENSP00000295550	9606.ENSP00000355180	0	0	0	0.655	0.523	0	0.72	0.963	0.994	6	6
CX3CL1	CXCL1	9606.ENSP00000006053	9606.ENSP00000379110	0	0	0	0	0.056	0	0.5	0.881	0.939	6	14
CX3CL1	CSF2	9606.ENSP00000006053	9606.ENSP00000296871	0	0	0	0	0.106	0	0	0.95	0.953	6	12
CX3CL1	CCL5	9606.ENSP00000006053	9606.ENSP00000474412	0	0	0	0	0.073	0	0.5	0.942	0.971	6	14
CXCL6	CXCL3	9606.ENSP00000226317	9606.ENSP00000296026	0	0	0.089	0.88	0.26	0.994	0.4	0.49	0.998	6	4
CXCL6	CXCL1	9606.ENSP00000226317	9606.ENSP00000379110	0	0	0.084	0.889	0.773	0.994	0.4	0.51	0.999	6	14
CXCL6	CCL5	9606.ENSP00000226317	9606.ENSP00000474412	0	0	0	0	0.08	0.994	0.5	0.724	0.999	6	14
DNALI1	DNAH5	9606.ENSP00000296218	9606.ENSP00000265104	0	0	0	0	0.147	0	0	0.974	0.977	6	14
DNALI1	DNAAF1	9606.ENSP00000296218	9606.ENSP00000367815	0	0	0	0	0.122	0	0	0.965	0.968	6	12
DNALI1	DNAI2	9606.ENSP00000296218	9606.ENSP00000400252	0	0	0	0	0.095	0	0	0.982	0.983	6	18
ENKUR	EFHB	9606.ENSP00000331044	9606.ENSP00000295824	0	0	0	0	0.143	0.896	0	0.199	0.922	6	4
ENKUR	PACRG	9606.ENSP00000331044	9606.ENSP00000337946	0	0	0	0	0.147	0.88	0	0.509	0.945	6	4
ENKUR	CFAP45	9606.ENSP00000331044	9606.ENSP00000357079	0	0	0	0	0.237	0.897	0	0.406	0.949	6	10
FGFBP1	FGF7	9606.ENSP00000371770	9606.ENSP00000267843	0	0	0	0	0	0.095	0.5	0.98	0.99	6	2
FGFBP1	FGF5	9606.ENSP00000371770	9606.ENSP00000311697	0	0	0	0	0	0.045	0	0.945	0.945	6	2
FGFBP1	FGF9	9606.ENSP00000371770	9606.ENSP00000371790	0	0	0	0	0	0.046	0	0.941	0.941	6	2
GABRB2	GABRB1	9606.ENSP00000274547	9606.ENSP00000295454	0	0	0.051	0.978	0.181	0	0.9	0.434	0.95	6	10
GABRB2	GABRG2	9606.ENSP00000274547	9606.ENSP00000410732	0	0	0.084	0.806	0.333	0.927	0.54	0.566	0.989	6	8
GABRB2	GABRA1	9606.ENSP00000274547	9606.ENSP00000393097	0	0	0.088	0.837	0.363	0.979	0.54	0.473	0.996	6	8
GRIN3B	PDYN	9606.ENSP00000234389	9606.ENSP00000440185	0	0	0	0	0.052	0	0.9	0.205	0.918	6	12
GRIN3B	GRIN2B	9606.ENSP00000234389	9606.ENSP00000477455	0	0	0	0.663	0.044	0	0.8	0.985	0.996	6	12
GRIN3B	GRIN1	9606.ENSP00000234389	9606.ENSP00000360608	0	0	0	0.652	0.123	0.782	0.9	0.989	0.999	6	8
GRM5	GRM1	9606.ENSP00000306138	9606.ENSP00000282753	0	0	0.053	0.96	0.22	0	0.9	0.728	0.977	6	10
GRM5	SHANK1	9606.ENSP00000306138	9606.ENSP00000293441	0	0	0	0	0.163	0.131	0.5	0.853	0.939	6	6
GRM5	CAMK2B	9606.ENSP00000306138	9606.ENSP00000379098	0	0	0	0	0.163	0.091	0.9	0.23	0.933	6	14
GRP	NTS	9606.ENSP00000256857	9606.ENSP00000256010	0	0	0	0	0.043	0	0.4	0.958	0.974	6	6
GRP	SST	9606.ENSP00000256857	9606.ENSP00000287641	0	0	0	0	0.114	0	0	0.941	0.946	6	12
GRP	NMB	9606.ENSP00000256857	9606.ENSP00000378089	0	0	0	0	0	0	0.9	0.987	0.998	6	2
KCNJ5	GABBR2	9606.ENSP00000433295	9606.ENSP00000259455	0	0	0	0	0	0	0.9	0.15	0.911	6	8
KCNJ5	PRKACA	9606.ENSP00000433295	9606.ENSP00000309591	0	0	0	0	0.059	0	0.9	0.341	0.932	6	54
KCNJ5	GABBR1	9606.ENSP00000433295	9606.ENSP00000366233	0	0	0	0	0	0	0.9	0.145	0.91	6	8
KCNMA1	CACNA1C	9606.ENSP00000286628	9606.ENSP00000266376	0	0	0	0	0.165	0.062	0.65	0.737	0.918	6	18
KCNMA1	PRKACA	9606.ENSP00000286628	9606.ENSP00000309591	0	0.002	0	0	0.049	0.128	0.9	0.41	0.944	6	54
KCNMA1	KCNMB2	9606.ENSP00000286628	9606.ENSP00000407592	0	0	0	0	0.042	0.292	0.9	0.62	0.97	6	4
LYN	HCLS1	9606.ENSP00000428924	9606.ENSP00000320176	0	0	0	0	0.262	0.537	0	0.889	0.959	6	8
LYN	PTPRC	9606.ENSP00000428924	9606.ENSP00000411355	0	0	0	0	0.297	0.333	0.9	0.647	0.981	6	6
LYN	PRKCB	9606.ENSP00000428924	9606.ENSP00000496129	0	0	0	0.578	0.1	0.327	0.9	0.238	0.947	6	10
MAPT	TUBB4A	9606.ENSP00000340820	9606.ENSP00000264071	0	0	0	0	0.141	0.328	0.9	0.287	0.953	6	2
MAPT	PRKACA	9606.ENSP00000340820	9606.ENSP00000309591	0	0	0	0	0.047	0.855	0	0.434	0.915	6	54
MAPT	CAMK2B	9606.ENSP00000340820	9606.ENSP00000379098	0	0	0	0	0.223	0.108	0.9	0.204	0.937	6	14
NEFH	NEFM	9606.ENSP00000311997	9606.ENSP00000221166	0	0	0	0.813	0.179	0.487	0	0.985	0.993	6	6
NEFH	PRPH	9606.ENSP00000311997	9606.ENSP00000257860	0	0	0	0.809	0.042	0.045	0.9	0.076	0.904	6	4
NEFH	KIF5A	9606.ENSP00000311997	9606.ENSP00000408979	0	0	0	0	0.149	0.054	0.9	0.427	0.947	6	4
NEFM	PRPH	9606.ENSP00000221166	9606.ENSP00000257860	0	0	0	0.877	0.06	0.045	0.9	0.063	0.904	6	4
NEFM	KIF5A	9606.ENSP00000221166	9606.ENSP00000408979	0	0	0	0	0.263	0.054	0.9	0.191	0.936	6	4
NEFM	NEFH	9606.ENSP00000221166	9606.ENSP00000311997	0	0	0	0.813	0.179	0.487	0	0.985	0.993	6	6
NOS3	CAMK2B	9606.ENSP00000297494	9606.ENSP00000379098	0	0	0	0	0.062	0	0.9	0	0.902	6	14
NOS3	NOS2	9606.ENSP00000297494	9606.ENSP00000327251	0	0	0.069	0.942	0	0.087	0.9	0.09	0.912	6	4
NOS3	CALML4	9606.ENSP00000297494	9606.ENSP00000419081	0	0	0	0	0	0.046	0.9	0.996	0.999	6	32
NRXN2	LRRTM3	9606.ENSP00000265459	9606.ENSP00000355187	0	0	0	0	0.161	0.127	0.5	0.779	0.908	6	2
NRXN2	NRXN1	9606.ENSP00000265459	9606.ENSP00000385142	0	0	0.055	0.969	0.194	0	0.9	0.101	0.922	6	12
NRXN2	NLGN3	9606.ENSP00000265459	9606.ENSP00000351591	0	0	0	0	0.178	0.294	0.9	0.998	0.999	6	12
NTS	PDYN	9606.ENSP00000256010	9606.ENSP00000440185	0	0	0	0	0.105	0	0	0.906	0.912	6	12
NTS	SST	9606.ENSP00000256010	9606.ENSP00000287641	0	0	0	0	0.06	0	0	0.941	0.942	6	12
NTS	GRP	9606.ENSP00000256010	9606.ENSP00000256857	0	0	0	0	0.043	0	0.4	0.958	0.974	6	6
PTPRC	LGALS1	9606.ENSP00000411355	9606.ENSP00000215909	0	0	0	0	0.055	0.51	0	0.813	0.905	6	2
PTPRC	THY1	9606.ENSP00000411355	9606.ENSP00000284240	0	0	0	0	0.052	0	0	0.912	0.913	6	2
PTPRC	LYN	9606.ENSP00000411355	9606.ENSP00000428924	0	0	0	0	0.297	0.333	0.9	0.647	0.981	6	6
PTPRN	MAPK8IP1	9606.ENSP00000295718	9606.ENSP00000241014	0	0	0	0	0.133	0	0	0.901	0.91	6	4
PTPRN	INSM1	9606.ENSP00000295718	9606.ENSP00000312631	0	0	0	0	0.106	0.061	0	0.909	0.917	6	4
PTPRN	PTPRN2	9606.ENSP00000295718	9606.ENSP00000374069	0	0	0.074	0.893	0.109	0.321	0.9	0.138	0.942	6	2
RIMS1	RAB3A	9606.ENSP00000428417	9606.ENSP00000222256	0	0	0	0	0.11	0.346	0.9	0.97	0.998	6	12
RIMS1	SYN1	9606.ENSP00000428417	9606.ENSP00000295987	0	0	0	0	0.154	0	0.5	0.783	0.9	6	6
RIMS1	STXBP1	9606.ENSP00000428417	9606.ENSP00000362399	0	0	0	0	0.086	0	0.8	0.714	0.943	6	8
SCN2B	SCN1A	9606.ENSP00000278947	9606.ENSP00000303540	0	0	0	0	0.177	0.545	0.54	0.9	0.98	6	8
SCN2B	SCN9A	9606.ENSP00000278947	9606.ENSP00000386306	0	0	0	0	0.074	0.952	0.54	0.801	0.995	6	2
SCN2B	SCN3B	9606.ENSP00000278947	9606.ENSP00000376523	0	0	0.241	0	0.149	0	0.72	0.976	0.995	6	4
SCN7A	PRKACA	9606.ENSP00000496114	9606.ENSP00000309591	0	0	0	0	0	0	0.9	0.061	0.902	6	54
SCN7A	SCN3B	9606.ENSP00000496114	9606.ENSP00000376523	0	0	0	0	0.059	0.9	0.54	0.468	0.973	6	4
SCN7A	CAMK2B	9606.ENSP00000496114	9606.ENSP00000379098	0	0	0	0	0.056	0.067	0.9	0.092	0.909	6	14
SHANK1	NLGN3	9606.ENSP00000293441	9606.ENSP00000351591	0	0	0	0	0.151	0.071	0.5	0.786	0.904	6	12
SHANK1	GRM5	9606.ENSP00000293441	9606.ENSP00000306138	0	0	0	0	0.163	0.131	0.5	0.853	0.939	6	6
SHANK1	SHANK3	9606.ENSP00000293441	9606.ENSP00000489407	0	0	0.09	0.853	0.042	0.462	0.9	0.677	0.982	6	12
SHISA9	GRIA4	9606.ENSP00000454014	9606.ENSP00000282499	0	0	0	0	0.067	0	0.72	0.717	0.919	6	10
SHISA9	CACNG2	9606.ENSP00000454014	9606.ENSP00000300105	0	0	0	0	0.061	0	0.72	0.906	0.973	6	8
SHISA9	CNIH2	9606.ENSP00000454014	9606.ENSP00000310003	0	0	0	0	0	0	0.72	0.826	0.949	6	6
SYN1	RAB3A	9606.ENSP00000295987	9606.ENSP00000222256	0	0	0	0	0.298	0.072	0.8	0.817	0.973	6	12
SYN1	SYP	9606.ENSP00000295987	9606.ENSP00000263233	0	0	0	0	0.278	0	0.8	0.9	0.984	6	6
SYN1	RIMS1	9606.ENSP00000295987	9606.ENSP00000428417	0	0	0	0	0.154	0	0.5	0.783	0.9	6	6
SYP	RAB3A	9606.ENSP00000263233	9606.ENSP00000222256	0	0	0	0	0.174	0.095	0.8	0.922	0.986	6	12
SYP	SV2A	9606.ENSP00000263233	9606.ENSP00000358142	0	0	0	0	0.148	0	0	0.975	0.977	6	4
SYP	SYN1	9606.ENSP00000263233	9606.ENSP00000295987	0	0	0	0	0.278	0	0.8	0.9	0.984	6	6
ABCC8	PRKACA	9606.ENSP00000494321	9606.ENSP00000309591	0	0.008	0	0	0.069	0	0.9	0.361	0.935	4	54
ABCC8	RAPGEF4	9606.ENSP00000494321	9606.ENSP00000380271	0	0	0	0	0.137	0.292	0.9	0.867	0.99	4	10
ACHE	MAOB	9606.ENSP00000303211	9606.ENSP00000367309	0	0	0	0	0.115	0	0	0.902	0.91	4	4
ACHE	COLQ	9606.ENSP00000303211	9606.ENSP00000373298	0	0	0	0	0.042	0.496	0	0.98	0.989	4	4
AGAP2	GRM1	9606.ENSP00000449241	9606.ENSP00000282753	0	0	0	0	0.109	0.095	0.9	0.222	0.928	4	10
AGAP2	UNC5B	9606.ENSP00000449241	9606.ENSP00000334329	0	0	0	0	0	0.1	0.9	0.247	0.926	4	2
AKR1B1	AKR1C3	9606.ENSP00000285930	9606.ENSP00000369927	0	0	0.071	0.938	0.08	0	0.9	0.088	0.911	4	6
AKR1B1	TH	9606.ENSP00000285930	9606.ENSP00000370571	0	0	0	0	0.052	0	0.9	0.251	0.922	4	4
ATP1A2	SCN1A	9606.ENSP00000354490	9606.ENSP00000303540	0	0	0	0	0.138	0.094	0	0.913	0.926	4	8
ATP1A2	ATP1A3	9606.ENSP00000354490	9606.ENSP00000444688	0	0	0.048	0.984	0.12	0.192	0.9	0.737	0.978	4	2
ATP2B2	CDH23	9606.ENSP00000353414	9606.ENSP00000224721	0	0	0	0	0.074	0	0	0.897	0.9	4	2
ATP2B2	PRKACA	9606.ENSP00000353414	9606.ENSP00000309591	0	0	0	0	0.119	0.046	0.9	0.204	0.924	4	54
C4B	CFI	9606.ENSP00000415941	9606.ENSP00000378131	0	0	0	0	0.108	0.123	0.5	0.897	0.954	4	4
C4B	C4A	9606.ENSP00000415941	9606.ENSP00000396688	0	0	0.046	0.988	0.819	0.623	0.9	0.982	0.999	4	6
CACNA1B	CACNA1E	9606.ENSP00000360423	9606.ENSP00000356545	0	0	0.06	0.947	0.162	0	0.9	0.507	0.956	4	4
CACNA1B	CACNA2D2	9606.ENSP00000360423	9606.ENSP00000418081	0	0	0	0	0.11	0.289	0.54	0.793	0.931	4	8
CACNA1E	CACNA1B	9606.ENSP00000356545	9606.ENSP00000360423	0	0	0.06	0.947	0.162	0	0.9	0.507	0.956	4	4
CACNA1E	CACNA2D2	9606.ENSP00000356545	9606.ENSP00000418081	0	0	0	0	0.087	0.289	0.8	0.799	0.97	4	8
CACNA1G	CACNA1I	9606.ENSP00000352011	9606.ENSP00000385019	0	0	0.071	0.935	0.083	0	0.9	0.621	0.963	4	4
CACNA1G	CALML4	9606.ENSP00000352011	9606.ENSP00000419081	0	0	0	0	0	0.097	0.9	0.787	0.979	4	32
CACNA1I	CACNA1G	9606.ENSP00000385019	9606.ENSP00000352011	0	0	0.071	0.935	0.083	0	0.9	0.621	0.963	4	4
CACNA1I	CALML4	9606.ENSP00000385019	9606.ENSP00000419081	0	0	0	0	0	0.097	0.9	0.35	0.936	4	32
CCDC40	CCDC65	9606.ENSP00000380679	9606.ENSP00000312706	0	0	0	0	0.115	0.255	0	0.866	0.904	4	6
CCDC40	CCDC39	9606.ENSP00000380679	9606.ENSP00000417960	0	0	0	0	0.056	0.131	0	0.994	0.995	4	2
CFAP70	DNAH7	9606.ENSP00000310829	9606.ENSP00000311273	0	0	0	0	0.19	0.077	0.9	0.105	0.924	4	8
CFAP70	DNAH1	9606.ENSP00000310829	9606.ENSP00000401514	0	0	0	0	0.121	0.077	0.9	0.544	0.958	4	10
CFI	C4A	9606.ENSP00000378131	9606.ENSP00000396688	0	0	0	0	0.149	0.123	0.5	0.871	0.945	4	6
CFI	C4B	9606.ENSP00000378131	9606.ENSP00000415941	0	0	0	0	0.108	0.123	0.5	0.897	0.954	4	4
COLQ	ACHE	9606.ENSP00000373298	9606.ENSP00000303211	0	0	0	0	0.042	0.496	0	0.98	0.989	4	4
COLQ	MUSK	9606.ENSP00000373298	9606.ENSP00000363571	0	0	0	0	0.043	0.084	0	0.985	0.985	4	2
CXCL3	CXCL6	9606.ENSP00000296026	9606.ENSP00000226317	0	0	0.089	0.88	0.26	0.994	0.4	0.49	0.998	4	6
CXCL3	CXCL1	9606.ENSP00000296026	9606.ENSP00000379110	0	0	0.051	0.978	0.77	0.61	0.9	0.687	0.996	4	14
DDC	MAOB	9606.ENSP00000403644	9606.ENSP00000367309	0	0	0	0	0.048	0.067	0.9	0.872	0.987	4	4
DDC	TH	9606.ENSP00000403644	9606.ENSP00000370571	0	0	0	0	0.079	0.071	0.914	0.943	0.995	4	4
DNAH14	DNAH12	9606.ENSP00000383737	9606.ENSP00000312554	0	0	0	0	0.044	0	0.36	0.919	0.946	4	8
DNAH14	DNAH1	9606.ENSP00000383737	9606.ENSP00000401514	0	0.079	0	0	0	0	0.36	0.934	0.957	4	10
DNAH9	DNAI1	9606.ENSP00000262442	9606.ENSP00000480538	0	0	0.211	0	0.289	0.263	0.36	0.779	0.931	4	16
DNAH9	DNAI2	9606.ENSP00000262442	9606.ENSP00000400252	0	0	0.267	0	0.278	0.263	0.36	0.803	0.942	4	18
EFHB	ENKUR	9606.ENSP00000295824	9606.ENSP00000331044	0	0	0	0	0.143	0.896	0	0.199	0.922	4	6
EFHB	PACRG	9606.ENSP00000295824	9606.ENSP00000337946	0	0	0	0	0.14	0.917	0	0.089	0.929	4	4
EPHA6	NGEF	9606.ENSP00000374323	9606.ENSP00000264051	0	0	0	0	0.083	0.07	0.9	0.204	0.923	4	2
EPHA6	EFNA5	9606.ENSP00000374323	9606.ENSP00000328777	0	0	0	0	0.087	0.287	0.65	0.704	0.923	4	2
FZD1	ROR2	9606.ENSP00000287934	9606.ENSP00000364860	0	0	0	0	0.094	0.113	0.65	0.702	0.905	4	2
FZD1	WNT4	9606.ENSP00000287934	9606.ENSP00000290167	0	0	0	0	0	0.234	0.65	0.815	0.946	4	2
GABRA4	GABRG2	9606.ENSP00000264318	9606.ENSP00000410732	0	0	0.064	0.878	0.196	0.8	0.54	0.137	0.929	4	8
GABRA4	GABRB1	9606.ENSP00000264318	9606.ENSP00000295454	0	0	0	0.84	0.233	0.189	0.54	0.784	0.93	4	10
GIPR	GNG2	9606.ENSP00000467494	9606.ENSP00000334448	0	0	0	0	0	0.823	0.5	0	0.907	4	12
GIPR	NPPA	9606.ENSP00000467494	9606.ENSP00000365663	0	0	0	0	0.044	0	0.9	0.069	0.903	4	4
GLP1R	GNG2	9606.ENSP00000362353	9606.ENSP00000334448	0	0	0	0	0	0.823	0.5	0.053	0.909	4	12
GLP1R	NPPA	9606.ENSP00000362353	9606.ENSP00000365663	0	0	0	0	0.06	0	0.9	0.445	0.943	4	4
GRIK2	NETO1	9606.ENSP00000397026	9606.ENSP00000313088	0	0	0	0	0.125	0.237	0	0.872	0.907	4	2
GRIK2	GRIK1	9606.ENSP00000397026	9606.ENSP00000327687	0	0	0.05	0.979	0.064	0.095	0.9	0.98	0.998	4	2
IGF2	IGFBP7	9606.ENSP00000391826	9606.ENSP00000295666	0	0	0	0	0.081	0.292	0	0.986	0.99	4	2
IGF2	IGFBP6	9606.ENSP00000391826	9606.ENSP00000301464	0	0	0	0	0.126	0.421	0.7	0.997	0.999	4	2
INSM1	NEUROD1	9606.ENSP00000312631	9606.ENSP00000295108	0	0	0	0	0.364	0.091	0	0.929	0.955	4	4
INSM1	PTPRN	9606.ENSP00000312631	9606.ENSP00000295718	0	0	0	0	0.106	0.061	0	0.909	0.917	4	6
KCNC1	KCNIP3	9606.ENSP00000265969	9606.ENSP00000295225	0	0	0	0	0.129	0.129	0	0.987	0.989	4	4
KCNC1	KCNIP1	9606.ENSP00000265969	9606.ENSP00000414886	0	0	0	0	0.194	0.129	0	0.995	0.996	4	4
KCND2	KCNIP3	9606.ENSP00000333496	9606.ENSP00000295225	0	0	0	0	0.08	0.636	0.5	0.941	0.988	4	4
KCND2	KCNIP1	9606.ENSP00000333496	9606.ENSP00000414886	0	0	0	0	0.138	0.97	0.5	0.981	0.999	4	4
KCNE1	KCNE4	9606.ENSP00000382226	9606.ENSP00000281830	0	0	0	0	0	0	0	0.914	0.914	4	2
KCNE1	PRKACA	9606.ENSP00000382226	9606.ENSP00000309591	0	0	0	0	0.045	0	0.9	0.547	0.952	4	54
KCNIP1	KCNC1	9606.ENSP00000414886	9606.ENSP00000265969	0	0	0	0	0.194	0.129	0	0.995	0.996	4	4
KCNIP1	KCND2	9606.ENSP00000414886	9606.ENSP00000333496	0	0	0	0	0.138	0.97	0.5	0.981	0.999	4	4
KCNIP3	KCNC1	9606.ENSP00000295225	9606.ENSP00000265969	0	0	0	0	0.129	0.129	0	0.987	0.989	4	4
KCNIP3	KCND2	9606.ENSP00000295225	9606.ENSP00000333496	0	0	0	0	0.08	0.636	0.5	0.941	0.988	4	4
KCNMB2	KCNMA1	9606.ENSP00000407592	9606.ENSP00000286628	0	0	0	0	0.042	0.292	0.9	0.62	0.97	4	6
KCNMB2	PRKACA	9606.ENSP00000407592	9606.ENSP00000309591	0	0	0	0	0	0	0.9	0	0.9	4	54
KIF17	GRIN2B	9606.ENSP00000247986	9606.ENSP00000477455	0	0	0	0	0	0	0.5	0.955	0.976	4	12
KIF17	APBA1	9606.ENSP00000247986	9606.ENSP00000265381	0	0	0	0	0.062	0	0.5	0.956	0.977	4	6
KIF5A	NEFM	9606.ENSP00000408979	9606.ENSP00000221166	0	0	0	0	0.263	0.054	0.9	0.191	0.936	4	6
KIF5A	NEFH	9606.ENSP00000408979	9606.ENSP00000311997	0	0	0	0	0.149	0.054	0.9	0.427	0.947	4	6
LDLR	PCSK9	9606.ENSP00000454071	9606.ENSP00000303208	0	0	0	0	0.098	0.982	0.9	0.59	0.999	4	2
LDLR	DAB2	9606.ENSP00000454071	9606.ENSP00000313391	0	0	0	0	0	0.333	0.9	0.1	0.934	4	2
LRP1	PLAT	9606.ENSP00000243077	9606.ENSP00000220809	0	0	0	0	0.072	0.51	0	0.974	0.987	4	2
LRP1	LTF	9606.ENSP00000243077	9606.ENSP00000231751	0	0	0	0	0	0	0	0.902	0.902	4	2
LTBP1	FBN1	9606.ENSP00000386043	9606.ENSP00000325527	0	0	0	0.668	0.181	0.262	0	0.984	0.989	4	8
LTBP1	ADAMTSL2	9606.ENSP00000386043	9606.ENSP00000346478	0	0	0	0	0	0.046	0	0.956	0.956	4	2
MAOB	ACHE	9606.ENSP00000367309	9606.ENSP00000303211	0	0	0	0	0.115	0	0	0.902	0.91	4	4
MAOB	DDC	9606.ENSP00000367309	9606.ENSP00000403644	0	0	0	0	0.048	0.067	0.9	0.872	0.987	4	4
MAPK8IP1	PTPRN	9606.ENSP00000241014	9606.ENSP00000295718	0	0	0	0	0.133	0	0	0.901	0.91	4	6
MAPK8IP1	MAPK8IP2	9606.ENSP00000241014	9606.ENSP00000330572	0	0	0	0.842	0.126	0.786	0.9	0.814	0.996	4	2
NEUROD1	TCF4	9606.ENSP00000295108	9606.ENSP00000381382	0	0	0	0	0.062	0.761	0	0.717	0.931	4	2
NEUROD1	INSM1	9606.ENSP00000295108	9606.ENSP00000312631	0	0	0	0	0.364	0.091	0	0.929	0.955	4	4
NOS2	NOS3	9606.ENSP00000327251	9606.ENSP00000297494	0	0	0.069	0.942	0	0.087	0.9	0.09	0.912	4	6
NOS2	CALML4	9606.ENSP00000327251	9606.ENSP00000419081	0	0	0	0	0.044	0.046	0.9	0.94	0.993	4	32
NPPA	GLP1R	9606.ENSP00000365663	9606.ENSP00000362353	0	0	0	0	0.06	0	0.9	0.445	0.943	4	4
NPPA	GIPR	9606.ENSP00000365663	9606.ENSP00000467494	0	0	0	0	0.044	0	0.9	0.069	0.903	4	4
PACRG	EFHB	9606.ENSP00000337946	9606.ENSP00000295824	0	0	0	0	0.14	0.917	0	0.089	0.929	4	4
PACRG	ENKUR	9606.ENSP00000337946	9606.ENSP00000331044	0	0	0	0	0.147	0.88	0	0.509	0.945	4	6
PDE1A	PDE1B	9606.ENSP00000410309	9606.ENSP00000243052	0	0	0.061	0.958	0.058	0	0.9	0.117	0.911	4	4
PDE1A	CALML4	9606.ENSP00000410309	9606.ENSP00000419081	0	0	0	0	0	0.065	0.9	0.7	0.969	4	32
PDE1B	PDE1A	9606.ENSP00000243052	9606.ENSP00000410309	0	0	0.061	0.958	0.058	0	0.9	0.117	0.911	4	4
PDE1B	CALML4	9606.ENSP00000243052	9606.ENSP00000419081	0	0	0	0	0	0.065	0.9	0.683	0.967	4	32
PITPNM3	PITPNA	9606.ENSP00000262483	9606.ENSP00000316809	0	0.896	0	0	0.042	0	0	0.39	0.934	4	2
PITPNM3	CCL18	9606.ENSP00000262483	9606.ENSP00000479955	0	0	0	0	0	0.37	0	0.993	0.995	4	2
PPP1R1A	PPP2R2C	9606.ENSP00000257905	9606.ENSP00000372042	0	0	0	0	0.074	0	0.9	0.071	0.906	4	4
PPP1R1A	PRKACA	9606.ENSP00000257905	9606.ENSP00000309591	0	0	0	0	0	0	0.9	0.224	0.919	4	54
PPP2R2C	PPP1R1A	9606.ENSP00000372042	9606.ENSP00000257905	0	0	0	0	0.074	0	0.9	0.071	0.906	4	4
PPP2R2C	RYR2	9606.ENSP00000372042	9606.ENSP00000355533	0	0	0	0	0.109	0	0.9	0	0.907	4	16
PRPH	NEFM	9606.ENSP00000257860	9606.ENSP00000221166	0	0	0	0.877	0.06	0.045	0.9	0.063	0.904	4	6
PRPH	NEFH	9606.ENSP00000257860	9606.ENSP00000311997	0	0	0	0.809	0.042	0.045	0.9	0.076	0.904	4	6
RPH3AL	RAB3A	9606.ENSP00000328977	9606.ENSP00000222256	0	0	0	0	0.067	0.181	0	0.894	0.912	4	12
RPH3AL	DOC2B	9606.ENSP00000328977	9606.ENSP00000482950	0	0.893	0	0	0.053	0	0	0.417	0.935	4	2
RSPH1	RSPH4A	9606.ENSP00000291536	9606.ENSP00000229554	0	0	0	0	0.222	0.828	0	0.932	0.99	4	12
RSPH1	RSPH9	9606.ENSP00000291536	9606.ENSP00000361238	0	0	0	0	0.135	0.797	0	0.906	0.982	4	12
SCN3B	SCN2B	9606.ENSP00000376523	9606.ENSP00000278947	0	0	0.241	0	0.149	0	0.72	0.976	0.995	4	6
SCN3B	SCN7A	9606.ENSP00000376523	9606.ENSP00000496114	0	0	0	0	0.059	0.9	0.54	0.468	0.973	4	6
SPAG17	LRGUK	9606.ENSP00000337804	9606.ENSP00000285928	0	0	0	0	0.18	0.827	0	0.352	0.9	4	2
SPAG17	SPAG6	9606.ENSP00000337804	9606.ENSP00000365811	0	0	0	0	0.149	0.294	0	0.885	0.925	4	2
SPP1	MMP7	9606.ENSP00000378517	9606.ENSP00000260227	0	0	0	0	0.149	0	0.75	0.745	0.941	4	2
SPP1	MMP3	9606.ENSP00000378517	9606.ENSP00000299855	0	0	0	0	0.07	0	0.75	0.992	0.997	4	2
SRCIN1	MAPRE3	9606.ENSP00000484715	9606.ENSP00000233121	0	0	0	0	0.084	0.091	0	0.908	0.916	4	2
SRCIN1	HCLS1	9606.ENSP00000484715	9606.ENSP00000320176	0	0	0	0	0	0.091	0	0.911	0.915	4	8
SV2A	SYP	9606.ENSP00000358142	9606.ENSP00000263233	0	0	0	0	0.148	0	0	0.975	0.977	4	6
SV2A	SV2C	9606.ENSP00000358142	9606.ENSP00000423541	0	0	0.057	0.967	0.044	0	0.9	0.072	0.905	4	2
TCF7	CTNND2	9606.ENSP00000340347	9606.ENSP00000307134	0	0	0	0	0.042	0	0.9	0.081	0.904	4	2
TCF7	APC2	9606.ENSP00000340347	9606.ENSP00000442954	0	0	0	0	0.042	0.071	0.9	0.545	0.954	4	2
TEKT2	CFAP45	9606.ENSP00000207457	9606.ENSP00000357079	0	0	0	0	0.249	0.817	0	0.363	0.905	4	10
TEKT2	TEKT1	9606.ENSP00000207457	9606.ENSP00000341346	0	0	0.112	0.773	0.297	0.817	0	0.32	0.912	4	12
TH	AKR1B1	9606.ENSP00000370571	9606.ENSP00000285930	0	0	0	0	0.052	0	0.9	0.251	0.922	4	4
TH	DDC	9606.ENSP00000370571	9606.ENSP00000403644	0	0	0	0	0.079	0.071	0.914	0.943	0.995	4	4
TRPV4	PRKCE	9606.ENSP00000406191	9606.ENSP00000306124	0	0	0	0	0.055	0	0.9	0.142	0.911	4	2
TRPV4	PRKCB	9606.ENSP00000406191	9606.ENSP00000496129	0	0	0	0	0	0	0.9	0.095	0.905	4	10
ACE2	MME	9606.ENSP00000389326	9606.ENSP00000418525	0	0	0	0	0.043	0	0.9	0.66	0.964	2	2
ADAMTS2	COL1A1	9606.ENSP00000251582	9606.ENSP00000225964	0	0	0	0	0.308	0.091	0.4	0.85	0.936	2	14
ADAMTSL2	LTBP1	9606.ENSP00000346478	9606.ENSP00000386043	0	0	0	0	0	0.046	0	0.956	0.956	2	4
ADGRB1	BAIAP2	9606.ENSP00000430945	9606.ENSP00000316338	0	0	0	0	0.076	0.292	0	0.974	0.981	2	2
AGO2	TNRC6C	9606.ENSP00000220592	9606.ENSP00000336783	0	0	0	0	0.042	0.921	0.4	0.852	0.992	2	2
AIF1	GFAP	9606.ENSP00000365227	9606.ENSP00000253408	0	0	0	0	0	0	0	0.913	0.913	2	2
AKAP14	PRKACA	9606.ENSP00000360485	9606.ENSP00000309591	0	0	0	0	0	0.834	0.72	0.456	0.972	2	54
ALK	FRS3	9606.ENSP00000373700	9606.ENSP00000362109	0	0	0	0	0	0.901	0	0.17	0.914	2	2
ANK1	L1CAM	9606.ENSP00000265709	9606.ENSP00000359077	0	0	0	0	0.07	0.134	0.5	0.952	0.978	2	2
APC2	TCF7	9606.ENSP00000442954	9606.ENSP00000340347	0	0	0	0	0.042	0.071	0.9	0.545	0.954	2	4
ARHGDIG	PRKACA	9606.ENSP00000219409	9606.ENSP00000309591	0	0	0	0	0.067	0	0.9	0.152	0.914	2	54
ASPN	OGN	9606.ENSP00000364694	9606.ENSP00000364711	0	0.014	0	0.614	0.791	0	0	0.614	0.916	2	2
ATP1A3	ATP1A2	9606.ENSP00000444688	9606.ENSP00000354490	0	0	0.048	0.984	0.12	0.192	0.9	0.737	0.978	2	4
ATP2B3	PRKACA	9606.ENSP00000263519	9606.ENSP00000309591	0	0	0	0	0.118	0.046	0.9	0.293	0.932	2	54
BAIAP2	ADGRB1	9606.ENSP00000316338	9606.ENSP00000430945	0	0	0	0	0.076	0.292	0	0.974	0.981	2	2
BCAS4	BLOC1S5	9606.ENSP00000351642	9606.ENSP00000380598	0	0	0	0	0	0.819	0.54	0	0.913	2	2
BLOC1S5	BCAS4	9606.ENSP00000380598	9606.ENSP00000351642	0	0	0	0	0	0.819	0.54	0	0.913	2	2
C5AR1	C4A	9606.ENSP00000347197	9606.ENSP00000396688	0	0	0	0	0	0	0	0.98	0.98	2	6
C9orf116	TEKT1	9606.ENSP00000395281	9606.ENSP00000341346	0	0	0	0	0.63	0.817	0	0.214	0.942	2	12
CADM3	NECTIN1	9606.ENSP00000357106	9606.ENSP00000264025	0	0	0	0.594	0	0	0.9	0.591	0.957	2	2
CALB2	SST	9606.ENSP00000307508	9606.ENSP00000287641	0	0	0	0	0.134	0	0	0.931	0.938	2	12
CASQ1	RYR2	9606.ENSP00000357057	9606.ENSP00000355533	0	0	0	0	0.129	0.091	0.9	0.642	0.967	2	16
CCDC39	CCDC40	9606.ENSP00000417960	9606.ENSP00000380679	0	0	0	0	0.056	0.131	0	0.994	0.995	2	4
CCL18	PITPNM3	9606.ENSP00000479955	9606.ENSP00000262483	0	0	0	0	0	0.37	0	0.993	0.995	2	4
CCNO	MCIDAS	9606.ENSP00000282572	9606.ENSP00000426359	0	0.035	0	0	0.333	0	0	0.888	0.922	2	2
CD74	RPS10-NUDT3	9606.ENSP00000009530	9606.ENSP00000492441	0	0	0	0	0.686	0.747	0	0.253	0.935	2	2
CDH23	ATP2B2	9606.ENSP00000224721	9606.ENSP00000353414	0	0	0	0	0.074	0	0	0.897	0.9	2	4
CFAP161	CFAP52	9606.ENSP00000286732	9606.ENSP00000339449	0	0	0	0	0.293	0.813	0	0.498	0.928	2	6
CFAP77	SPACA9	9606.ENSP00000343290	9606.ENSP00000361209	0	0	0	0	0.139	0.8	0	0.474	0.901	2	2
CNIH3	GRIA4	9606.ENSP00000272133	9606.ENSP00000282499	0	0	0	0	0.054	0.411	0.72	0.542	0.919	2	10
COL5A3	LUM	9606.ENSP00000264828	9606.ENSP00000266718	0	0	0	0	0.125	0.094	0.9	0.217	0.929	2	8
CTNND2	TCF7	9606.ENSP00000307134	9606.ENSP00000340347	0	0	0	0	0.042	0	0.9	0.081	0.904	2	4
CXCL14	CCL5	9606.ENSP00000337065	9606.ENSP00000474412	0	0	0	0	0.049	0.994	0	0.476	0.996	2	14
DAB2	LDLR	9606.ENSP00000313391	9606.ENSP00000454071	0	0	0	0	0	0.333	0.9	0.1	0.934	2	4
DLGAP2	SHANK3	9606.ENSP00000489774	9606.ENSP00000489407	0	0	0	0	0.06	0.861	0.5	0.846	0.988	2	12
DNAH6	DNAH12	9606.ENSP00000374045	9606.ENSP00000312554	0	0.213	0	0	0.294	0	0.36	0.953	0.981	2	8
DNM3	HCLS1	9606.ENSP00000347457	9606.ENSP00000320176	0	0	0	0	0	0.065	0.9	0.655	0.965	2	8
DOC2B	RPH3AL	9606.ENSP00000482950	9606.ENSP00000328977	0	0.893	0	0	0.053	0	0	0.417	0.935	2	4
DRC1	CCDC65	9606.ENSP00000288710	9606.ENSP00000312706	0	0	0.244	0	0.124	0	0.36	0.875	0.94	2	6
EFNA5	EPHA6	9606.ENSP00000328777	9606.ENSP00000374323	0	0	0	0	0.087	0.287	0.65	0.704	0.923	2	4
FGF5	FGFBP1	9606.ENSP00000311697	9606.ENSP00000371770	0	0	0	0	0	0.045	0	0.945	0.945	2	6
FGF7	FGFBP1	9606.ENSP00000267843	9606.ENSP00000371770	0	0	0	0	0	0.095	0.5	0.98	0.99	2	6
FGF9	FGFBP1	9606.ENSP00000371790	9606.ENSP00000371770	0	0	0	0	0	0.046	0	0.941	0.941	2	6
FOXJ1	RFX2	9606.ENSP00000323880	9606.ENSP00000306335	0	0	0	0	0.072	0.718	0	0.867	0.962	2	2
FOXN4	NEUROD4	9606.ENSP00000299162	9606.ENSP00000242994	0	0	0	0	0.17	0	0	0.935	0.944	2	2
FOXO1	PRKACA	9606.ENSP00000368880	9606.ENSP00000309591	0	0	0	0	0	0.312	0.9	0.662	0.974	2	54
FRS3	ALK	9606.ENSP00000362109	9606.ENSP00000373700	0	0	0	0	0	0.901	0	0.17	0.914	2	2
GABRA2	GABRB1	9606.ENSP00000427603	9606.ENSP00000295454	0	0	0.107	0.837	0.284	0.189	0.72	0.516	0.917	2	10
GABRG1	GABRB1	9606.ENSP00000295452	9606.ENSP00000295454	0	0	0.082	0.848	0.216	0.305	0.54	0.634	0.9	2	10
GFAP	AIF1	9606.ENSP00000253408	9606.ENSP00000365227	0	0	0	0	0	0	0	0.913	0.913	2	2
GNAO1	GNG2	9606.ENSP00000262494	9606.ENSP00000334448	0	0	0	0	0.064	0.897	0.54	0.608	0.98	2	12
GPRIN2	HYDIN	9606.ENSP00000363436	9606.ENSP00000377197	0	0	0	0	0	0	0	0.914	0.914	2	2
GRIK1	GRIK2	9606.ENSP00000327687	9606.ENSP00000397026	0	0	0.05	0.979	0.064	0.095	0.9	0.98	0.998	2	4
GRM4	GRM1	9606.ENSP00000440556	9606.ENSP00000282753	0	0	0.059	0.892	0.134	0	0.9	0.142	0.92	2	10
H2AC6	H2BC4	9606.ENSP00000367022	9606.ENSP00000321744	0	0.018	0	0	0.708	0.914	0.4	0.42	0.99	2	2
H2BC4	H2AC6	9606.ENSP00000321744	9606.ENSP00000367022	0	0.018	0	0	0.708	0.914	0.4	0.42	0.99	2	2
HSD3B1	AKR1C3	9606.ENSP00000358421	9606.ENSP00000369927	0	0	0	0	0.067	0	0.9	0.714	0.971	2	6
HYDIN	GPRIN2	9606.ENSP00000377197	9606.ENSP00000363436	0	0	0	0	0	0	0	0.914	0.914	2	2
IGFBP6	IGF2	9606.ENSP00000301464	9606.ENSP00000391826	0	0	0	0	0.126	0.421	0.7	0.997	0.999	2	4
IGFBP7	IGF2	9606.ENSP00000295666	9606.ENSP00000391826	0	0	0	0	0.081	0.292	0	0.986	0.99	2	4
IL1RAPL1	PTPRD	9606.ENSP00000368278	9606.ENSP00000370593	0	0	0	0	0.056	0.928	0.7	0.751	0.994	2	8
IL5RA	CSF2	9606.ENSP00000412209	9606.ENSP00000296871	0	0	0	0	0.043	0	0.65	0.937	0.977	2	12
KCNE4	KCNE1	9606.ENSP00000281830	9606.ENSP00000382226	0	0	0	0	0	0	0	0.914	0.914	2	4
L1CAM	ANK1	9606.ENSP00000359077	9606.ENSP00000265709	0	0	0	0	0.07	0.134	0.5	0.952	0.978	2	2
LGALS1	PTPRC	9606.ENSP00000215909	9606.ENSP00000411355	0	0	0	0	0.055	0.51	0	0.813	0.905	2	6
LRGUK	SPAG17	9606.ENSP00000285928	9606.ENSP00000337804	0	0	0	0	0.18	0.827	0	0.352	0.9	2	4
LRRTM1	NRXN1	9606.ENSP00000295057	9606.ENSP00000385142	0	0	0	0	0.202	0.127	0.5	0.749	0.901	2	12
LRRTM3	NRXN2	9606.ENSP00000355187	9606.ENSP00000265459	0	0	0	0	0.161	0.127	0.5	0.779	0.908	2	6
LTF	LRP1	9606.ENSP00000231751	9606.ENSP00000243077	0	0	0	0	0	0	0	0.902	0.902	2	4
MAGI2	CACNG2	9606.ENSP00000346151	9606.ENSP00000300105	0	0	0	0	0.083	0	0	0.912	0.915	2	8
MAPK8IP2	MAPK8IP1	9606.ENSP00000330572	9606.ENSP00000241014	0	0	0	0.842	0.126	0.786	0.9	0.814	0.996	2	4
MAPRE3	SRCIN1	9606.ENSP00000233121	9606.ENSP00000484715	0	0	0	0	0.084	0.091	0	0.908	0.916	2	4
MCIDAS	CCNO	9606.ENSP00000426359	9606.ENSP00000282572	0	0.035	0	0	0.333	0	0	0.888	0.922	2	2
MEF2B	NFATC2	9606.ENSP00000402154	9606.ENSP00000379330	0	0	0	0	0.057	0	0.9	0.172	0.915	2	2
MME	ACE2	9606.ENSP00000418525	9606.ENSP00000389326	0	0	0	0	0.043	0	0.9	0.66	0.964	2	2
MMP3	SPP1	9606.ENSP00000299855	9606.ENSP00000378517	0	0	0	0	0.07	0	0.75	0.992	0.997	2	4
MMP7	SPP1	9606.ENSP00000260227	9606.ENSP00000378517	0	0	0	0	0.149	0	0.75	0.745	0.941	2	4
MUSK	COLQ	9606.ENSP00000363571	9606.ENSP00000373298	0	0	0	0	0.043	0.084	0	0.985	0.985	2	4
NECTIN1	CADM3	9606.ENSP00000264025	9606.ENSP00000357106	0	0	0	0.594	0	0	0.9	0.591	0.957	2	2
NETO1	GRIK2	9606.ENSP00000313088	9606.ENSP00000397026	0	0	0	0	0.125	0.237	0	0.872	0.907	2	4
NEUROD4	FOXN4	9606.ENSP00000242994	9606.ENSP00000299162	0	0	0	0	0.17	0	0	0.935	0.944	2	2
NFATC2	MEF2B	9606.ENSP00000379330	9606.ENSP00000402154	0	0	0	0	0.057	0	0.9	0.172	0.915	2	2
NGEF	EPHA6	9606.ENSP00000264051	9606.ENSP00000374323	0	0	0	0	0.083	0.07	0.9	0.204	0.923	2	4
NMB	GRP	9606.ENSP00000378089	9606.ENSP00000256857	0	0	0	0	0	0	0.9	0.987	0.998	2	6
NRXN3	NLGN3	9606.ENSP00000489551	9606.ENSP00000351591	0	0	0	0	0.109	0.478	0.5	0.775	0.94	2	12
NXPH1	NRXN1	9606.ENSP00000384551	9606.ENSP00000385142	0	0	0	0	0.202	0.507	0	0.937	0.973	2	12
OGN	ASPN	9606.ENSP00000364711	9606.ENSP00000364694	0	0.014	0	0.614	0.791	0	0	0.614	0.916	2	2
PCOLCE	COL5A1	9606.ENSP00000223061	9606.ENSP00000360882	0	0	0	0	0.306	0.459	0.4	0.721	0.928	2	8
PCP4	CALML4	9606.ENSP00000329403	9606.ENSP00000419081	0	0	0	0	0	0	0	0.98	0.98	2	32
PCSK9	LDLR	9606.ENSP00000303208	9606.ENSP00000454071	0	0	0	0	0.098	0.982	0.9	0.59	0.999	2	4
PDE4A	PRKACA	9606.ENSP00000370078	9606.ENSP00000309591	0	0	0	0	0.115	0.11	0.65	0.892	0.966	2	54
PEX26	PEX7	9606.ENSP00000331106	9606.ENSP00000315680	0	0	0	0	0	0	0.5	0.865	0.929	2	2
PEX7	PEX26	9606.ENSP00000315680	9606.ENSP00000331106	0	0	0	0	0	0	0.5	0.865	0.929	2	2
PITPNA	PITPNM3	9606.ENSP00000316809	9606.ENSP00000262483	0	0.896	0	0	0.042	0	0	0.39	0.934	2	4
PKIA	PRKACA	9606.ENSP00000379696	9606.ENSP00000309591	0	0	0	0	0.095	0.973	0.9	0.591	0.998	2	54
PLAT	LRP1	9606.ENSP00000220809	9606.ENSP00000243077	0	0	0	0	0.072	0.51	0	0.974	0.987	2	4
PLXNA4	SEMA6D	9606.ENSP00000352882	9606.ENSP00000324857	0	0	0	0.549	0.074	0.225	0	0.921	0.938	2	2
PNOC	PDYN	9606.ENSP00000301908	9606.ENSP00000440185	0	0	0.274	0	0.107	0	0.5	0.964	0.986	2	12
PRKCE	TRPV4	9606.ENSP00000306124	9606.ENSP00000406191	0	0	0	0	0.055	0	0.9	0.142	0.911	2	4
PTPRN2	PTPRN	9606.ENSP00000374069	9606.ENSP00000295718	0	0	0.074	0.893	0.109	0.321	0.9	0.138	0.942	2	6
RABL2A	SHANK3	9606.ENSP00000387229	9606.ENSP00000489407	0	0	0	0	0.062	0.308	0	0.923	0.945	2	12
RFX2	FOXJ1	9606.ENSP00000306335	9606.ENSP00000323880	0	0	0	0	0.072	0.718	0	0.867	0.962	2	2
ROPN1L	SPA17	9606.ENSP00000421405	9606.ENSP00000432305	0	0	0	0	0.127	0.732	0	0.905	0.975	2	2
ROR2	FZD1	9606.ENSP00000364860	9606.ENSP00000287934	0	0	0	0	0.094	0.113	0.65	0.702	0.905	2	4
RPH3A	RAB3A	9606.ENSP00000374036	9606.ENSP00000222256	0	0	0	0	0.146	0.8	0	0.999	0.999	2	12
RPS10-NUDT3	CD74	9606.ENSP00000492441	9606.ENSP00000009530	0	0	0	0	0.686	0.747	0	0.253	0.935	2	2
RSPH10B	RSPH10B2	9606.ENSP00000385443	9606.ENSP00000384766	0	0	0.046	0.988	0.999	0	0	0.046	0.999	2	2
RSPH10B2	RSPH10B	9606.ENSP00000384766	9606.ENSP00000385443	0	0	0.046	0.988	0.999	0	0	0.046	0.999	2	2
SCN9A	SCN2B	9606.ENSP00000386306	9606.ENSP00000278947	0	0	0	0	0.074	0.952	0.54	0.801	0.995	2	6
SEMA6D	PLXNA4	9606.ENSP00000324857	9606.ENSP00000352882	0	0	0	0.549	0.074	0.225	0	0.921	0.938	2	2
SLC8A2	PRKACA	9606.ENSP00000236877	9606.ENSP00000309591	0	0	0	0	0.057	0	0.9	0.184	0.916	2	54
SLITRK1	PTPRD	9606.ENSP00000366288	9606.ENSP00000370593	0	0	0	0	0.12	0.95	0.5	0.625	0.99	2	8
SLITRK3	PTPRD	9606.ENSP00000420091	9606.ENSP00000370593	0	0	0	0	0.127	0.113	0.5	0.858	0.937	2	8
SPA17	ROPN1L	9606.ENSP00000432305	9606.ENSP00000421405	0	0	0	0	0.127	0.732	0	0.905	0.975	2	2
SPACA9	CFAP77	9606.ENSP00000361209	9606.ENSP00000343290	0	0	0	0	0.139	0.8	0	0.474	0.901	2	2
SPAG6	SPAG17	9606.ENSP00000365811	9606.ENSP00000337804	0	0	0	0	0.149	0.294	0	0.885	0.925	2	4
SPAG8	CFAP126	9606.ENSP00000340982	9606.ENSP00000356951	0	0	0	0	0.12	0.817	0	0.473	0.908	2	6
SSTR1	SST	9606.ENSP00000267377	9606.ENSP00000287641	0	0	0	0	0.122	0	0.9	0.999	0.999	2	12
SSTR3	SST	9606.ENSP00000480971	9606.ENSP00000287641	0	0	0	0	0.107	0	0.9	0.977	0.997	2	12
STX1B	STXBP1	9606.ENSP00000215095	9606.ENSP00000362399	0	0	0	0	0.123	0.864	0.9	0.939	0.999	2	8
SULT1A1	SULT1C2	9606.ENSP00000378972	9606.ENSP00000319622	0	0	0.072	0.936	0	0.721	0.5	0.418	0.914	2	2
SULT1C2	SULT1A1	9606.ENSP00000319622	9606.ENSP00000378972	0	0	0.072	0.936	0	0.721	0.5	0.418	0.914	2	2
SV2C	SV2A	9606.ENSP00000423541	9606.ENSP00000358142	0	0	0.057	0.967	0.044	0	0.9	0.072	0.905	2	4
TCF4	NEUROD1	9606.ENSP00000381382	9606.ENSP00000295108	0	0	0	0	0.062	0.761	0	0.717	0.931	2	4
TCTN1	TMEM231	9606.ENSP00000380779	9606.ENSP00000258173	0	0	0	0	0.18	0.499	0.72	0.964	0.995	2	2
TEKT4	TEKT1	9606.ENSP00000295201	9606.ENSP00000341346	0	0	0.086	0.862	0.513	0.826	0	0.125	0.923	2	12
THY1	PTPRC	9606.ENSP00000284240	9606.ENSP00000411355	0	0	0	0	0.052	0	0	0.912	0.913	2	6
TMEM231	TCTN1	9606.ENSP00000258173	9606.ENSP00000380779	0	0	0	0	0.18	0.499	0.72	0.964	0.995	2	2
TNFAIP6	CXCL8	9606.ENSP00000243347	9606.ENSP00000306512	0	0	0	0	0.229	0.405	0	0.867	0.933	2	10
TNRC6C	AGO2	9606.ENSP00000336783	9606.ENSP00000220592	0	0	0	0	0.042	0.921	0.4	0.852	0.992	2	2
TUBB4A	MAPT	9606.ENSP00000264071	9606.ENSP00000340820	0	0	0	0	0.141	0.328	0.9	0.287	0.953	2	6
UGT1A6	AKR1C3	9606.ENSP00000303174	9606.ENSP00000369927	0	0	0	0	0.161	0	0.9	0.241	0.93	2	6
UNC5B	AGAP2	9606.ENSP00000334329	9606.ENSP00000449241	0	0	0	0	0	0.1	0.9	0.247	0.926	2	4
WDR63	WDR78	9606.ENSP00000294664	9606.ENSP00000360065	0	0	0	0	0.127	0	0.72	0.804	0.948	2	2
WDR78	WDR63	9606.ENSP00000360065	9606.ENSP00000294664	0	0	0	0	0.127	0	0.72	0.804	0.948	2	2
WNT4	FZD1	9606.ENSP00000290167	9606.ENSP00000287934	0	0	0	0	0	0.234	0.65	0.815	0.946	2	4

## Sheet: s-full-string_interactions
#node1	node2	node1_string_id	node2_string_id	neighborhood_on_chromosome	gene_fusion	phylogenetic_cooccurrence	homology	coexpression	experimentally_determined_interaction	database_annotated	automated_textmining	combined_score	a	b
GNG2	BDKRB1	9606.ENSP00000334448	9606.ENSP00000216629	0	0	0	0	0	0.816	0.5	0	0.904	18	2
GNG2	GNB3	9606.ENSP00000334448	9606.ENSP00000229264	0	0	0	0	0.055	0.996	0.54	0.626	0.999	18	10
GNG2	GABBR2	9606.ENSP00000334448	9606.ENSP00000259455	0	0	0	0	0	0.8	0.65	0.247	0.942	18	4
GNG2	HTR2C	9606.ENSP00000334448	9606.ENSP00000276198	0	0	0	0	0	0.941	0	0	0.941	18	2
GNG2	ADCYAP1R1	9606.ENSP00000334448	9606.ENSP00000483721	0	0	0	0	0.059	0.823	0.5	0	0.909	18	2
GNG2	CXCR4	9606.ENSP00000334448	9606.ENSP00000386884	0	0	0	0	0.067	0.12	0.9	0.118	0.917	18	14
GNG2	NTSR1	9606.ENSP00000334448	9606.ENSP00000359532	0	0	0	0	0	0.928	0	0.049	0.929	18	2
GNG2	CNR1	9606.ENSP00000334448	9606.ENSP00000358513	0	0	0	0	0.099	0.827	0.65	0	0.94	18	6
GNG2	PREX1	9606.ENSP00000334448	9606.ENSP00000361009	0	0	0	0	0.106	0.8	0.9	0.072	0.981	18	4
CXCL10	CX3CL1	9606.ENSP00000305651	9606.ENSP00000006053	0	0	0	0	0.145	0	0.5	0.89	0.948	14	10
CXCL10	CSF2	9606.ENSP00000305651	9606.ENSP00000296871	0	0	0	0	0.089	0	0.4	0.85	0.911	14	8
CXCL10	IFIT1	9606.ENSP00000305651	9606.ENSP00000360869	0	0	0	0	0.379	0	0	0.86	0.91	14	12
CXCL10	ISG15	9606.ENSP00000305651	9606.ENSP00000496832	0	0	0	0	0.56	0	0	0.814	0.914	14	12
CXCL10	CXCL14	9606.ENSP00000305651	9606.ENSP00000337065	0	0	0	0	0.056	0.994	0	0.507	0.996	14	6
CXCL10	CXCR4	9606.ENSP00000305651	9606.ENSP00000386884	0	0	0	0	0.053	0	0.65	0.992	0.997	14	14
CXCL10	CCL5	9606.ENSP00000305651	9606.ENSP00000474412	0	0	0	0	0.362	0.994	0.5	0.95	0.999	14	10
CXCR4	CX3CL1	9606.ENSP00000386884	9606.ENSP00000006053	0	0	0	0	0.042	0	0.65	0.988	0.995	14	10
CXCR4	GNB3	9606.ENSP00000386884	9606.ENSP00000229264	0	0	0	0	0.077	0.129	0.9	0.084	0.916	14	10
CXCR4	CXCL10	9606.ENSP00000386884	9606.ENSP00000305651	0	0	0	0	0.053	0	0.65	0.992	0.997	14	14
CXCR4	GNG2	9606.ENSP00000386884	9606.ENSP00000334448	0	0	0	0	0.067	0.12	0.9	0.118	0.917	14	18
CXCR4	CXCL14	9606.ENSP00000386884	9606.ENSP00000337065	0	0	0	0	0.047	0.292	0.65	0.94	0.984	14	6
CXCR4	GDF5	9606.ENSP00000386884	9606.ENSP00000363492	0	0	0	0	0	0.069	0	0.937	0.938	14	2
CXCR4	CCL5	9606.ENSP00000386884	9606.ENSP00000474412	0	0	0	0	0.068	0	0.65	0.997	0.998	14	10
IFIT1	OASL	9606.ENSP00000360869	9606.ENSP00000257570	0	0	0	0	0.779	0.109	0	0.85	0.968	12	10
IFIT1	CXCL10	9606.ENSP00000360869	9606.ENSP00000305651	0	0	0	0	0.379	0	0	0.86	0.91	12	14
IFIT1	RSAD2	9606.ENSP00000360869	9606.ENSP00000371471	0	0	0	0	0.817	0.091	0	0.837	0.97	12	12
IFIT1	IFIT2	9606.ENSP00000360869	9606.ENSP00000490935	0	0	0.08	0.913	0.805	0.785	0	0.592	0.982	12	10
IFIT1	ISG15	9606.ENSP00000360869	9606.ENSP00000496832	0	0	0	0	0.802	0.109	0.5	0.934	0.993	12	12
IFIT1	IFIT3	9606.ENSP00000360869	9606.ENSP00000360876	0	0	0.084	0.895	0.982	0.982	0	0.895	0.999	12	12
IFIT3	CMPK2	9606.ENSP00000360876	9606.ENSP00000256722	0.052	0	0	0	0.78	0	0	0.578	0.904	12	4
IFIT3	OASL	9606.ENSP00000360876	9606.ENSP00000257570	0	0	0	0	0.79	0.109	0	0.826	0.964	12	10
IFIT3	IFIT1	9606.ENSP00000360876	9606.ENSP00000360869	0	0	0.084	0.895	0.982	0.982	0	0.895	0.999	12	12
IFIT3	ISG15	9606.ENSP00000360876	9606.ENSP00000496832	0	0	0	0	0.798	0.109	0	0.878	0.976	12	12
IFIT3	RSAD2	9606.ENSP00000360876	9606.ENSP00000371471	0	0	0	0	0.999	0.094	0	0.845	0.999	12	12
IFIT3	IFIT2	9606.ENSP00000360876	9606.ENSP00000490935	0	0	0.064	0.943	0.999	0.845	0	0.929	0.999	12	10
ISG15	OASL	9606.ENSP00000496832	9606.ENSP00000257570	0	0	0.396	0	0.792	0	0	0.906	0.987	12	10
ISG15	CXCL10	9606.ENSP00000496832	9606.ENSP00000305651	0	0	0	0	0.56	0	0	0.814	0.914	12	14
ISG15	IFIT1	9606.ENSP00000496832	9606.ENSP00000360869	0	0	0	0	0.802	0.109	0.5	0.934	0.993	12	12
ISG15	IFIT3	9606.ENSP00000496832	9606.ENSP00000360876	0	0	0	0	0.798	0.109	0	0.878	0.976	12	12
ISG15	RSAD2	9606.ENSP00000496832	9606.ENSP00000371471	0	0	0	0	0.815	0	0	0.889	0.978	12	12
ISG15	IFIT2	9606.ENSP00000496832	9606.ENSP00000490935	0	0	0	0	0.791	0.109	0	0.877	0.975	12	10
RSAD2	CMPK2	9606.ENSP00000371471	9606.ENSP00000256722	0	0	0	0	0.889	0	0	0.799	0.976	12	4
RSAD2	OASL	9606.ENSP00000371471	9606.ENSP00000257570	0	0	0	0	0.795	0	0	0.896	0.977	12	10
RSAD2	IFIT1	9606.ENSP00000371471	9606.ENSP00000360869	0	0	0	0	0.817	0.091	0	0.837	0.97	12	12
RSAD2	IFIT3	9606.ENSP00000371471	9606.ENSP00000360876	0	0	0	0	0.999	0.094	0	0.845	0.999	12	12
RSAD2	IFIT2	9606.ENSP00000371471	9606.ENSP00000490935	0	0	0	0	0.816	0.094	0	0.793	0.962	12	10
RSAD2	ISG15	9606.ENSP00000371471	9606.ENSP00000496832	0	0	0	0	0.815	0	0	0.889	0.978	12	12
CCL5	CX3CL1	9606.ENSP00000474412	9606.ENSP00000006053	0	0	0	0	0.073	0	0.5	0.942	0.971	10	10
CCL5	CSF2	9606.ENSP00000474412	9606.ENSP00000296871	0	0	0	0	0.076	0	0.4	0.871	0.922	10	8
CCL5	CXCL10	9606.ENSP00000474412	9606.ENSP00000305651	0	0	0	0	0.362	0.994	0.5	0.95	0.999	10	14
CCL5	CXCL14	9606.ENSP00000474412	9606.ENSP00000337065	0	0	0	0	0.049	0.994	0	0.476	0.996	10	6
CCL5	CXCR4	9606.ENSP00000474412	9606.ENSP00000386884	0	0	0	0	0.068	0	0.65	0.997	0.998	10	14
CX3CL1	CXCL10	9606.ENSP00000006053	9606.ENSP00000305651	0	0	0	0	0.145	0	0.5	0.89	0.948	10	14
CX3CL1	CSF2	9606.ENSP00000006053	9606.ENSP00000296871	0	0	0	0	0.106	0	0	0.95	0.953	10	8
CX3CL1	FGF13	9606.ENSP00000006053	9606.ENSP00000396198	0	0	0	0	0	0.045	0	0.968	0.968	10	6
CX3CL1	CCL5	9606.ENSP00000006053	9606.ENSP00000474412	0	0	0	0	0.073	0	0.5	0.942	0.971	10	10
CX3CL1	CXCR4	9606.ENSP00000006053	9606.ENSP00000386884	0	0	0	0	0.042	0	0.65	0.988	0.995	10	14
GNB3	CXCR4	9606.ENSP00000229264	9606.ENSP00000386884	0	0	0	0	0.077	0.129	0.9	0.084	0.916	10	14
GNB3	PREX1	9606.ENSP00000229264	9606.ENSP00000361009	0	0	0	0	0	0.245	0.9	0.138	0.929	10	4
GNB3	PLCB1	9606.ENSP00000229264	9606.ENSP00000338185	0	0	0	0	0	0	0.9	0.499	0.947	10	2
GNB3	ADGRL3	9606.ENSP00000229264	9606.ENSP00000422533	0	0	0	0	0.06	0.967	0	0.05	0.967	10	6
GNB3	GNG2	9606.ENSP00000229264	9606.ENSP00000334448	0	0	0	0	0.055	0.996	0.54	0.626	0.999	10	18
IFIT2	OASL	9606.ENSP00000490935	9606.ENSP00000257570	0	0	0	0	0.788	0.109	0	0.821	0.963	10	10
IFIT2	IFIT1	9606.ENSP00000490935	9606.ENSP00000360869	0	0	0.08	0.913	0.805	0.785	0	0.592	0.982	10	12
IFIT2	IFIT3	9606.ENSP00000490935	9606.ENSP00000360876	0	0	0.064	0.943	0.999	0.845	0	0.929	0.999	10	12
IFIT2	RSAD2	9606.ENSP00000490935	9606.ENSP00000371471	0	0	0	0	0.816	0.094	0	0.793	0.962	10	12
IFIT2	ISG15	9606.ENSP00000490935	9606.ENSP00000496832	0	0	0	0	0.791	0.109	0	0.877	0.975	10	12
OASL	IFIT2	9606.ENSP00000257570	9606.ENSP00000490935	0	0	0	0	0.788	0.109	0	0.821	0.963	10	10
OASL	IFIT3	9606.ENSP00000257570	9606.ENSP00000360876	0	0	0	0	0.79	0.109	0	0.826	0.964	10	12
OASL	IFIT1	9606.ENSP00000257570	9606.ENSP00000360869	0	0	0	0	0.779	0.109	0	0.85	0.968	10	12
OASL	RSAD2	9606.ENSP00000257570	9606.ENSP00000371471	0	0	0	0	0.795	0	0	0.896	0.977	10	12
OASL	ISG15	9606.ENSP00000257570	9606.ENSP00000496832	0	0	0.396	0	0.792	0	0	0.906	0.987	10	12
COL11A1	COL1A1	9606.ENSP00000359114	9606.ENSP00000225964	0	0	0.095	0.847	0.244	0	0.72	0.841	0.965	8	8
COL11A1	COL5A3	9606.ENSP00000359114	9606.ENSP00000264828	0	0	0.064	0.951	0.084	0	0.9	0.08	0.91	8	2
COL11A1	COL3A1	9606.ENSP00000359114	9606.ENSP00000304408	0	0	0.092	0.84	0.353	0	0.72	0.817	0.965	8	8
COL11A1	COL2A1	9606.ENSP00000359114	9606.ENSP00000369889	0	0	0.091	0.848	0.133	0.099	0.72	0.9	0.976	8	2
COL1A1	POSTN	9606.ENSP00000225964	9606.ENSP00000369071	0	0	0	0	0.555	0.076	0	0.783	0.903	8	4
COL1A1	COL11A1	9606.ENSP00000225964	9606.ENSP00000359114	0	0	0.095	0.847	0.244	0	0.72	0.841	0.965	8	8
COL1A1	ITGA2	9606.ENSP00000225964	9606.ENSP00000296585	0	0	0	0	0.067	0.287	0.9	0.779	0.983	8	4
COL1A1	COL3A1	9606.ENSP00000225964	9606.ENSP00000304408	0	0	0.065	0.95	0.958	0	0.9	0.965	0.999	8	8
COL3A1	COL1A1	9606.ENSP00000304408	9606.ENSP00000225964	0	0	0.065	0.95	0.958	0	0.9	0.965	0.999	8	8
COL3A1	ITGA2	9606.ENSP00000304408	9606.ENSP00000296585	0	0	0	0	0.043	0.236	0.9	0.72	0.976	8	4
COL3A1	COL11A1	9606.ENSP00000304408	9606.ENSP00000359114	0	0	0.092	0.84	0.353	0	0.72	0.817	0.965	8	8
COL3A1	POSTN	9606.ENSP00000304408	9606.ENSP00000369071	0	0	0	0	0.791	0.076	0	0.886	0.976	8	4
CSF2	CX3CL1	9606.ENSP00000296871	9606.ENSP00000006053	0	0	0	0	0.106	0	0	0.95	0.953	8	10
CSF2	CXCL10	9606.ENSP00000296871	9606.ENSP00000305651	0	0	0	0	0.089	0	0.4	0.85	0.911	8	14
CSF2	CCL5	9606.ENSP00000296871	9606.ENSP00000474412	0	0	0	0	0.076	0	0.4	0.871	0.922	8	10
CSF2	FGF13	9606.ENSP00000296871	9606.ENSP00000396198	0	0	0	0	0.067	0	0	0.953	0.954	8	6
GRIN2B	DLGAP1	9606.ENSP00000477455	9606.ENSP00000316377	0	0	0	0	0.178	0.146	0	0.869	0.9	8	4
GRIN2B	GRIN2A	9606.ENSP00000477455	9606.ENSP00000332549	0	0	0	0.943	0.204	0.91	0.9	0.983	0.999	8	6
GRIN2B	GRIA1	9606.ENSP00000477455	9606.ENSP00000428994	0	0	0	0.603	0.191	0.071	0.72	0.723	0.934	8	6
GRIN2B	LIN7A	9606.ENSP00000477455	9606.ENSP00000447488	0	0	0	0	0	0.311	0.5	0.833	0.937	8	4
SCN2A	SCN3A	9606.ENSP00000490107	9606.ENSP00000283254	0	0	0.048	0.984	0.189	0.8	0.9	0.056	0.982	8	2
SCN2A	KCNQ2	9606.ENSP00000490107	9606.ENSP00000352035	0	0	0	0	0.193	0.07	0.4	0.886	0.942	8	4
SCN2A	SCN3B	9606.ENSP00000490107	9606.ENSP00000376523	0	0	0	0	0.152	0	0.72	0.807	0.95	8	2
SCN2A	PRRT2	9606.ENSP00000490107	9606.ENSP00000456226	0	0	0	0	0.161	0	0	0.898	0.91	8	4
ADGRL3	GNB3	9606.ENSP00000422533	9606.ENSP00000229264	0	0	0	0	0.06	0.967	0	0.05	0.967	6	10
ADGRL3	TENM4	9606.ENSP00000422533	9606.ENSP00000278550	0	0	0	0	0.061	0.967	0	0.643	0.987	6	2
ADGRL3	TENM2	9606.ENSP00000422533	9606.ENSP00000427874	0	0	0	0	0.047	0.996	0	0.895	0.999	6	2
ATP1A2	ATP1B2	9606.ENSP00000354490	9606.ENSP00000250111	0	0	0	0	0.256	0.299	0.9	0.887	0.993	6	4
ATP1A2	CACNA1A	9606.ENSP00000354490	9606.ENSP00000489829	0	0	0	0	0.138	0.094	0	0.931	0.941	6	6
ATP1A2	ATP1A3	9606.ENSP00000354490	9606.ENSP00000444688	0	0	0.048	0.984	0.12	0.192	0.9	0.737	0.978	6	4
CACNA1A	ATP1A2	9606.ENSP00000489829	9606.ENSP00000354490	0	0	0	0	0.138	0.094	0	0.931	0.941	6	6
CACNA1A	PPP2R2B	9606.ENSP00000489829	9606.ENSP00000377936	0	0	0	0	0.138	0	0	0.922	0.929	6	2
CACNA1A	CACNA2D2	9606.ENSP00000489829	9606.ENSP00000418081	0	0	0	0	0.067	0.289	0.8	0.886	0.982	6	2
CNR1	GNG2	9606.ENSP00000358513	9606.ENSP00000334448	0	0	0	0	0.099	0.827	0.65	0	0.94	6	18
CNR1	ADCY2	9606.ENSP00000358513	9606.ENSP00000342952	0	0	0	0	0.083	0	0.9	0.094	0.909	6	2
CNR1	ADCY5	9606.ENSP00000358513	9606.ENSP00000419361	0	0	0	0	0.105	0	0.9	0.203	0.922	6	2
CXCL14	CXCL10	9606.ENSP00000337065	9606.ENSP00000305651	0	0	0	0	0.056	0.994	0	0.507	0.996	6	14
CXCL14	CXCR4	9606.ENSP00000337065	9606.ENSP00000386884	0	0	0	0	0.047	0.292	0.65	0.94	0.984	6	14
CXCL14	CCL5	9606.ENSP00000337065	9606.ENSP00000474412	0	0	0	0	0.049	0.994	0	0.476	0.996	6	10
FGF13	CX3CL1	9606.ENSP00000396198	9606.ENSP00000006053	0	0	0	0	0	0.045	0	0.968	0.968	6	10
FGF13	CSF2	9606.ENSP00000396198	9606.ENSP00000296871	0	0	0	0	0.067	0	0	0.953	0.954	6	8
FGF13	FGFBP1	9606.ENSP00000396198	9606.ENSP00000371770	0	0	0	0	0	0.045	0	0.952	0.952	6	2
GRIA1	GRIA2	9606.ENSP00000428994	9606.ENSP00000296526	0	0	0.052	0.973	0.261	0.98	0.9	0.982	0.999	6	6
GRIA1	GRIN2A	9606.ENSP00000428994	9606.ENSP00000332549	0	0	0	0.598	0.164	0.095	0.72	0.694	0.926	6	6
GRIA1	GRIN2B	9606.ENSP00000428994	9606.ENSP00000477455	0	0	0	0.603	0.191	0.071	0.72	0.723	0.934	6	8
GRIA2	CACNG5	9606.ENSP00000296526	9606.ENSP00000436836	0	0	0	0	0.086	0.291	0.72	0.551	0.907	6	2
GRIA2	GRIN2A	9606.ENSP00000296526	9606.ENSP00000332549	0	0	0	0.599	0.162	0.07	0.72	0.732	0.933	6	6
GRIA2	GRIA1	9606.ENSP00000296526	9606.ENSP00000428994	0	0	0.052	0.973	0.261	0.98	0.9	0.982	0.999	6	6
GRIN2A	GRIA2	9606.ENSP00000332549	9606.ENSP00000296526	0	0	0	0.599	0.162	0.07	0.72	0.732	0.933	6	6
GRIN2A	GRIA1	9606.ENSP00000332549	9606.ENSP00000428994	0	0	0	0.598	0.164	0.095	0.72	0.694	0.926	6	6
GRIN2A	GRIN2B	9606.ENSP00000332549	9606.ENSP00000477455	0	0	0	0.943	0.204	0.91	0.9	0.983	0.999	6	8
ROBO2	SLIT1	9606.ENSP00000417335	9606.ENSP00000266058	0	0	0	0	0.134	0.406	0.9	0.998	0.999	6	2
ROBO2	PAK3	9606.ENSP00000417335	9606.ENSP00000353864	0	0	0	0	0.115	0.073	0.9	0.077	0.914	6	2
ROBO2	PAK5	9606.ENSP00000417335	9606.ENSP00000367686	0	0	0	0	0.129	0.071	0.9	0.236	0.929	6	2
SERPINA1	TTR	9606.ENSP00000416066	9606.ENSP00000237014	0	0	0	0	0.177	0.071	0	0.954	0.961	6	4
SERPINA1	CP	9606.ENSP00000416066	9606.ENSP00000264613	0	0	0	0	0.128	0.238	0	0.923	0.944	6	2
SERPINA1	A2M	9606.ENSP00000416066	9606.ENSP00000323929	0	0	0	0	0.179	0	0	0.977	0.98	6	4
SNAP25	PRRT2	9606.ENSP00000254976	9606.ENSP00000456226	0	0	0	0	0.193	0.122	0	0.972	0.978	6	4
SNAP25	SYP	9606.ENSP00000254976	9606.ENSP00000263233	0	0	0	0	0.271	0.293	0.5	0.932	0.98	6	4
SNAP25	SYT1	9606.ENSP00000254976	9606.ENSP00000261205	0	0	0	0	0.405	0.974	0.5	0.997	0.999	6	4
TUBA1A	TUBB4A	9606.ENSP00000439020	9606.ENSP00000264071	0	0	0.067	0.918	0.326	0.287	0.8	0.807	0.979	6	2
TUBA1A	STMN4	9606.ENSP00000439020	9606.ENSP00000342538	0	0	0	0	0.106	0.909	0	0.15	0.925	6	2
TUBA1A	KIF1A	9606.ENSP00000439020	9606.ENSP00000438388	0	0	0	0	0.084	0.9	0	0.603	0.96	6	2
A2M	TTR	9606.ENSP00000323929	9606.ENSP00000237014	0	0	0	0	0.133	0.069	0	0.892	0.905	4	4
A2M	SERPINA1	9606.ENSP00000323929	9606.ENSP00000416066	0	0	0	0	0.179	0	0	0.977	0.98	4	6
ATP1A3	ATP1B2	9606.ENSP00000444688	9606.ENSP00000250111	0	0	0	0	0.147	0.388	0.9	0.8	0.988	4	4
ATP1A3	ATP1A2	9606.ENSP00000444688	9606.ENSP00000354490	0	0	0.048	0.984	0.12	0.192	0.9	0.737	0.978	4	6
ATP1B2	ATP1A3	9606.ENSP00000250111	9606.ENSP00000444688	0	0	0	0	0.147	0.388	0.9	0.8	0.988	4	4
ATP1B2	ATP1A2	9606.ENSP00000250111	9606.ENSP00000354490	0	0	0	0	0.256	0.299	0.9	0.887	0.993	4	6
AXIN2	LEF1	9606.ENSP00000302625	9606.ENSP00000265165	0	0	0	0	0.159	0.106	0.65	0.879	0.964	4	2
AXIN2	APC2	9606.ENSP00000302625	9606.ENSP00000442954	0	0	0	0	0.054	0.529	0.9	0.559	0.977	4	2
BCL11A	BCL11B	9606.ENSP00000496168	9606.ENSP00000349723	0	0	0.048	0.958	0.192	0.624	0.9	0.695	0.989	4	2
BCL11A	SOX6	9606.ENSP00000496168	9606.ENSP00000379644	0	0	0	0	0.044	0.059	0	0.94	0.942	4	2
CMPK2	IFIT3	9606.ENSP00000256722	9606.ENSP00000360876	0.052	0	0	0	0.78	0	0	0.578	0.904	4	12
CMPK2	RSAD2	9606.ENSP00000256722	9606.ENSP00000371471	0	0	0	0	0.889	0	0	0.799	0.976	4	12
DLGAP1	SHANK1	9606.ENSP00000316377	9606.ENSP00000293441	0	0	0	0	0.167	0.727	0.5	0.975	0.996	4	2
DLGAP1	GRIN2B	9606.ENSP00000316377	9606.ENSP00000477455	0	0	0	0	0.178	0.146	0	0.869	0.9	4	8
GABBR2	KCNJ5	9606.ENSP00000259455	9606.ENSP00000433295	0	0	0	0	0	0	0.9	0.15	0.911	4	2
GABBR2	GNG2	9606.ENSP00000259455	9606.ENSP00000334448	0	0	0	0	0	0.8	0.65	0.247	0.942	4	18
GPX7	PPARGC1A	9606.ENSP00000354677	9606.ENSP00000264867	0	0	0	0	0	0	0.9	0.596	0.957	4	4
GPX7	CHAC2	9606.ENSP00000354677	9606.ENSP00000295304	0	0	0	0	0.048	0	0.9	0.099	0.906	4	2
ITGA2	COL1A1	9606.ENSP00000296585	9606.ENSP00000225964	0	0	0	0	0.067	0.287	0.9	0.779	0.983	4	8
ITGA2	COL3A1	9606.ENSP00000296585	9606.ENSP00000304408	0	0	0	0	0.043	0.236	0.9	0.72	0.976	4	8
KCNQ2	SCN8A	9606.ENSP00000352035	9606.ENSP00000346534	0	0	0	0	0.172	0.07	0.4	0.906	0.95	4	2
KCNQ2	SCN2A	9606.ENSP00000352035	9606.ENSP00000490107	0	0	0	0	0.193	0.07	0.4	0.886	0.942	4	8
LDB2	LYL1	9606.ENSP00000306772	9606.ENSP00000264824	0	0	0	0	0	0.074	0	0.965	0.966	4	2
LDB2	CBFA2T3	9606.ENSP00000306772	9606.ENSP00000268679	0	0	0	0	0	0.046	0	0.981	0.981	4	2
LGI1	ADAM23	9606.ENSP00000360472	9606.ENSP00000264377	0	0	0	0	0.044	0.045	0.5	0.996	0.997	4	2
LGI1	CNTNAP2	9606.ENSP00000360472	9606.ENSP00000354778	0	0	0	0	0.123	0	0	0.994	0.994	4	2
LIN7A	APBA1	9606.ENSP00000447488	9606.ENSP00000265381	0	0	0	0	0.067	0.218	0.5	0.98	0.992	4	2
LIN7A	GRIN2B	9606.ENSP00000447488	9606.ENSP00000477455	0	0	0	0	0	0.311	0.5	0.833	0.937	4	8
NEFM	VIM	9606.ENSP00000221166	9606.ENSP00000446007	0	0	0.061	0.892	0.055	0.835	0	0.397	0.9	4	2
NEFM	NEFL	9606.ENSP00000221166	9606.ENSP00000482169	0	0	0	0.885	0.849	0.835	0	0.988	0.999	4	2
POSTN	COL1A1	9606.ENSP00000369071	9606.ENSP00000225964	0	0	0	0	0.555	0.076	0	0.783	0.903	4	8
POSTN	COL3A1	9606.ENSP00000369071	9606.ENSP00000304408	0	0	0	0	0.791	0.076	0	0.886	0.976	4	8
PPARGC1A	MEF2C	9606.ENSP00000264867	9606.ENSP00000340874	0	0	0	0	0.047	0.045	0.7	0.818	0.943	4	2
PPARGC1A	GPX7	9606.ENSP00000264867	9606.ENSP00000354677	0	0	0	0	0	0	0.9	0.596	0.957	4	4
PREX1	GNB3	9606.ENSP00000361009	9606.ENSP00000229264	0	0	0	0	0	0.245	0.9	0.138	0.929	4	10
PREX1	GNG2	9606.ENSP00000361009	9606.ENSP00000334448	0	0	0	0	0.106	0.8	0.9	0.072	0.981	4	18
PRRT2	SNAP25	9606.ENSP00000456226	9606.ENSP00000254976	0	0	0	0	0.193	0.122	0	0.972	0.978	4	6
PRRT2	SCN2A	9606.ENSP00000456226	9606.ENSP00000490107	0	0	0	0	0.161	0	0	0.898	0.91	4	8
SHC3	NTRK2	9606.ENSP00000364995	9606.ENSP00000277120	0	0	0	0	0.144	0.634	0.9	0.821	0.993	4	2
SHC3	KIT	9606.ENSP00000364995	9606.ENSP00000288135	0	0	0	0	0.076	0.208	0.9	0.104	0.925	4	2
SYP	SNAP25	9606.ENSP00000263233	9606.ENSP00000254976	0	0	0	0	0.271	0.293	0.5	0.932	0.98	4	6
SYP	SYT1	9606.ENSP00000263233	9606.ENSP00000261205	0	0	0	0	0.197	0.107	0	0.926	0.942	4	4
SYT1	SNAP25	9606.ENSP00000261205	9606.ENSP00000254976	0	0	0	0	0.405	0.974	0.5	0.997	0.999	4	6
SYT1	SYP	9606.ENSP00000261205	9606.ENSP00000263233	0	0	0	0	0.197	0.107	0	0.926	0.942	4	4
TTR	A2M	9606.ENSP00000237014	9606.ENSP00000323929	0	0	0	0	0.133	0.069	0	0.892	0.905	4	4
TTR	SERPINA1	9606.ENSP00000237014	9606.ENSP00000416066	0	0	0	0	0.177	0.071	0	0.954	0.961	4	6
ABCG1	NR1H3	9606.ENSP00000354995	9606.ENSP00000477707	0	0	0	0	0.082	0.053	0.5	0.862	0.932	2	2
ADAM23	LGI1	9606.ENSP00000264377	9606.ENSP00000360472	0	0	0	0	0.044	0.045	0.5	0.996	0.997	2	4
ADCY2	CNR1	9606.ENSP00000342952	9606.ENSP00000358513	0	0	0	0	0.083	0	0.9	0.094	0.909	2	6
ADCY5	CNR1	9606.ENSP00000419361	9606.ENSP00000358513	0	0	0	0	0.105	0	0.9	0.203	0.922	2	6
ADCYAP1R1	GNG2	9606.ENSP00000483721	9606.ENSP00000334448	0	0	0	0	0.059	0.823	0.5	0	0.909	2	18
APBA1	LIN7A	9606.ENSP00000265381	9606.ENSP00000447488	0	0	0	0	0.067	0.218	0.5	0.98	0.992	2	4
APC2	AXIN2	9606.ENSP00000442954	9606.ENSP00000302625	0	0	0	0	0.054	0.529	0.9	0.559	0.977	2	4
BCL11B	BCL11A	9606.ENSP00000349723	9606.ENSP00000496168	0	0	0.048	0.958	0.192	0.624	0.9	0.695	0.989	2	4
BDKRB1	GNG2	9606.ENSP00000216629	9606.ENSP00000334448	0	0	0	0	0	0.816	0.5	0	0.904	2	18
CACNA2D2	CACNA1A	9606.ENSP00000418081	9606.ENSP00000489829	0	0	0	0	0.067	0.289	0.8	0.886	0.982	2	6
CACNG5	GRIA2	9606.ENSP00000436836	9606.ENSP00000296526	0	0	0	0	0.086	0.291	0.72	0.551	0.907	2	6
CBFA2T3	LDB2	9606.ENSP00000268679	9606.ENSP00000306772	0	0	0	0	0	0.046	0	0.981	0.981	2	4
CCDC68	CNTRL	9606.ENSP00000466690	9606.ENSP00000362962	0	0	0	0	0	0	0.72	0.667	0.902	2	2
CEL	LIPG	9606.ENSP00000501111	9606.ENSP00000261292	0	0	0	0	0	0.045	0.9	0.208	0.917	2	2
CERS4	DEGS2	9606.ENSP00000251363	9606.ENSP00000307126	0	0	0	0	0.066	0.071	0.913	0.681	0.972	2	2
CFAP45	TEKT2	9606.ENSP00000357079	9606.ENSP00000207457	0	0	0	0	0.249	0.817	0	0.363	0.905	2	2
CHAC2	GPX7	9606.ENSP00000295304	9606.ENSP00000354677	0	0	0	0	0.048	0	0.9	0.099	0.906	2	4
CNTNAP2	LGI1	9606.ENSP00000354778	9606.ENSP00000360472	0	0	0	0	0.123	0	0	0.994	0.994	2	4
CNTRL	CCDC68	9606.ENSP00000362962	9606.ENSP00000466690	0	0	0	0	0	0	0.72	0.667	0.902	2	2
COL2A1	COL11A1	9606.ENSP00000369889	9606.ENSP00000359114	0	0	0.091	0.848	0.133	0.099	0.72	0.9	0.976	2	8
COL5A3	COL11A1	9606.ENSP00000264828	9606.ENSP00000359114	0	0	0.064	0.951	0.084	0	0.9	0.08	0.91	2	8
CP	SERPINA1	9606.ENSP00000264613	9606.ENSP00000416066	0	0	0	0	0.128	0.238	0	0.923	0.944	2	6
CRB1	CRB2	9606.ENSP00000356370	9606.ENSP00000362734	0	0	0	0.856	0.077	0.132	0.9	0.103	0.918	2	2
CRB2	CRB1	9606.ENSP00000362734	9606.ENSP00000356370	0	0	0	0.856	0.077	0.132	0.9	0.103	0.918	2	2
DEGS2	CERS4	9606.ENSP00000307126	9606.ENSP00000251363	0	0	0	0	0.066	0.071	0.913	0.681	0.972	2	2
DTNA	SNTB1	9606.ENSP00000470152	9606.ENSP00000378965	0	0	0	0	0.042	0.664	0	0.845	0.946	2	2
EPHA3	EPHA7	9606.ENSP00000337451	9606.ENSP00000358309	0	0	0.055	0.967	0.13	0.747	0.4	0.49	0.924	2	2
EPHA7	EPHA3	9606.ENSP00000358309	9606.ENSP00000337451	0	0	0.055	0.967	0.13	0.747	0.4	0.49	0.924	2	2
FGFBP1	FGF13	9606.ENSP00000371770	9606.ENSP00000396198	0	0	0	0	0	0.045	0	0.952	0.952	2	6
FZD3	GPC4	9606.ENSP00000240093	9606.ENSP00000359864	0	0	0	0	0.053	0.052	0.9	0.208	0.919	2	2
GDF5	CXCR4	9606.ENSP00000363492	9606.ENSP00000386884	0	0	0	0	0	0.069	0	0.937	0.938	2	14
GFRA1	NCAM1	9606.ENSP00000347591	9606.ENSP00000480132	0	0	0	0	0.063	0.052	0.4	0.938	0.962	2	2
GPC4	FZD3	9606.ENSP00000359864	9606.ENSP00000240093	0	0	0	0	0.053	0.052	0.9	0.208	0.919	2	2
HSD3B1	STS	9606.ENSP00000358421	9606.ENSP00000217961	0.042	0	0	0	0	0	0.9	0.551	0.953	2	2
HTR2C	GNG2	9606.ENSP00000276198	9606.ENSP00000334448	0	0	0	0	0	0.941	0	0	0.941	2	18
ID4	TCF4	9606.ENSP00000367972	9606.ENSP00000381382	0	0	0	0	0.062	0.887	0	0.409	0.932	2	2
IDO1	MAOB	9606.ENSP00000430950	9606.ENSP00000367309	0	0	0	0	0	0	0.9	0.395	0.936	2	2
IGLON5	NEGR1	9606.ENSP00000270642	9606.ENSP00000350364	0	0	0	0.901	0.043	0.903	0	0.126	0.912	2	2
IVL	TGM1	9606.ENSP00000357753	9606.ENSP00000206765	0	0	0	0	0.087	0	0.9	0.896	0.989	2	2
JAM2	JAM3	9606.ENSP00000383376	9606.ENSP00000299106	0	0	0	0.834	0.083	0.405	0.9	0.854	0.99	2	2
JAM3	JAM2	9606.ENSP00000299106	9606.ENSP00000383376	0	0	0	0.834	0.083	0.405	0.9	0.854	0.99	2	2
KCNJ5	GABBR2	9606.ENSP00000433295	9606.ENSP00000259455	0	0	0	0	0	0	0.9	0.15	0.911	2	4
KCNN2	KCNN3	9606.ENSP00000264773	9606.ENSP00000481848	0	0	0.054	0.972	0.047	0	0.9	0.327	0.931	2	2
KCNN3	KCNN2	9606.ENSP00000481848	9606.ENSP00000264773	0	0	0.054	0.972	0.047	0	0.9	0.327	0.931	2	2
KIF1A	TUBA1A	9606.ENSP00000438388	9606.ENSP00000439020	0	0	0	0	0.084	0.9	0	0.603	0.96	2	6
KIT	SHC3	9606.ENSP00000288135	9606.ENSP00000364995	0	0	0	0	0.076	0.208	0.9	0.104	0.925	2	4
LEF1	AXIN2	9606.ENSP00000265165	9606.ENSP00000302625	0	0	0	0	0.159	0.106	0.65	0.879	0.964	2	4
LIPG	CEL	9606.ENSP00000261292	9606.ENSP00000501111	0	0	0	0	0	0.045	0.9	0.208	0.917	2	2
LYL1	LDB2	9606.ENSP00000264824	9606.ENSP00000306772	0	0	0	0	0	0.074	0	0.965	0.966	2	4
MAOB	IDO1	9606.ENSP00000367309	9606.ENSP00000430950	0	0	0	0	0	0	0.9	0.395	0.936	2	2
MAP1B	MAP1LC3A	9606.ENSP00000296755	9606.ENSP00000363970	0	0	0	0	0	0.248	0	0.89	0.914	2	2
MAP1LC3A	MAP1B	9606.ENSP00000363970	9606.ENSP00000296755	0	0	0	0	0	0.248	0	0.89	0.914	2	2
MEF2C	PPARGC1A	9606.ENSP00000340874	9606.ENSP00000264867	0	0	0	0	0.047	0.045	0.7	0.818	0.943	2	4
MMP10	MMP3	9606.ENSP00000279441	9606.ENSP00000299855	0	0	0.05	0.98	0.393	0.818	0.5	0.572	0.973	2	2
MMP3	MMP10	9606.ENSP00000299855	9606.ENSP00000279441	0	0	0.05	0.98	0.393	0.818	0.5	0.572	0.973	2	2
MYT1L	POU3F2	9606.ENSP00000497479	9606.ENSP00000329170	0	0	0	0	0.097	0	0	0.969	0.97	2	2
NCAM1	GFRA1	9606.ENSP00000480132	9606.ENSP00000347591	0	0	0	0	0.063	0.052	0.4	0.938	0.962	2	2
NEFL	NEFM	9606.ENSP00000482169	9606.ENSP00000221166	0	0	0	0.885	0.849	0.835	0	0.988	0.999	2	4
NEGR1	IGLON5	9606.ENSP00000350364	9606.ENSP00000270642	0	0	0	0.901	0.043	0.903	0	0.126	0.912	2	2
NLGN4X	NRXN2	9606.ENSP00000370483	9606.ENSP00000265459	0	0	0	0	0.109	0.294	0.9	0.998	0.999	2	2
NR1H3	ABCG1	9606.ENSP00000477707	9606.ENSP00000354995	0	0	0	0	0.082	0.053	0.5	0.862	0.932	2	2
NRXN2	NLGN4X	9606.ENSP00000265459	9606.ENSP00000370483	0	0	0	0	0.109	0.294	0.9	0.998	0.999	2	2
NTRK2	SHC3	9606.ENSP00000277120	9606.ENSP00000364995	0	0	0	0	0.144	0.634	0.9	0.821	0.993	2	4
NTSR1	GNG2	9606.ENSP00000359532	9606.ENSP00000334448	0	0	0	0	0	0.928	0	0.049	0.929	2	18
PAK3	ROBO2	9606.ENSP00000353864	9606.ENSP00000417335	0	0	0	0	0.115	0.073	0.9	0.077	0.914	2	6
PAK5	ROBO2	9606.ENSP00000367686	9606.ENSP00000417335	0	0	0	0	0.129	0.071	0.9	0.236	0.929	2	6
PLCB1	GNB3	9606.ENSP00000338185	9606.ENSP00000229264	0	0	0	0	0	0	0.9	0.499	0.947	2	10
PLXNA4	SEMA6A	9606.ENSP00000352882	9606.ENSP00000257414	0	0	0	0	0	0.42	0.7	0.999	0.999	2	2
POU3F2	MYT1L	9606.ENSP00000329170	9606.ENSP00000497479	0	0	0	0	0.097	0	0	0.969	0.97	2	2
PPP2R2B	CACNA1A	9606.ENSP00000377936	9606.ENSP00000489829	0	0	0	0	0.138	0	0	0.922	0.929	2	6
SCN3A	SCN2A	9606.ENSP00000283254	9606.ENSP00000490107	0	0	0.048	0.984	0.189	0.8	0.9	0.056	0.982	2	8
SCN3B	SCN2A	9606.ENSP00000376523	9606.ENSP00000490107	0	0	0	0	0.152	0	0.72	0.807	0.95	2	8
SCN8A	KCNQ2	9606.ENSP00000346534	9606.ENSP00000352035	0	0	0	0	0.172	0.07	0.4	0.906	0.95	2	4
SEMA6A	PLXNA4	9606.ENSP00000257414	9606.ENSP00000352882	0	0	0	0	0	0.42	0.7	0.999	0.999	2	2
SH3GL2	SNAP91	9606.ENSP00000369981	9606.ENSP00000400459	0	0	0	0	0.406	0	0.5	0.73	0.913	2	2
SHANK1	DLGAP1	9606.ENSP00000293441	9606.ENSP00000316377	0	0	0	0	0.167	0.727	0.5	0.975	0.996	2	4
SIX3	ZIC2	9606.ENSP00000260653	9606.ENSP00000365514	0	0	0	0	0.056	0.048	0	0.934	0.935	2	2
SLC1A2	SLC1A3	9606.ENSP00000278379	9606.ENSP00000265113	0	0	0.073	0.935	0.14	0	0.9	0.108	0.919	2	2
SLC1A3	SLC1A2	9606.ENSP00000265113	9606.ENSP00000278379	0	0	0.073	0.935	0.14	0	0.9	0.108	0.919	2	2
SLIT1	ROBO2	9606.ENSP00000266058	9606.ENSP00000417335	0	0	0	0	0.134	0.406	0.9	0.998	0.999	2	6
SNAP91	SH3GL2	9606.ENSP00000400459	9606.ENSP00000369981	0	0	0	0	0.406	0	0.5	0.73	0.913	2	2
SNTB1	DTNA	9606.ENSP00000378965	9606.ENSP00000470152	0	0	0	0	0.042	0.664	0	0.845	0.946	2	2
SOX6	BCL11A	9606.ENSP00000379644	9606.ENSP00000496168	0	0	0	0	0.044	0.059	0	0.94	0.942	2	4
SPAG17	SPAG6	9606.ENSP00000337804	9606.ENSP00000365811	0	0	0	0	0.149	0.294	0	0.885	0.925	2	2
SPAG6	SPAG17	9606.ENSP00000365811	9606.ENSP00000337804	0	0	0	0	0.149	0.294	0	0.885	0.925	2	2
STMN4	TUBA1A	9606.ENSP00000342538	9606.ENSP00000439020	0	0	0	0	0.106	0.909	0	0.15	0.925	2	6
STS	HSD3B1	9606.ENSP00000217961	9606.ENSP00000358421	0.042	0	0	0	0	0	0.9	0.551	0.953	2	2
TCF4	ID4	9606.ENSP00000381382	9606.ENSP00000367972	0	0	0	0	0.062	0.887	0	0.409	0.932	2	2
TEKT2	CFAP45	9606.ENSP00000207457	9606.ENSP00000357079	0	0	0	0	0.249	0.817	0	0.363	0.905	2	2
TENM2	ADGRL3	9606.ENSP00000427874	9606.ENSP00000422533	0	0	0	0	0.047	0.996	0	0.895	0.999	2	6
TENM4	ADGRL3	9606.ENSP00000278550	9606.ENSP00000422533	0	0	0	0	0.061	0.967	0	0.643	0.987	2	6
TGM1	IVL	9606.ENSP00000206765	9606.ENSP00000357753	0	0	0	0	0.087	0	0.9	0.896	0.989	2	2
TUBB4A	TUBA1A	9606.ENSP00000264071	9606.ENSP00000439020	0	0	0.067	0.918	0.326	0.287	0.8	0.807	0.979	2	6
VIM	NEFM	9606.ENSP00000446007	9606.ENSP00000221166	0	0	0.061	0.892	0.055	0.835	0	0.397	0.9	2	4
ZIC1	ZIC4	9606.ENSP00000282928	9606.ENSP00000435509	0	0	0.062	0.948	0.918	0	0	0.42	0.951	2	2
ZIC2	SIX3	9606.ENSP00000365514	9606.ENSP00000260653	0	0	0	0	0.056	0.048	0	0.934	0.935	2	2
ZIC4	ZIC1	9606.ENSP00000435509	9606.ENSP00000282928	0	0	0.062	0.948	0.918	0	0	0.42	0.951	2	2

## Sheet: ep-full-string_interactions
#node1	node2	node1_string_id	node2_string_id	neighborhood_on_chromosome	gene_fusion	phylogenetic_cooccurrence	homology	coexpression	experimentally_determined_interaction	database_annotated	automated_textmining	combined_score	a	b
COL1A1	POSTN	9606.ENSP00000225964	9606.ENSP00000369071	0	0	0	0	0.555	0.076	0	0.783	0.903	20	8
COL1A1	FBN1	9606.ENSP00000225964	9606.ENSP00000325527	0	0	0	0	0.517	0.099	0	0.851	0.929	20	14
COL1A1	ITGB3	9606.ENSP00000225964	9606.ENSP00000452786	0	0	0	0	0.062	0.051	0.65	0.809	0.932	20	8
COL1A1	ADAMTS2	9606.ENSP00000225964	9606.ENSP00000251582	0	0	0	0	0.308	0.091	0.4	0.85	0.936	20	4
COL1A1	COL6A3	9606.ENSP00000225964	9606.ENSP00000295550	0	0	0	0.576	0.685	0	0.4	0.875	0.974	20	8
COL1A1	BGN	9606.ENSP00000225964	9606.ENSP00000327336	0	0	0	0	0.576	0.328	0	0.916	0.974	20	10
COL1A1	LUM	9606.ENSP00000225964	9606.ENSP00000266718	0	0	0	0	0.552	0.13	0.72	0.854	0.981	20	14
COL1A1	COL5A2	9606.ENSP00000225964	9606.ENSP00000364000	0	0	0.064	0.948	0.839	0	0.72	0.912	0.995	20	12
COL1A1	COL3A1	9606.ENSP00000225964	9606.ENSP00000304408	0	0	0.065	0.95	0.958	0	0.9	0.965	0.999	20	14
COL1A1	COL1A2	9606.ENSP00000225964	9606.ENSP00000297268	0	0	0.061	0.957	0.964	0.649	0.9	0.981	0.999	20	18
COL1A2	COL1A1	9606.ENSP00000297268	9606.ENSP00000225964	0	0	0.061	0.957	0.964	0.649	0.9	0.981	0.999	18	20
COL1A2	ADAMTS2	9606.ENSP00000297268	9606.ENSP00000251582	0	0	0	0	0.29	0.125	0.4	0.873	0.946	18	4
COL1A2	LUM	9606.ENSP00000297268	9606.ENSP00000266718	0	0	0	0	0.964	0.098	0.9	0.817	0.999	18	14
COL1A2	COL6A3	9606.ENSP00000297268	9606.ENSP00000295550	0	0	0	0.567	0.789	0	0.4	0.772	0.968	18	8
COL1A2	POSTN	9606.ENSP00000297268	9606.ENSP00000369071	0	0	0	0	0.522	0.099	0	0.826	0.918	18	8
COL1A2	BGN	9606.ENSP00000297268	9606.ENSP00000327336	0	0	0	0	0.516	0.091	0	0.871	0.938	18	10
COL1A2	FBN1	9606.ENSP00000297268	9606.ENSP00000325527	0	0	0	0	0.677	0.099	0	0.891	0.965	18	14
COL1A2	COL5A2	9606.ENSP00000297268	9606.ENSP00000364000	0	0	0.072	0.934	0.884	0.098	0.72	0.949	0.998	18	12
COL1A2	COL3A1	9606.ENSP00000297268	9606.ENSP00000304408	0	0	0.076	0.928	0.999	0.229	0.9	0.966	0.999	18	14
CENPE	NDC80	9606.ENSP00000265148	9606.ENSP00000261597	0	0	0	0	0.836	0.289	0	0.835	0.979	16	10
CENPE	KIF18A	9606.ENSP00000265148	9606.ENSP00000263181	0	0	0	0.639	0.833	0.079	0.8	0.571	0.985	16	6
CENPE	CENPC	9606.ENSP00000265148	9606.ENSP00000273853	0	0	0.298	0	0.083	0	0	0.877	0.913	16	8
CENPE	HMMR	9606.ENSP00000265148	9606.ENSP00000377492	0	0	0	0	0.807	0.057	0	0.625	0.926	16	10
CENPE	KIF20B	9606.ENSP00000265148	9606.ENSP00000360793	0	0	0	0.556	0.898	0	0.4	0.252	0.95	16	2
CENPE	TTK	9606.ENSP00000265148	9606.ENSP00000358813	0	0	0	0	0.864	0	0	0.776	0.968	16	14
CENPE	ASPM	9606.ENSP00000265148	9606.ENSP00000356379	0	0	0	0	0.954	0.078	0	0.589	0.981	16	14
CENPE	CENPF	9606.ENSP00000265148	9606.ENSP00000355922	0	0	0	0	0.926	0.23	0	0.986	0.999	16	14
ASPM	NDC80	9606.ENSP00000356379	9606.ENSP00000261597	0	0	0	0	0.959	0.16	0	0.17	0.969	14	10
ASPM	CENPE	9606.ENSP00000356379	9606.ENSP00000265148	0	0	0	0	0.954	0.078	0	0.589	0.981	14	16
ASPM	CENPF	9606.ENSP00000356379	9606.ENSP00000355922	0	0	0	0	0.938	0	0	0.802	0.987	14	14
ASPM	KIF14	9606.ENSP00000356379	9606.ENSP00000356319	0	0	0	0	0.876	0.292	0	0.617	0.963	14	8
ASPM	CEP152	9606.ENSP00000356379	9606.ENSP00000370337	0	0	0	0	0.25	0	0	0.894	0.917	14	2
ASPM	HMMR	9606.ENSP00000356379	9606.ENSP00000377492	0	0	0	0	0.809	0.043	0	0.64	0.928	14	10
ASPM	TTK	9606.ENSP00000356379	9606.ENSP00000358813	0	0	0	0	0.912	0	0	0.53	0.957	14	14
CENPF	NDC80	9606.ENSP00000355922	9606.ENSP00000261597	0	0	0	0	0.853	0	0.72	0.727	0.987	14	10
CENPF	CENPE	9606.ENSP00000355922	9606.ENSP00000265148	0	0	0	0	0.926	0.23	0	0.986	0.999	14	16
CENPF	HMMR	9606.ENSP00000355922	9606.ENSP00000377492	0	0	0	0	0.787	0.045	0	0.669	0.927	14	10
CENPF	CKAP2	9606.ENSP00000355922	9606.ENSP00000367276	0	0	0.294	0	0.868	0	0	0.346	0.934	14	2
CENPF	KIF14	9606.ENSP00000355922	9606.ENSP00000356319	0	0	0	0	0.829	0.292	0	0.692	0.959	14	8
CENPF	TTK	9606.ENSP00000355922	9606.ENSP00000358813	0	0	0	0	0.886	0	0	0.723	0.967	14	14
CENPF	ASPM	9606.ENSP00000355922	9606.ENSP00000356379	0	0	0	0	0.938	0	0	0.802	0.987	14	14
COL3A1	COL1A1	9606.ENSP00000304408	9606.ENSP00000225964	0	0	0.065	0.95	0.958	0	0.9	0.965	0.999	14	20
COL3A1	LUM	9606.ENSP00000304408	9606.ENSP00000266718	0	0	0	0	0.82	0.094	0.72	0.739	0.986	14	14
COL3A1	COL6A3	9606.ENSP00000304408	9606.ENSP00000295550	0	0	0	0.574	0.613	0	0.4	0.812	0.952	14	8
COL3A1	COL1A2	9606.ENSP00000304408	9606.ENSP00000297268	0	0	0.076	0.928	0.999	0.229	0.9	0.966	0.999	14	18
COL3A1	FBN1	9606.ENSP00000304408	9606.ENSP00000325527	0	0	0	0	0.555	0.099	0	0.931	0.97	14	14
COL3A1	POSTN	9606.ENSP00000304408	9606.ENSP00000369071	0	0	0	0	0.791	0.076	0	0.886	0.976	14	8
COL3A1	COL5A2	9606.ENSP00000304408	9606.ENSP00000364000	0	0	0.075	0.929	0.906	0	0.72	0.962	0.998	14	12
FBN1	COL1A1	9606.ENSP00000325527	9606.ENSP00000225964	0	0	0	0	0.517	0.099	0	0.851	0.929	14	20
FBN1	VCAN	9606.ENSP00000325527	9606.ENSP00000265077	0	0	0	0	0.169	0.292	0	0.86	0.91	14	4
FBN1	LUM	9606.ENSP00000325527	9606.ENSP00000266718	0	0	0	0	0.904	0.099	0	0.708	0.972	14	14
FBN1	COL1A2	9606.ENSP00000325527	9606.ENSP00000297268	0	0	0	0	0.677	0.099	0	0.891	0.965	14	18
FBN1	COL3A1	9606.ENSP00000325527	9606.ENSP00000304408	0	0	0	0	0.555	0.099	0	0.931	0.97	14	14
FBN1	COL5A2	9606.ENSP00000325527	9606.ENSP00000364000	0	0	0	0	0.794	0.099	0	0.625	0.924	14	12
FBN1	LTBP1	9606.ENSP00000325527	9606.ENSP00000386043	0	0	0	0.668	0.181	0.262	0	0.984	0.989	14	2
KDR	FGF5	9606.ENSP00000263923	9606.ENSP00000311697	0	0	0	0	0	0.168	0.65	0.771	0.927	14	4
KDR	KITLG	9606.ENSP00000263923	9606.ENSP00000495951	0	0	0	0	0.067	0.076	0.65	0.809	0.934	14	4
KDR	SHC3	9606.ENSP00000263923	9606.ENSP00000364995	0	0	0	0	0.075	0.162	0.9	0.328	0.941	14	2
KDR	ITGB3	9606.ENSP00000263923	9606.ENSP00000452786	0	0	0	0	0.052	0.308	0.5	0.944	0.979	14	8
KDR	FLT1	9606.ENSP00000263923	9606.ENSP00000282397	0	0	0.07	0.906	0.329	0.51	0	0.984	0.994	14	6
KDR	PDGFC	9606.ENSP00000263923	9606.ENSP00000422464	0	0	0	0	0	0	0.65	0.994	0.997	14	4
KDR	PGF	9606.ENSP00000263923	9606.ENSP00000451040	0	0	0	0	0.067	0	0.65	0.998	0.999	14	6
LUM	COL1A1	9606.ENSP00000266718	9606.ENSP00000225964	0	0	0	0	0.552	0.13	0.72	0.854	0.981	14	20
LUM	POSTN	9606.ENSP00000266718	9606.ENSP00000369071	0	0	0	0	0.569	0.045	0	0.805	0.913	14	8
LUM	BGN	9606.ENSP00000266718	9606.ENSP00000327336	0	0	0.176	0.709	0.361	0	0	0.858	0.918	14	10
LUM	COL5A2	9606.ENSP00000266718	9606.ENSP00000364000	0	0	0	0	0.59	0.094	0.72	0.668	0.96	14	12
LUM	FBN1	9606.ENSP00000266718	9606.ENSP00000325527	0	0	0	0	0.904	0.099	0	0.708	0.972	14	14
LUM	COL3A1	9606.ENSP00000266718	9606.ENSP00000304408	0	0	0	0	0.82	0.094	0.72	0.739	0.986	14	14
LUM	COL1A2	9606.ENSP00000266718	9606.ENSP00000297268	0	0	0	0	0.964	0.098	0.9	0.817	0.999	14	18
TTK	NDC80	9606.ENSP00000358813	9606.ENSP00000261597	0	0	0	0	0.948	0.663	0	0.592	0.992	14	10
TTK	KIF18A	9606.ENSP00000358813	9606.ENSP00000263181	0	0	0	0	0.88	0	0	0.419	0.927	14	6
TTK	CENPE	9606.ENSP00000358813	9606.ENSP00000265148	0	0	0	0	0.864	0	0	0.776	0.968	14	16
TTK	CENPF	9606.ENSP00000358813	9606.ENSP00000355922	0	0	0	0	0.886	0	0	0.723	0.967	14	14
TTK	KIF14	9606.ENSP00000358813	9606.ENSP00000356319	0	0	0	0	0.79	0.292	0	0.41	0.904	14	8
TTK	ASPM	9606.ENSP00000358813	9606.ENSP00000356379	0	0	0	0	0.912	0	0	0.53	0.957	14	14
TTK	DEPDC1	9606.ENSP00000358813	9606.ENSP00000412292	0	0	0	0	0.806	0	0	0.66	0.931	14	4
COL5A2	COL1A1	9606.ENSP00000364000	9606.ENSP00000225964	0	0	0.064	0.948	0.839	0	0.72	0.912	0.995	12	20
COL5A2	LUM	9606.ENSP00000364000	9606.ENSP00000266718	0	0	0	0	0.59	0.094	0.72	0.668	0.96	12	14
COL5A2	COL6A3	9606.ENSP00000364000	9606.ENSP00000295550	0	0	0	0.565	0.523	0	0.4	0.792	0.935	12	8
COL5A2	COL1A2	9606.ENSP00000364000	9606.ENSP00000297268	0	0	0.072	0.934	0.884	0.098	0.72	0.949	0.998	12	18
COL5A2	COL3A1	9606.ENSP00000364000	9606.ENSP00000304408	0	0	0.075	0.929	0.906	0	0.72	0.962	0.998	12	14
COL5A2	FBN1	9606.ENSP00000364000	9606.ENSP00000325527	0	0	0	0	0.794	0.099	0	0.625	0.924	12	14
FOS	EGR1	9606.ENSP00000306245	9606.ENSP00000239938	0	0	0	0	0.825	0.066	0.5	0.951	0.995	12	6
FOS	EGR2	9606.ENSP00000306245	9606.ENSP00000242480	0	0	0	0	0.513	0.066	0.5	0.858	0.963	12	10
FOS	FOSB	9606.ENSP00000306245	9606.ENSP00000245919	0	0	0.066	0.861	0.826	0.359	0.9	0.984	0.999	12	10
FOS	EGR3	9606.ENSP00000306245	9606.ENSP00000318057	0	0	0	0	0.384	0.066	0.5	0.821	0.941	12	6
FOS	ESR2	9606.ENSP00000306245	9606.ENSP00000343925	0	0	0	0	0	0.095	0.9	0.611	0.961	12	2
FOS	ATF3	9606.ENSP00000306245	9606.ENSP00000344352	0	0	0	0.757	0.47	0.353	0	0.984	0.994	12	4
BGN	COL1A1	9606.ENSP00000327336	9606.ENSP00000225964	0	0	0	0	0.576	0.328	0	0.916	0.974	10	20
BGN	VCAN	9606.ENSP00000327336	9606.ENSP00000265077	0	0	0	0	0.082	0.099	0.4	0.912	0.951	10	4
BGN	LUM	9606.ENSP00000327336	9606.ENSP00000266718	0	0	0.176	0.709	0.361	0	0	0.858	0.918	10	14
BGN	COL1A2	9606.ENSP00000327336	9606.ENSP00000297268	0	0	0	0	0.516	0.091	0	0.871	0.938	10	18
BGN	TLR4	9606.ENSP00000327336	9606.ENSP00000363089	0	0	0	0	0.042	0.287	0	0.992	0.994	10	8
EGR2	EGR1	9606.ENSP00000242480	9606.ENSP00000239938	0	0	0	0.837	0.804	0.049	0.8	0.538	0.98	10	6
EGR2	PMP22	9606.ENSP00000242480	9606.ENSP00000308937	0	0	0	0	0.049	0.292	0.5	0.78	0.916	10	2
EGR2	FOSB	9606.ENSP00000242480	9606.ENSP00000245919	0	0	0	0	0.676	0.066	0.5	0.698	0.948	10	10
EGR2	FOS	9606.ENSP00000242480	9606.ENSP00000306245	0	0	0	0	0.513	0.066	0.5	0.858	0.963	10	12
EGR2	EGR3	9606.ENSP00000242480	9606.ENSP00000318057	0	0	0.059	0.913	0.795	0.049	0.9	0.431	0.987	10	6
FOSB	EGR1	9606.ENSP00000245919	9606.ENSP00000239938	0	0	0	0	0.798	0.066	0.5	0.88	0.987	10	6
FOSB	EGR2	9606.ENSP00000245919	9606.ENSP00000242480	0	0	0	0	0.676	0.066	0.5	0.698	0.948	10	10
FOSB	ATF3	9606.ENSP00000245919	9606.ENSP00000344352	0	0	0	0.778	0.46	0	0	0.895	0.941	10	4
FOSB	EGR3	9606.ENSP00000245919	9606.ENSP00000318057	0	0	0	0	0.469	0.066	0.5	0.845	0.956	10	6
FOSB	FOS	9606.ENSP00000245919	9606.ENSP00000306245	0	0	0.066	0.861	0.826	0.359	0.9	0.984	0.999	10	12
HMMR	CENPE	9606.ENSP00000377492	9606.ENSP00000265148	0	0	0	0	0.807	0.057	0	0.625	0.926	10	16
HMMR	CENPF	9606.ENSP00000377492	9606.ENSP00000355922	0	0	0	0	0.787	0.045	0	0.669	0.927	10	14
HMMR	ASPM	9606.ENSP00000377492	9606.ENSP00000356379	0	0	0	0	0.809	0.043	0	0.64	0.928	10	14
HMMR	BRCA2	9606.ENSP00000377492	9606.ENSP00000369497	0	0	0	0	0.256	0	0	0.909	0.929	10	4
HMMR	DEPDC1	9606.ENSP00000377492	9606.ENSP00000412292	0	0	0	0	0.781	0.049	0	0.592	0.907	10	4
NDC80	CENPC	9606.ENSP00000261597	9606.ENSP00000273853	0	0	0	0	0.128	0.51	0	0.793	0.903	10	8
NDC80	ASPM	9606.ENSP00000261597	9606.ENSP00000356379	0	0	0	0	0.959	0.16	0	0.17	0.969	10	14
NDC80	CENPE	9606.ENSP00000261597	9606.ENSP00000265148	0	0	0	0	0.836	0.289	0	0.835	0.979	10	16
NDC80	CENPF	9606.ENSP00000261597	9606.ENSP00000355922	0	0	0	0	0.853	0	0.72	0.727	0.987	10	14
NDC80	TTK	9606.ENSP00000261597	9606.ENSP00000358813	0	0	0	0	0.948	0.663	0	0.592	0.992	10	14
SPRR1B	TGM1	9606.ENSP00000306461	9606.ENSP00000206765	0	0	0	0	0.149	0	0.5	0.869	0.939	10	2
SPRR1B	SPRR2E	9606.ENSP00000306461	9606.ENSP00000357740	0	0	0	0	0.442	0	0.5	0.766	0.929	10	10
SPRR1B	SPRR2D	9606.ENSP00000306461	9606.ENSP00000357746	0	0	0	0	0.423	0	0.5	0.802	0.937	10	10
SPRR1B	SPRR2A	9606.ENSP00000306461	9606.ENSP00000376423	0	0	0	0	0.491	0	0.5	0.777	0.938	10	8
SPRR1B	SPRR2B	9606.ENSP00000306461	9606.ENSP00000357744	0	0	0	0	0.53	0	0.5	0.809	0.951	10	8
SPRR2D	SPRR1B	9606.ENSP00000357746	9606.ENSP00000306461	0	0	0	0	0.423	0	0.5	0.802	0.937	10	10
SPRR2D	SPRR2E	9606.ENSP00000357746	9606.ENSP00000357740	0	0	0	0	0.577	0	0.5	0.863	0.968	10	10
SPRR2D	SPRR2B	9606.ENSP00000357746	9606.ENSP00000357744	0	0	0	0	0.243	0	0.5	0.8	0.917	10	8
SPRR2D	SPRR2F	9606.ENSP00000357746	9606.ENSP00000418193	0	0	0	0	0.282	0	0.5	0.832	0.934	10	6
SPRR2D	SPRR2A	9606.ENSP00000357746	9606.ENSP00000376423	0	0	0	0	0.779	0	0.5	0.719	0.966	10	8
SPRR2E	SPRR1B	9606.ENSP00000357740	9606.ENSP00000306461	0	0	0	0	0.442	0	0.5	0.766	0.929	10	10
SPRR2E	SPRR2G	9606.ENSP00000357740	9606.ENSP00000357737	0	0	0	0	0.335	0	0.5	0.775	0.918	10	2
SPRR2E	SPRR2B	9606.ENSP00000357740	9606.ENSP00000357744	0	0	0	0	0.504	0	0.5	0.728	0.926	10	8
SPRR2E	SPRR2A	9606.ENSP00000357740	9606.ENSP00000376423	0	0	0	0	0.771	0	0.5	0.696	0.962	10	8
SPRR2E	SPRR2D	9606.ENSP00000357740	9606.ENSP00000357746	0	0	0	0	0.577	0	0.5	0.863	0.968	10	10
CENPC	NDC80	9606.ENSP00000273853	9606.ENSP00000261597	0	0	0	0	0.128	0.51	0	0.793	0.903	8	10
CENPC	CENPE	9606.ENSP00000273853	9606.ENSP00000265148	0	0	0.298	0	0.083	0	0	0.877	0.913	8	16
CENPC	MIS18BP1	9606.ENSP00000273853	9606.ENSP00000309790	0	0	0	0	0.122	0	0.5	0.817	0.912	8	2
CENPC	CENPK	9606.ENSP00000273853	9606.ENSP00000379911	0	0	0	0	0.058	0.9	0.8	0.917	0.998	8	2
COL6A3	COL1A1	9606.ENSP00000295550	9606.ENSP00000225964	0	0	0	0.576	0.685	0	0.4	0.875	0.974	8	20
COL6A3	COL5A2	9606.ENSP00000295550	9606.ENSP00000364000	0	0	0	0.565	0.523	0	0.4	0.792	0.935	8	12
COL6A3	COL3A1	9606.ENSP00000295550	9606.ENSP00000304408	0	0	0	0.574	0.613	0	0.4	0.812	0.952	8	14
COL6A3	COL1A2	9606.ENSP00000295550	9606.ENSP00000297268	0	0	0	0.567	0.789	0	0.4	0.772	0.968	8	18
ITGB3	COL1A1	9606.ENSP00000452786	9606.ENSP00000225964	0	0	0	0	0.062	0.051	0.65	0.809	0.932	8	20
ITGB3	KDR	9606.ENSP00000452786	9606.ENSP00000263923	0	0	0	0	0.052	0.308	0.5	0.944	0.979	8	14
ITGB3	ITGA10	9606.ENSP00000452786	9606.ENSP00000358310	0	0	0	0	0.128	0.114	0.9	0.646	0.969	8	2
ITGB3	TNXB	9606.ENSP00000452786	9606.ENSP00000407685	0	0	0	0	0.055	0	0.9	0.16	0.913	8	2
KIF14	KIF18A	9606.ENSP00000356319	9606.ENSP00000263181	0	0	0	0.633	0.772	0	0.54	0.52	0.945	8	6
KIF14	CENPF	9606.ENSP00000356319	9606.ENSP00000355922	0	0	0	0	0.829	0.292	0	0.692	0.959	8	14
KIF14	TTK	9606.ENSP00000356319	9606.ENSP00000358813	0	0	0	0	0.79	0.292	0	0.41	0.904	8	14
KIF14	ASPM	9606.ENSP00000356319	9606.ENSP00000356379	0	0	0	0	0.876	0.292	0	0.617	0.963	8	14
POSTN	COL1A1	9606.ENSP00000369071	9606.ENSP00000225964	0	0	0	0	0.555	0.076	0	0.783	0.903	8	20
POSTN	LUM	9606.ENSP00000369071	9606.ENSP00000266718	0	0	0	0	0.569	0.045	0	0.805	0.913	8	14
POSTN	COL1A2	9606.ENSP00000369071	9606.ENSP00000297268	0	0	0	0	0.522	0.099	0	0.826	0.918	8	18
POSTN	COL3A1	9606.ENSP00000369071	9606.ENSP00000304408	0	0	0	0	0.791	0.076	0	0.886	0.976	8	14
SPRR2A	SPRR1B	9606.ENSP00000376423	9606.ENSP00000306461	0	0	0	0	0.491	0	0.5	0.777	0.938	8	10
SPRR2A	SPRR2E	9606.ENSP00000376423	9606.ENSP00000357740	0	0	0	0	0.771	0	0.5	0.696	0.962	8	10
SPRR2A	SPRR2D	9606.ENSP00000376423	9606.ENSP00000357746	0	0	0	0	0.779	0	0.5	0.719	0.966	8	10
SPRR2A	SPRR2F	9606.ENSP00000376423	9606.ENSP00000418193	0	0	0	0	0.44	0	0.5	0.754	0.925	8	6
SPRR2B	SPRR1B	9606.ENSP00000357744	9606.ENSP00000306461	0	0	0	0	0.53	0	0.5	0.809	0.951	8	10
SPRR2B	SPRR2E	9606.ENSP00000357744	9606.ENSP00000357740	0	0	0	0	0.504	0	0.5	0.728	0.926	8	10
SPRR2B	SPRR2F	9606.ENSP00000357744	9606.ENSP00000418193	0	0	0	0	0.247	0	0.5	0.785	0.911	8	6
SPRR2B	SPRR2D	9606.ENSP00000357744	9606.ENSP00000357746	0	0	0	0	0.243	0	0.5	0.8	0.917	8	10
TLR4	CLEC7A	9606.ENSP00000363089	9606.ENSP00000302569	0	0	0	0	0.264	0.045	0	0.972	0.978	8	2
TLR4	DEFB4A	9606.ENSP00000363089	9606.ENSP00000303532	0	0	0	0	0.042	0	0	0.986	0.986	8	6
TLR4	BGN	9606.ENSP00000363089	9606.ENSP00000327336	0	0	0	0	0.042	0.287	0	0.992	0.994	8	10
TLR4	S100A8	9606.ENSP00000363089	9606.ENSP00000357721	0	0	0	0	0.183	0.093	0.5	0.779	0.907	8	2
CALML5	NOS3	9606.ENSP00000369689	9606.ENSP00000297494	0	0	0	0	0	0.066	0.9	0.996	0.999	6	2
CALML5	AKAP12	9606.ENSP00000369689	9606.ENSP00000384537	0	0	0	0	0	0	0	0.936	0.936	6	2
CALML5	ITPR2	9606.ENSP00000369689	9606.ENSP00000370744	0	0	0	0	0	0.069	0.9	0.468	0.946	6	4
DEFB4A	S100A7	9606.ENSP00000303532	9606.ENSP00000357711	0	0	0	0	0.254	0	0	0.889	0.913	6	2
DEFB4A	TLR4	9606.ENSP00000303532	9606.ENSP00000363089	0	0	0	0	0.042	0	0	0.986	0.986	6	8
DEFB4A	CCRL2	9606.ENSP00000303532	9606.ENSP00000349967	0	0	0	0	0	0	0	0.994	0.994	6	2
EGR1	EGR2	9606.ENSP00000239938	9606.ENSP00000242480	0	0	0	0.837	0.804	0.049	0.8	0.538	0.98	6	10
EGR1	FOSB	9606.ENSP00000239938	9606.ENSP00000245919	0	0	0	0	0.798	0.066	0.5	0.88	0.987	6	10
EGR1	FOS	9606.ENSP00000239938	9606.ENSP00000306245	0	0	0	0	0.825	0.066	0.5	0.951	0.995	6	12
EGR3	EGR2	9606.ENSP00000318057	9606.ENSP00000242480	0	0	0.059	0.913	0.795	0.049	0.9	0.431	0.987	6	10
EGR3	FOSB	9606.ENSP00000318057	9606.ENSP00000245919	0	0	0	0	0.469	0.066	0.5	0.845	0.956	6	10
EGR3	FOS	9606.ENSP00000318057	9606.ENSP00000306245	0	0	0	0	0.384	0.066	0.5	0.821	0.941	6	12
FLT1	KDR	9606.ENSP00000282397	9606.ENSP00000263923	0	0	0.07	0.906	0.329	0.51	0	0.984	0.994	6	14
FLT1	PDGFC	9606.ENSP00000282397	9606.ENSP00000422464	0	0	0	0	0	0	0.65	0.972	0.989	6	4
FLT1	PGF	9606.ENSP00000282397	9606.ENSP00000451040	0	0	0	0	0.074	0.977	0.7	0.999	0.999	6	6
KIF18A	TTK	9606.ENSP00000263181	9606.ENSP00000358813	0	0	0	0	0.88	0	0	0.419	0.927	6	14
KIF18A	KIF14	9606.ENSP00000263181	9606.ENSP00000356319	0	0	0	0.633	0.772	0	0.54	0.52	0.945	6	8
KIF18A	CENPE	9606.ENSP00000263181	9606.ENSP00000265148	0	0	0	0.639	0.833	0.079	0.8	0.571	0.985	6	16
PGF	KDR	9606.ENSP00000451040	9606.ENSP00000263923	0	0	0	0	0.067	0	0.65	0.998	0.999	6	14
PGF	FLT1	9606.ENSP00000451040	9606.ENSP00000282397	0	0	0	0	0.074	0.977	0.7	0.999	0.999	6	6
PGF	TEK	9606.ENSP00000451040	9606.ENSP00000369375	0	0	0	0	0.044	0	0.65	0.764	0.914	6	4
SPRR2F	SPRR2B	9606.ENSP00000418193	9606.ENSP00000357744	0	0	0	0	0.247	0	0.5	0.785	0.911	6	8
SPRR2F	SPRR2D	9606.ENSP00000418193	9606.ENSP00000357746	0	0	0	0	0.282	0	0.5	0.832	0.934	6	10
SPRR2F	SPRR2A	9606.ENSP00000418193	9606.ENSP00000376423	0	0	0	0	0.44	0	0.5	0.754	0.925	6	8
ADAMTS2	COL1A1	9606.ENSP00000251582	9606.ENSP00000225964	0	0	0	0	0.308	0.091	0.4	0.85	0.936	4	20
ADAMTS2	COL1A2	9606.ENSP00000251582	9606.ENSP00000297268	0	0	0	0	0.29	0.125	0.4	0.873	0.946	4	18
ATF3	FOSB	9606.ENSP00000344352	9606.ENSP00000245919	0	0	0	0.778	0.46	0	0	0.895	0.941	4	10
ATF3	FOS	9606.ENSP00000344352	9606.ENSP00000306245	0	0	0	0.757	0.47	0.353	0	0.984	0.994	4	12
BRCA2	FANCM	9606.ENSP00000369497	9606.ENSP00000267430	0	0	0	0	0.152	0	0	0.929	0.937	4	4
BRCA2	HMMR	9606.ENSP00000369497	9606.ENSP00000377492	0	0	0	0	0.256	0	0	0.909	0.929	4	10
CDH2	CDH11	9606.ENSP00000269141	9606.ENSP00000268603	0	0	0.111	0.828	0.107	0.295	0.54	0.863	0.958	4	2
CDH2	GJA1	9606.ENSP00000269141	9606.ENSP00000282561	0	0	0	0	0.191	0.1	0	0.94	0.952	4	2
CSF2	CSF3	9606.ENSP00000296871	9606.ENSP00000225474	0	0	0	0	0.4	0	0.4	0.998	0.999	4	2
CSF2	STAT5A	9606.ENSP00000296871	9606.ENSP00000341208	0	0	0	0	0.054	0	0.5	0.878	0.937	4	2
DEPDC1	TTK	9606.ENSP00000412292	9606.ENSP00000358813	0	0	0	0	0.806	0	0	0.66	0.931	4	14
DEPDC1	HMMR	9606.ENSP00000412292	9606.ENSP00000377492	0	0	0	0	0.781	0.049	0	0.592	0.907	4	10
ENG	THY1	9606.ENSP00000362299	9606.ENSP00000284240	0	0	0	0	0.062	0	0	0.94	0.941	4	2
ENG	ACVRL1	9606.ENSP00000362299	9606.ENSP00000373574	0	0	0	0	0.274	0.738	0	0.997	0.999	4	2
FANCM	BRCA2	9606.ENSP00000267430	9606.ENSP00000369497	0	0	0	0	0.152	0	0	0.929	0.937	4	4
FANCM	TOP3B	9606.ENSP00000267430	9606.ENSP00000381773	0	0	0	0	0.068	0.446	0.9	0.435	0.966	4	2
FGF5	KDR	9606.ENSP00000311697	9606.ENSP00000263923	0	0	0	0	0	0.168	0.65	0.771	0.927	4	14
FGF5	FGFBP1	9606.ENSP00000311697	9606.ENSP00000371770	0	0	0	0	0	0.045	0	0.945	0.945	4	2
HSD3B1	STS	9606.ENSP00000358421	9606.ENSP00000217961	0.042	0	0	0	0	0	0.9	0.551	0.953	4	2
HSD3B1	HSD11B1	9606.ENSP00000358421	9606.ENSP00000355995	0	0	0	0	0.066	0.062	0.9	0.618	0.962	4	2
ITPR2	PLCB1	9606.ENSP00000370744	9606.ENSP00000338185	0	0	0	0	0.076	0.071	0.9	0.368	0.938	4	2
ITPR2	CALML5	9606.ENSP00000370744	9606.ENSP00000369689	0	0	0	0	0	0.069	0.9	0.468	0.946	4	6
KITLG	KDR	9606.ENSP00000495951	9606.ENSP00000263923	0	0	0	0	0.067	0.076	0.65	0.809	0.934	4	14
KITLG	TEK	9606.ENSP00000495951	9606.ENSP00000369375	0	0	0	0	0.067	0.076	0.65	0.772	0.922	4	4
KRT16	KRT6B	9606.ENSP00000301653	9606.ENSP00000252252	0	0	0.091	0.746	0.794	0.046	0	0.696	0.938	4	2
KRT16	KRT6A	9606.ENSP00000301653	9606.ENSP00000369317	0	0	0.09	0.75	0.661	0.084	0	0.775	0.928	4	2
PDGFC	KDR	9606.ENSP00000422464	9606.ENSP00000263923	0	0	0	0	0	0	0.65	0.994	0.997	4	14
PDGFC	FLT1	9606.ENSP00000422464	9606.ENSP00000282397	0	0	0	0	0	0	0.65	0.972	0.989	4	6
TEK	PGF	9606.ENSP00000369375	9606.ENSP00000451040	0	0	0	0	0.044	0	0.65	0.764	0.914	4	6
TEK	KITLG	9606.ENSP00000369375	9606.ENSP00000495951	0	0	0	0	0.067	0.076	0.65	0.772	0.922	4	4
VCAN	FBN1	9606.ENSP00000265077	9606.ENSP00000325527	0	0	0	0	0.169	0.292	0	0.86	0.91	4	14
VCAN	BGN	9606.ENSP00000265077	9606.ENSP00000327336	0	0	0	0	0.082	0.099	0.4	0.912	0.951	4	10
ACVRL1	ENG	9606.ENSP00000373574	9606.ENSP00000362299	0	0	0	0	0.274	0.738	0	0.997	0.999	2	4
AKAP12	CALML5	9606.ENSP00000384537	9606.ENSP00000369689	0	0	0	0	0	0	0	0.936	0.936	2	6
ANKRD36	ANKRD36C	9606.ENSP00000498611	9606.ENSP00000403302	0	0	0.048	0.984	0.999	0	0	0.05	0.999	2	2
ANKRD36C	ANKRD36	9606.ENSP00000403302	9606.ENSP00000498611	0	0	0.048	0.984	0.999	0	0	0.05	0.999	2	2
CASP14	FLG2	9606.ENSP00000393417	9606.ENSP00000373370	0	0	0	0	0.213	0.337	0	0.874	0.928	2	2
CCN2	IGFBP7	9606.ENSP00000356954	9606.ENSP00000295666	0	0	0	0	0.216	0	0	0.904	0.921	2	2
CCRL2	DEFB4A	9606.ENSP00000349967	9606.ENSP00000303532	0	0	0	0	0	0	0	0.994	0.994	2	6
CDH11	CDH2	9606.ENSP00000268603	9606.ENSP00000269141	0	0	0.111	0.828	0.107	0.295	0.54	0.863	0.958	2	4
CENPK	CENPC	9606.ENSP00000379911	9606.ENSP00000273853	0	0	0	0	0.058	0.9	0.8	0.917	0.998	2	8
CEP152	ASPM	9606.ENSP00000370337	9606.ENSP00000356379	0	0	0	0	0.25	0	0	0.894	0.917	2	14
CEP170	CNTRL	9606.ENSP00000355500	9606.ENSP00000362962	0	0	0	0	0.058	0.113	0.72	0.943	0.984	2	2
CKAP2	CENPF	9606.ENSP00000367276	9606.ENSP00000355922	0	0	0.294	0	0.868	0	0	0.346	0.934	2	14
CLDN2	TJP3	9606.ENSP00000336571	9606.ENSP00000465419	0	0	0	0	0.079	0.051	0.65	0.878	0.957	2	2
CLEC14A	MMRN2	9606.ENSP00000353013	9606.ENSP00000361097	0	0	0	0	0.263	0.334	0	0.864	0.927	2	2
CLEC7A	TLR4	9606.ENSP00000302569	9606.ENSP00000363089	0	0	0	0	0.264	0.045	0	0.972	0.978	2	8
CNTRL	CEP170	9606.ENSP00000362962	9606.ENSP00000355500	0	0	0	0	0.058	0.113	0.72	0.943	0.984	2	2
CP	SERPINA1	9606.ENSP00000264613	9606.ENSP00000416066	0	0	0	0	0.128	0.238	0	0.923	0.944	2	2
CSF3	CSF2	9606.ENSP00000225474	9606.ENSP00000296871	0	0	0	0	0.4	0	0.4	0.998	0.999	2	4
DOCK4	RPS10-NUDT3	9606.ENSP00000410746	9606.ENSP00000492441	0	0	0	0	0.69	0.744	0	0.154	0.926	2	2
ESR2	FOS	9606.ENSP00000343925	9606.ENSP00000306245	0	0	0	0	0	0.095	0.9	0.611	0.961	2	12
FGFBP1	FGF5	9606.ENSP00000371770	9606.ENSP00000311697	0	0	0	0	0	0.045	0	0.945	0.945	2	4
FLG2	CASP14	9606.ENSP00000373370	9606.ENSP00000393417	0	0	0	0	0.213	0.337	0	0.874	0.928	2	2
GIMAP4	GIMAP6	9606.ENSP00000419545	9606.ENSP00000479580	0	0	0.136	0.804	0.817	0	0	0.459	0.907	2	2
GIMAP6	GIMAP4	9606.ENSP00000479580	9606.ENSP00000419545	0	0	0.136	0.804	0.817	0	0	0.459	0.907	2	2
GJA1	CDH2	9606.ENSP00000282561	9606.ENSP00000269141	0	0	0	0	0.191	0.1	0	0.94	0.952	2	4
GNG11	PREX1	9606.ENSP00000248564	9606.ENSP00000361009	0	0	0	0	0	0	0.9	0.06	0.901	2	2
HSD11B1	HSD3B1	9606.ENSP00000355995	9606.ENSP00000358421	0	0	0	0	0.066	0.062	0.9	0.618	0.962	2	4
IGFBP7	CCN2	9606.ENSP00000295666	9606.ENSP00000356954	0	0	0	0	0.216	0	0	0.904	0.921	2	2
ITGA10	ITGB3	9606.ENSP00000358310	9606.ENSP00000452786	0	0	0	0	0.128	0.114	0.9	0.646	0.969	2	8
KIF20B	CENPE	9606.ENSP00000360793	9606.ENSP00000265148	0	0	0	0.556	0.898	0	0.4	0.252	0.95	2	16
KRT6A	KRT16	9606.ENSP00000369317	9606.ENSP00000301653	0	0	0.09	0.75	0.661	0.084	0	0.775	0.928	2	4
KRT6B	KRT16	9606.ENSP00000252252	9606.ENSP00000301653	0	0	0.091	0.746	0.794	0.046	0	0.696	0.938	2	4
LTBP1	FBN1	9606.ENSP00000386043	9606.ENSP00000325527	0	0	0	0.668	0.181	0.262	0	0.984	0.989	2	14
MERTK	PROS1	9606.ENSP00000295408	9606.ENSP00000377783	0	0	0	0	0.049	0	0.7	0.997	0.999	2	2
MIS18BP1	CENPC	9606.ENSP00000309790	9606.ENSP00000273853	0	0	0	0	0.122	0	0.5	0.817	0.912	2	8
MMRN2	CLEC14A	9606.ENSP00000361097	9606.ENSP00000353013	0	0	0	0	0.263	0.334	0	0.864	0.927	2	2
NOS3	CALML5	9606.ENSP00000297494	9606.ENSP00000369689	0	0	0	0	0	0.066	0.9	0.996	0.999	2	6
PLAT	SERPINB2	9606.ENSP00000220809	9606.ENSP00000401645	0	0	0	0	0.064	0.204	0.9	0.879	0.989	2	2
PLCB1	ITPR2	9606.ENSP00000338185	9606.ENSP00000370744	0	0	0	0	0.076	0.071	0.9	0.368	0.938	2	4
PMP22	EGR2	9606.ENSP00000308937	9606.ENSP00000242480	0	0	0	0	0.049	0.292	0.5	0.78	0.916	2	10
PREX1	GNG11	9606.ENSP00000361009	9606.ENSP00000248564	0	0	0	0	0	0	0.9	0.06	0.901	2	2
PROS1	MERTK	9606.ENSP00000377783	9606.ENSP00000295408	0	0	0	0	0.049	0	0.7	0.997	0.999	2	2
RPS10-NUDT3	DOCK4	9606.ENSP00000492441	9606.ENSP00000410746	0	0	0	0	0.69	0.744	0	0.154	0.926	2	2
S100A7	DEFB4A	9606.ENSP00000357711	9606.ENSP00000303532	0	0	0	0	0.254	0	0	0.889	0.913	2	6
S100A8	TLR4	9606.ENSP00000357721	9606.ENSP00000363089	0	0	0	0	0.183	0.093	0.5	0.779	0.907	2	8
SERPINA1	CP	9606.ENSP00000416066	9606.ENSP00000264613	0	0	0	0	0.128	0.238	0	0.923	0.944	2	2
SERPINB2	PLAT	9606.ENSP00000401645	9606.ENSP00000220809	0	0	0	0	0.064	0.204	0.9	0.879	0.989	2	2
SHC3	KDR	9606.ENSP00000364995	9606.ENSP00000263923	0	0	0	0	0.075	0.162	0.9	0.328	0.941	2	14
SPRR2G	SPRR2E	9606.ENSP00000357737	9606.ENSP00000357740	0	0	0	0	0.335	0	0.5	0.775	0.918	2	10
STAT5A	CSF2	9606.ENSP00000341208	9606.ENSP00000296871	0	0	0	0	0.054	0	0.5	0.878	0.937	2	4
STS	HSD3B1	9606.ENSP00000217961	9606.ENSP00000358421	0.042	0	0	0	0	0	0.9	0.551	0.953	2	4
SYNE1	SYNE2	9606.ENSP00000356224	9606.ENSP00000350719	0	0	0	0.702	0.111	0	0.9	0.655	0.966	2	2
SYNE2	SYNE1	9606.ENSP00000350719	9606.ENSP00000356224	0	0	0	0.702	0.111	0	0.9	0.655	0.966	2	2
TGM1	SPRR1B	9606.ENSP00000206765	9606.ENSP00000306461	0	0	0	0	0.149	0	0.5	0.869	0.939	2	10
THY1	ENG	9606.ENSP00000284240	9606.ENSP00000362299	0	0	0	0	0.062	0	0	0.94	0.941	2	4
TJP3	CLDN2	9606.ENSP00000465419	9606.ENSP00000336571	0	0	0	0	0.079	0.051	0.65	0.878	0.957	2	2
TNXB	ITGB3	9606.ENSP00000407685	9606.ENSP00000452786	0	0	0	0	0.055	0	0.9	0.16	0.913	2	8
TOP3B	FANCM	9606.ENSP00000381773	9606.ENSP00000267430	0	0	0	0	0.068	0.446	0.9	0.435	0.966	2	4
VIM	ZEB1	9606.ENSP00000446007	9606.ENSP00000354487	0	0	0	0	0.083	0	0	0.913	0.916	2	2
ZEB1	VIM	9606.ENSP00000354487	9606.ENSP00000446007	0	0	0	0	0.083	0	0	0.913	0.916	2	2

## Sheet: en-full-string_interactions
#node1	node2	node1_string_id	node2_string_id	neighborhood_on_chromosome	gene_fusion	phylogenetic_cooccurrence	homology	coexpression	experimentally_determined_interaction	database_annotated	automated_textmining	combined_score	a	b
ISG15	USP18	9606.ENSP00000496832	9606.ENSP00000215794	0	0	0	0	0.813	0.921	0.4	0.959	0.999	32	24
ISG15	OAS3	9606.ENSP00000496832	9606.ENSP00000228928	0	0	0	0	0.796	0	0	0.722	0.941	32	24
ISG15	OASL	9606.ENSP00000496832	9606.ENSP00000257570	0	0	0.396	0	0.792	0	0	0.906	0.987	32	22
ISG15	HERC6	9606.ENSP00000496832	9606.ENSP00000264346	0	0	0	0	0.774	0.067	0	0.746	0.941	32	6
ISG15	IFITM1	9606.ENSP00000496832	9606.ENSP00000330825	0	0	0	0	0.527	0.071	0	0.798	0.903	32	2
ISG15	MX2	9606.ENSP00000496832	9606.ENSP00000333657	0	0	0	0	0.664	0.104	0.5	0.879	0.979	32	12
ISG15	OAS2	9606.ENSP00000496832	9606.ENSP00000342278	0	0	0	0	0.796	0	0	0.773	0.951	32	28
ISG15	IFI6	9606.ENSP00000496832	9606.ENSP00000342513	0	0	0	0	0.818	0.109	0	0.767	0.959	32	22
ISG15	IFI44L	9606.ENSP00000496832	9606.ENSP00000359787	0	0	0	0	0.781	0	0	0.84	0.963	32	26
ISG15	IFIT1	9606.ENSP00000496832	9606.ENSP00000360869	0	0	0	0	0.802	0.109	0.5	0.934	0.993	32	28
ISG15	IFIT3	9606.ENSP00000496832	9606.ENSP00000360876	0	0	0	0	0.798	0.109	0	0.878	0.976	32	28
ISG15	DDX58	9606.ENSP00000496832	9606.ENSP00000369213	0	0	0	0	0.787	0.292	0.9	0.953	0.999	32	24
ISG15	RSAD2	9606.ENSP00000496832	9606.ENSP00000371471	0	0	0	0	0.815	0	0	0.889	0.978	32	32
ISG15	IRF7	9606.ENSP00000496832	9606.ENSP00000380697	0	0	0	0	0.809	0.045	0	0.867	0.973	32	24
ISG15	IFI35	9606.ENSP00000496832	9606.ENSP00000395590	0	0	0	0	0.811	0.418	0	0.618	0.954	32	16
ISG15	IFIT2	9606.ENSP00000496832	9606.ENSP00000490935	0	0	0	0	0.791	0.109	0	0.877	0.975	32	18
RSAD2	USP18	9606.ENSP00000371471	9606.ENSP00000215794	0	0	0	0	0.852	0	0	0.703	0.954	32	24
RSAD2	OAS3	9606.ENSP00000371471	9606.ENSP00000228928	0	0	0	0	0.823	0.094	0	0.665	0.941	32	24
RSAD2	OASL	9606.ENSP00000371471	9606.ENSP00000257570	0	0	0	0	0.795	0	0	0.896	0.977	32	22
RSAD2	HERC6	9606.ENSP00000371471	9606.ENSP00000264346	0	0	0	0	0.79	0	0	0.56	0.903	32	6
RSAD2	MX2	9606.ENSP00000371471	9606.ENSP00000333657	0	0	0	0	0.77	0	0	0.845	0.963	32	12
RSAD2	OAS2	9606.ENSP00000371471	9606.ENSP00000342278	0	0	0	0	0.82	0.094	0	0.718	0.95	32	28
RSAD2	IFI6	9606.ENSP00000371471	9606.ENSP00000342513	0	0	0	0	0.773	0	0	0.69	0.926	32	22
RSAD2	XAF1	9606.ENSP00000371471	9606.ENSP00000354822	0	0	0	0	0.78	0	0	0.567	0.9	32	14
RSAD2	IFI44L	9606.ENSP00000371471	9606.ENSP00000359787	0	0	0	0	0.999	0	0	0.909	0.999	32	26
RSAD2	IFIT5	9606.ENSP00000371471	9606.ENSP00000360860	0	0	0	0	0.801	0.091	0	0.676	0.936	32	4
RSAD2	IFIT1	9606.ENSP00000371471	9606.ENSP00000360869	0	0	0	0	0.817	0.091	0	0.837	0.97	32	28
RSAD2	IFIT3	9606.ENSP00000371471	9606.ENSP00000360876	0	0	0	0	0.999	0.094	0	0.845	0.999	32	28
RSAD2	DDX58	9606.ENSP00000371471	9606.ENSP00000369213	0	0	0	0	0.824	0	0	0.745	0.953	32	24
RSAD2	IRF7	9606.ENSP00000371471	9606.ENSP00000380697	0	0	0	0	0.678	0.095	0	0.734	0.915	32	24
RSAD2	IFIT2	9606.ENSP00000371471	9606.ENSP00000490935	0	0	0	0	0.816	0.094	0	0.793	0.962	32	18
RSAD2	ISG15	9606.ENSP00000371471	9606.ENSP00000496832	0	0	0	0	0.815	0	0	0.889	0.978	32	32
IFIT1	USP18	9606.ENSP00000360869	9606.ENSP00000215794	0	0	0	0	0.706	0.071	0.4	0.726	0.949	28	24
IFIT1	OAS3	9606.ENSP00000360869	9606.ENSP00000228928	0	0	0	0	0.789	0.091	0	0.832	0.965	28	24
IFIT1	OASL	9606.ENSP00000360869	9606.ENSP00000257570	0	0	0	0	0.779	0.109	0	0.85	0.968	28	22
IFIT1	MX2	9606.ENSP00000360869	9606.ENSP00000333657	0	0	0	0	0.659	0	0.4	0.827	0.961	28	12
IFIT1	OAS2	9606.ENSP00000360869	9606.ENSP00000342278	0	0	0	0	0.789	0.091	0	0.837	0.966	28	28
IFIT1	IFI6	9606.ENSP00000360869	9606.ENSP00000342513	0	0	0	0	0.766	0.054	0	0.72	0.932	28	22
IFIT1	XAF1	9606.ENSP00000360869	9606.ENSP00000354822	0	0	0	0	0.767	0.1	0	0.649	0.92	28	14
IFIT1	IFI44L	9606.ENSP00000360869	9606.ENSP00000359787	0	0	0	0	0.788	0	0	0.852	0.967	28	26
IFIT1	IRF7	9606.ENSP00000360869	9606.ENSP00000380697	0	0	0	0	0.676	0.052	0	0.882	0.96	28	24
IFIT1	RSAD2	9606.ENSP00000360869	9606.ENSP00000371471	0	0	0	0	0.817	0.091	0	0.837	0.97	28	32
IFIT1	IFIT2	9606.ENSP00000360869	9606.ENSP00000490935	0	0	0.08	0.913	0.805	0.785	0	0.592	0.982	28	18
IFIT1	ISG15	9606.ENSP00000360869	9606.ENSP00000496832	0	0	0	0	0.802	0.109	0.5	0.934	0.993	28	32
IFIT1	DDX58	9606.ENSP00000360869	9606.ENSP00000369213	0	0	0	0	0.815	0	0.4	0.965	0.995	28	24
IFIT1	IFIT3	9606.ENSP00000360869	9606.ENSP00000360876	0	0	0.084	0.895	0.982	0.982	0	0.895	0.999	28	28
IFIT3	USP18	9606.ENSP00000360876	9606.ENSP00000215794	0	0	0	0	0.688	0.071	0	0.69	0.902	28	24
IFIT3	OAS3	9606.ENSP00000360876	9606.ENSP00000228928	0	0	0	0	0.792	0.091	0	0.719	0.942	28	24
IFIT3	OASL	9606.ENSP00000360876	9606.ENSP00000257570	0	0	0	0	0.79	0.109	0	0.826	0.964	28	22
IFIT3	OAS2	9606.ENSP00000360876	9606.ENSP00000342278	0	0	0	0	0.793	0.091	0	0.741	0.947	28	28
IFIT3	IFI6	9606.ENSP00000360876	9606.ENSP00000342513	0	0	0	0	0.781	0.054	0	0.812	0.957	28	22
IFIT3	PARP9	9606.ENSP00000360876	9606.ENSP00000353512	0	0	0	0	0.781	0.072	0	0.661	0.925	28	4
IFIT3	XAF1	9606.ENSP00000360876	9606.ENSP00000354822	0	0	0	0	0.779	0.1	0	0.715	0.938	28	14
IFIT3	IFI44L	9606.ENSP00000360876	9606.ENSP00000359787	0	0	0	0	0.846	0	0	0.888	0.982	28	26
IFIT3	IFIT1	9606.ENSP00000360876	9606.ENSP00000360869	0	0	0.084	0.895	0.982	0.982	0	0.895	0.999	28	28
IFIT3	IFI35	9606.ENSP00000360876	9606.ENSP00000395590	0	0	0	0	0.783	0	0	0.672	0.926	28	16
IFIT3	DDX58	9606.ENSP00000360876	9606.ENSP00000369213	0	0	0	0	0.815	0.292	0	0.764	0.966	28	24
IFIT3	ISG15	9606.ENSP00000360876	9606.ENSP00000496832	0	0	0	0	0.798	0.109	0	0.878	0.976	28	32
IFIT3	RSAD2	9606.ENSP00000360876	9606.ENSP00000371471	0	0	0	0	0.999	0.094	0	0.845	0.999	28	32
IFIT3	IFIT2	9606.ENSP00000360876	9606.ENSP00000490935	0	0	0.064	0.943	0.999	0.845	0	0.929	0.999	28	18
OAS2	USP18	9606.ENSP00000342278	9606.ENSP00000215794	0	0	0	0	0.807	0	0	0.583	0.916	28	24
OAS2	OAS3	9606.ENSP00000342278	9606.ENSP00000228928	0	0	0.058	0.91	0.999	0	0.9	0.43	0.999	28	24
OAS2	MX2	9606.ENSP00000342278	9606.ENSP00000333657	0	0	0	0	0.818	0	0	0.729	0.948	28	12
OAS2	IFI35	9606.ENSP00000342278	9606.ENSP00000395590	0	0	0	0	0.785	0	0	0.591	0.908	28	16
OAS2	XAF1	9606.ENSP00000342278	9606.ENSP00000354822	0	0	0	0	0.781	0	0	0.71	0.933	28	14
OAS2	IFI44L	9606.ENSP00000342278	9606.ENSP00000359787	0	0	0	0	0.816	0	0	0.663	0.935	28	26
OAS2	IFIT2	9606.ENSP00000342278	9606.ENSP00000490935	0	0	0	0	0.766	0.091	0	0.741	0.94	28	18
OAS2	IFIT3	9606.ENSP00000342278	9606.ENSP00000360876	0	0	0	0	0.793	0.091	0	0.741	0.947	28	28
OAS2	DDX58	9606.ENSP00000342278	9606.ENSP00000369213	0	0	0	0	0.809	0	0	0.743	0.949	28	24
OAS2	RSAD2	9606.ENSP00000342278	9606.ENSP00000371471	0	0	0	0	0.82	0.094	0	0.718	0.95	28	32
OAS2	IFI6	9606.ENSP00000342278	9606.ENSP00000342513	0	0	0	0	0.785	0	0	0.782	0.951	28	22
OAS2	ISG15	9606.ENSP00000342278	9606.ENSP00000496832	0	0	0	0	0.796	0	0	0.773	0.951	28	32
OAS2	IRF7	9606.ENSP00000342278	9606.ENSP00000380697	0	0	0	0	0.778	0	0	0.802	0.954	28	24
OAS2	IFIT1	9606.ENSP00000342278	9606.ENSP00000360869	0	0	0	0	0.789	0.091	0	0.837	0.966	28	28
IFI44L	USP18	9606.ENSP00000359787	9606.ENSP00000215794	0	0	0	0	0.778	0	0	0.583	0.903	26	24
IFI44L	OAS3	9606.ENSP00000359787	9606.ENSP00000228928	0	0	0	0	0.781	0	0	0.662	0.922	26	24
IFI44L	OASL	9606.ENSP00000359787	9606.ENSP00000257570	0	0	0	0	0.766	0	0	0.8	0.951	26	22
IFI44L	OAS2	9606.ENSP00000359787	9606.ENSP00000342278	0	0	0	0	0.816	0	0	0.663	0.935	26	28
IFI44L	IFI6	9606.ENSP00000359787	9606.ENSP00000342513	0	0	0	0	0.78	0.128	0	0.848	0.968	26	22
IFI44L	PARP9	9606.ENSP00000359787	9606.ENSP00000353512	0	0	0	0	0.761	0	0	0.723	0.931	26	4
IFI44L	XAF1	9606.ENSP00000359787	9606.ENSP00000354822	0	0	0	0	0.935	0	0	0.726	0.981	26	14
IFI44L	IFI35	9606.ENSP00000359787	9606.ENSP00000395590	0	0	0	0	0.771	0	0	0.591	0.902	26	16
IFI44L	IFIT2	9606.ENSP00000359787	9606.ENSP00000490935	0	0	0	0	0.779	0	0	0.66	0.921	26	18
IFI44L	ISG15	9606.ENSP00000359787	9606.ENSP00000496832	0	0	0	0	0.781	0	0	0.84	0.963	26	32
IFI44L	IFIT1	9606.ENSP00000359787	9606.ENSP00000360869	0	0	0	0	0.788	0	0	0.852	0.967	26	28
IFI44L	IFIT3	9606.ENSP00000359787	9606.ENSP00000360876	0	0	0	0	0.846	0	0	0.888	0.982	26	28
IFI44L	RSAD2	9606.ENSP00000359787	9606.ENSP00000371471	0	0	0	0	0.999	0	0	0.909	0.999	26	32
DDX58	USP18	9606.ENSP00000369213	9606.ENSP00000215794	0	0	0	0	0.763	0	0.4	0.615	0.94	24	24
DDX58	OAS3	9606.ENSP00000369213	9606.ENSP00000228928	0	0	0	0	0.802	0	0	0.723	0.943	24	24
DDX58	OASL	9606.ENSP00000369213	9606.ENSP00000257570	0	0	0	0	0.783	0.047	0.9	0.974	0.999	24	22
DDX58	MX2	9606.ENSP00000369213	9606.ENSP00000333657	0	0	0	0	0.798	0	0.4	0.735	0.965	24	12
DDX58	OAS2	9606.ENSP00000369213	9606.ENSP00000342278	0	0	0	0	0.809	0	0	0.743	0.949	24	28
DDX58	IFIT5	9606.ENSP00000369213	9606.ENSP00000360860	0	0	0	0	0.812	0	0	0.747	0.95	24	4
DDX58	IFIT1	9606.ENSP00000369213	9606.ENSP00000360869	0	0	0	0	0.815	0	0.4	0.965	0.995	24	28
DDX58	IFIT3	9606.ENSP00000369213	9606.ENSP00000360876	0	0	0	0	0.815	0.292	0	0.764	0.966	24	28
DDX58	RSAD2	9606.ENSP00000369213	9606.ENSP00000371471	0	0	0	0	0.824	0	0	0.745	0.953	24	32
DDX58	IFIT2	9606.ENSP00000369213	9606.ENSP00000490935	0	0	0	0	0.83	0.047	0	0.903	0.982	24	18
DDX58	IRF7	9606.ENSP00000369213	9606.ENSP00000380697	0	0	0	0	0.641	0.1	0.5	0.949	0.99	24	24
DDX58	ISG15	9606.ENSP00000369213	9606.ENSP00000496832	0	0	0	0	0.787	0.292	0.9	0.953	0.999	24	32
IRF7	USP18	9606.ENSP00000380697	9606.ENSP00000215794	0	0	0	0	0.725	0.051	0	0.774	0.936	24	24
IRF7	OAS3	9606.ENSP00000380697	9606.ENSP00000228928	0	0	0	0	0.763	0	0	0.628	0.908	24	24
IRF7	OASL	9606.ENSP00000380697	9606.ENSP00000257570	0	0	0	0	0.744	0.045	0	0.675	0.913	24	22
IRF7	OAS2	9606.ENSP00000380697	9606.ENSP00000342278	0	0	0	0	0.778	0	0	0.802	0.954	24	28
IRF7	IFI6	9606.ENSP00000380697	9606.ENSP00000342513	0	0	0	0	0.732	0.048	0	0.692	0.914	24	22
IRF7	XAF1	9606.ENSP00000380697	9606.ENSP00000354822	0	0	0	0	0.771	0.094	0	0.587	0.906	24	14
IRF7	IFIT1	9606.ENSP00000380697	9606.ENSP00000360869	0	0	0	0	0.676	0.052	0	0.882	0.96	24	28
IRF7	DDX58	9606.ENSP00000380697	9606.ENSP00000369213	0	0	0	0	0.641	0.1	0.5	0.949	0.99	24	24
IRF7	RSAD2	9606.ENSP00000380697	9606.ENSP00000371471	0	0	0	0	0.678	0.095	0	0.734	0.915	24	32
IRF7	SPP1	9606.ENSP00000380697	9606.ENSP00000378517	0	0	0	0	0	0	0.9	0.287	0.925	24	2
IRF7	IFI35	9606.ENSP00000380697	9606.ENSP00000395590	0	0	0	0	0.787	0	0	0.609	0.913	24	16
IRF7	ISG15	9606.ENSP00000380697	9606.ENSP00000496832	0	0	0	0	0.809	0.045	0	0.867	0.973	24	32
OAS3	USP18	9606.ENSP00000228928	9606.ENSP00000215794	0	0	0	0	0.81	0	0	0.545	0.91	24	24
OAS3	IFI35	9606.ENSP00000228928	9606.ENSP00000395590	0	0	0	0	0.782	0	0	0.581	0.904	24	16
OAS3	IRF7	9606.ENSP00000228928	9606.ENSP00000380697	0	0	0	0	0.763	0	0	0.628	0.908	24	24
OAS3	IFI44L	9606.ENSP00000228928	9606.ENSP00000359787	0	0	0	0	0.781	0	0	0.662	0.922	24	26
OAS3	IFIT2	9606.ENSP00000228928	9606.ENSP00000490935	0	0	0	0	0.757	0.091	0	0.693	0.926	24	18
OAS3	ISG15	9606.ENSP00000228928	9606.ENSP00000496832	0	0	0	0	0.796	0	0	0.722	0.941	24	32
OAS3	RSAD2	9606.ENSP00000228928	9606.ENSP00000371471	0	0	0	0	0.823	0.094	0	0.665	0.941	24	32
OAS3	IFIT3	9606.ENSP00000228928	9606.ENSP00000360876	0	0	0	0	0.792	0.091	0	0.719	0.942	24	28
OAS3	DDX58	9606.ENSP00000228928	9606.ENSP00000369213	0	0	0	0	0.802	0	0	0.723	0.943	24	24
OAS3	IFI6	9606.ENSP00000228928	9606.ENSP00000342513	0	0	0	0	0.777	0	0	0.768	0.946	24	22
OAS3	IFIT1	9606.ENSP00000228928	9606.ENSP00000360869	0	0	0	0	0.789	0.091	0	0.832	0.965	24	28
OAS3	OAS2	9606.ENSP00000228928	9606.ENSP00000342278	0	0	0.058	0.91	0.999	0	0.9	0.43	0.999	24	28
USP18	IFIT3	9606.ENSP00000215794	9606.ENSP00000360876	0	0	0	0	0.688	0.071	0	0.69	0.902	24	28
USP18	HERC6	9606.ENSP00000215794	9606.ENSP00000264346	0	0	0	0	0.783	0	0	0.568	0.902	24	6
USP18	IFI44L	9606.ENSP00000215794	9606.ENSP00000359787	0	0	0	0	0.778	0	0	0.583	0.903	24	26
USP18	OAS3	9606.ENSP00000215794	9606.ENSP00000228928	0	0	0	0	0.81	0	0	0.545	0.91	24	24
USP18	OAS2	9606.ENSP00000215794	9606.ENSP00000342278	0	0	0	0	0.807	0	0	0.583	0.916	24	28
USP18	OASL	9606.ENSP00000215794	9606.ENSP00000257570	0	0	0	0	0.662	0.258	0	0.729	0.926	24	22
USP18	MX2	9606.ENSP00000215794	9606.ENSP00000333657	0	0	0	0	0.721	0.091	0.4	0.6	0.931	24	12
USP18	IRF7	9606.ENSP00000215794	9606.ENSP00000380697	0	0	0	0	0.725	0.051	0	0.774	0.936	24	24
USP18	DDX58	9606.ENSP00000215794	9606.ENSP00000369213	0	0	0	0	0.763	0	0.4	0.615	0.94	24	24
USP18	IFIT1	9606.ENSP00000215794	9606.ENSP00000360869	0	0	0	0	0.706	0.071	0.4	0.726	0.949	24	28
USP18	RSAD2	9606.ENSP00000215794	9606.ENSP00000371471	0	0	0	0	0.852	0	0	0.703	0.954	24	32
USP18	ISG15	9606.ENSP00000215794	9606.ENSP00000496832	0	0	0	0	0.813	0.921	0.4	0.959	0.999	24	32
IFI6	OAS3	9606.ENSP00000342513	9606.ENSP00000228928	0	0	0	0	0.777	0	0	0.768	0.946	22	24
IFI6	OASL	9606.ENSP00000342513	9606.ENSP00000257570	0	0	0	0	0.635	0.109	0	0.787	0.924	22	22
IFI6	OAS2	9606.ENSP00000342513	9606.ENSP00000342278	0	0	0	0	0.785	0	0	0.782	0.951	22	28
IFI6	IRF7	9606.ENSP00000342513	9606.ENSP00000380697	0	0	0	0	0.732	0.048	0	0.692	0.914	22	24
IFI6	IFI35	9606.ENSP00000342513	9606.ENSP00000395590	0	0	0	0	0.778	0	0	0.655	0.92	22	16
IFI6	RSAD2	9606.ENSP00000342513	9606.ENSP00000371471	0	0	0	0	0.773	0	0	0.69	0.926	22	32
IFI6	IFIT1	9606.ENSP00000342513	9606.ENSP00000360869	0	0	0	0	0.766	0.054	0	0.72	0.932	22	28
IFI6	XAF1	9606.ENSP00000342513	9606.ENSP00000354822	0	0	0	0	0.774	0.084	0	0.723	0.937	22	14
IFI6	IFIT3	9606.ENSP00000342513	9606.ENSP00000360876	0	0	0	0	0.781	0.054	0	0.812	0.957	22	28
IFI6	ISG15	9606.ENSP00000342513	9606.ENSP00000496832	0	0	0	0	0.818	0.109	0	0.767	0.959	22	32
IFI6	IFI44L	9606.ENSP00000342513	9606.ENSP00000359787	0	0	0	0	0.78	0.128	0	0.848	0.968	22	26
OASL	USP18	9606.ENSP00000257570	9606.ENSP00000215794	0	0	0	0	0.662	0.258	0	0.729	0.926	22	24
OASL	IRF7	9606.ENSP00000257570	9606.ENSP00000380697	0	0	0	0	0.744	0.045	0	0.675	0.913	22	24
OASL	IFI35	9606.ENSP00000257570	9606.ENSP00000395590	0	0	0	0	0.704	0.418	0	0.584	0.922	22	16
OASL	IFI6	9606.ENSP00000257570	9606.ENSP00000342513	0	0	0	0	0.635	0.109	0	0.787	0.924	22	22
OASL	IFI44L	9606.ENSP00000257570	9606.ENSP00000359787	0	0	0	0	0.766	0	0	0.8	0.951	22	26
OASL	IFIT2	9606.ENSP00000257570	9606.ENSP00000490935	0	0	0	0	0.788	0.109	0	0.821	0.963	22	18
OASL	IFIT3	9606.ENSP00000257570	9606.ENSP00000360876	0	0	0	0	0.79	0.109	0	0.826	0.964	22	28
OASL	IFIT1	9606.ENSP00000257570	9606.ENSP00000360869	0	0	0	0	0.779	0.109	0	0.85	0.968	22	28
OASL	RSAD2	9606.ENSP00000257570	9606.ENSP00000371471	0	0	0	0	0.795	0	0	0.896	0.977	22	32
OASL	ISG15	9606.ENSP00000257570	9606.ENSP00000496832	0	0	0.396	0	0.792	0	0	0.906	0.987	22	32
OASL	DDX58	9606.ENSP00000257570	9606.ENSP00000369213	0	0	0	0	0.783	0.047	0.9	0.974	0.999	22	24
IFIT2	OAS3	9606.ENSP00000490935	9606.ENSP00000228928	0	0	0	0	0.757	0.091	0	0.693	0.926	18	24
IFIT2	OASL	9606.ENSP00000490935	9606.ENSP00000257570	0	0	0	0	0.788	0.109	0	0.821	0.963	18	22
IFIT2	OAS2	9606.ENSP00000490935	9606.ENSP00000342278	0	0	0	0	0.766	0.091	0	0.741	0.94	18	28
IFIT2	IFI44L	9606.ENSP00000490935	9606.ENSP00000359787	0	0	0	0	0.779	0	0	0.66	0.921	18	26
IFIT2	IFIT1	9606.ENSP00000490935	9606.ENSP00000360869	0	0	0.08	0.913	0.805	0.785	0	0.592	0.982	18	28
IFIT2	IFIT3	9606.ENSP00000490935	9606.ENSP00000360876	0	0	0.064	0.943	0.999	0.845	0	0.929	0.999	18	28
IFIT2	DDX58	9606.ENSP00000490935	9606.ENSP00000369213	0	0	0	0	0.83	0.047	0	0.903	0.982	18	24
IFIT2	RSAD2	9606.ENSP00000490935	9606.ENSP00000371471	0	0	0	0	0.816	0.094	0	0.793	0.962	18	32
IFIT2	ISG15	9606.ENSP00000490935	9606.ENSP00000496832	0	0	0	0	0.791	0.109	0	0.877	0.975	18	32
IFI35	OAS3	9606.ENSP00000395590	9606.ENSP00000228928	0	0	0	0	0.782	0	0	0.581	0.904	16	24
IFI35	OASL	9606.ENSP00000395590	9606.ENSP00000257570	0	0	0	0	0.704	0.418	0	0.584	0.922	16	22
IFI35	OAS2	9606.ENSP00000395590	9606.ENSP00000342278	0	0	0	0	0.785	0	0	0.591	0.908	16	28
IFI35	IFI6	9606.ENSP00000395590	9606.ENSP00000342513	0	0	0	0	0.778	0	0	0.655	0.92	16	22
IFI35	IFI44L	9606.ENSP00000395590	9606.ENSP00000359787	0	0	0	0	0.771	0	0	0.591	0.902	16	26
IFI35	IFIT3	9606.ENSP00000395590	9606.ENSP00000360876	0	0	0	0	0.783	0	0	0.672	0.926	16	28
IFI35	IRF7	9606.ENSP00000395590	9606.ENSP00000380697	0	0	0	0	0.787	0	0	0.609	0.913	16	24
IFI35	ISG15	9606.ENSP00000395590	9606.ENSP00000496832	0	0	0	0	0.811	0.418	0	0.618	0.954	16	32
XAF1	OAS2	9606.ENSP00000354822	9606.ENSP00000342278	0	0	0	0	0.781	0	0	0.71	0.933	14	28
XAF1	IFI6	9606.ENSP00000354822	9606.ENSP00000342513	0	0	0	0	0.774	0.084	0	0.723	0.937	14	22
XAF1	RSAD2	9606.ENSP00000354822	9606.ENSP00000371471	0	0	0	0	0.78	0	0	0.567	0.9	14	32
XAF1	IRF7	9606.ENSP00000354822	9606.ENSP00000380697	0	0	0	0	0.771	0.094	0	0.587	0.906	14	24
XAF1	IFIT1	9606.ENSP00000354822	9606.ENSP00000360869	0	0	0	0	0.767	0.1	0	0.649	0.92	14	28
XAF1	IFIT3	9606.ENSP00000354822	9606.ENSP00000360876	0	0	0	0	0.779	0.1	0	0.715	0.938	14	28
XAF1	IFI44L	9606.ENSP00000354822	9606.ENSP00000359787	0	0	0	0	0.935	0	0	0.726	0.981	14	26
MX2	USP18	9606.ENSP00000333657	9606.ENSP00000215794	0	0	0	0	0.721	0.091	0.4	0.6	0.931	12	24
MX2	OAS2	9606.ENSP00000333657	9606.ENSP00000342278	0	0	0	0	0.818	0	0	0.729	0.948	12	28
MX2	IFIT1	9606.ENSP00000333657	9606.ENSP00000360869	0	0	0	0	0.659	0	0.4	0.827	0.961	12	28
MX2	RSAD2	9606.ENSP00000333657	9606.ENSP00000371471	0	0	0	0	0.77	0	0	0.845	0.963	12	32
MX2	DDX58	9606.ENSP00000333657	9606.ENSP00000369213	0	0	0	0	0.798	0	0.4	0.735	0.965	12	24
MX2	ISG15	9606.ENSP00000333657	9606.ENSP00000496832	0	0	0	0	0.664	0.104	0.5	0.879	0.979	12	32
AOX1	RDH10	9606.ENSP00000363832	9606.ENSP00000240285	0	0	0	0	0	0	0.9	0.14	0.91	6	2
AOX1	DHRS9	9606.ENSP00000363832	9606.ENSP00000389241	0	0	0	0	0	0	0.9	0.196	0.916	6	2
AOX1	HSD17B6	9606.ENSP00000363832	9606.ENSP00000451406	0	0	0	0	0.062	0	0.9	0.202	0.918	6	2
F11R	CGN	9606.ENSP00000357005	9606.ENSP00000271636	0	0	0	0	0.1	0	0.8	0.963	0.992	6	4
F11R	CLDN1	9606.ENSP00000357005	9606.ENSP00000295522	0	0	0	0	0.054	0	0	0.991	0.991	6	4
F11R	OCLN	9606.ENSP00000357005	9606.ENSP00000347379	0	0	0	0	0.231	0	0	0.998	0.998	6	6
HERC6	USP18	9606.ENSP00000264346	9606.ENSP00000215794	0	0	0	0	0.783	0	0	0.568	0.902	6	24
HERC6	RSAD2	9606.ENSP00000264346	9606.ENSP00000371471	0	0	0	0	0.79	0	0	0.56	0.903	6	32
HERC6	ISG15	9606.ENSP00000264346	9606.ENSP00000496832	0	0	0	0	0.774	0.067	0	0.746	0.941	6	32
ICAM1	CCL2	9606.ENSP00000264832	9606.ENSP00000225831	0	0	0	0	0.36	0	0	0.892	0.928	6	2
ICAM1	ITGAX	9606.ENSP00000264832	9606.ENSP00000454623	0	0	0	0	0.152	0	0	0.979	0.982	6	2
ICAM1	MUC1	9606.ENSP00000264832	9606.ENSP00000484824	0	0	0	0	0.117	0	0.4	0.988	0.993	6	4
OCLN	CGN	9606.ENSP00000347379	9606.ENSP00000271636	0	0	0	0	0.127	0.106	0	0.995	0.995	6	4
OCLN	CLDN1	9606.ENSP00000347379	9606.ENSP00000295522	0	0	0	0	0.101	0.071	0.65	0.999	0.999	6	4
OCLN	F11R	9606.ENSP00000347379	9606.ENSP00000357005	0	0	0	0	0.231	0	0	0.998	0.998	6	6
CGN	F11R	9606.ENSP00000271636	9606.ENSP00000357005	0	0	0	0	0.1	0	0.8	0.963	0.992	4	6
CGN	OCLN	9606.ENSP00000271636	9606.ENSP00000347379	0	0	0	0	0.127	0.106	0	0.995	0.995	4	6
CLDN1	F11R	9606.ENSP00000295522	9606.ENSP00000357005	0	0	0	0	0.054	0	0	0.991	0.991	4	6
CLDN1	OCLN	9606.ENSP00000295522	9606.ENSP00000347379	0	0	0	0	0.101	0.071	0.65	0.999	0.999	4	6
GCH1	ALPG	9606.ENSP00000477796	9606.ENSP00000295453	0	0	0	0	0.06	0	0.9	0	0.901	4	2
GCH1	ALPP	9606.ENSP00000477796	9606.ENSP00000375881	0	0	0	0	0.06	0	0.9	0	0.901	4	2
HLA-B	HLA-F	9606.ENSP00000399168	9606.ENSP00000259951	0	0	0.052	0.976	0.808	0.125	0.9	0.061	0.982	4	4
HLA-B	HLA-C	9606.ENSP00000399168	9606.ENSP00000365402	0	0	0.049	0.982	0.782	0.605	0.9	0.869	0.998	4	4
HLA-C	HLA-F	9606.ENSP00000365402	9606.ENSP00000259951	0	0	0.053	0.974	0.627	0.51	0.9	0.513	0.99	4	4
HLA-C	HLA-B	9606.ENSP00000365402	9606.ENSP00000399168	0	0	0.049	0.982	0.782	0.605	0.9	0.869	0.998	4	4
HLA-F	HLA-B	9606.ENSP00000259951	9606.ENSP00000399168	0	0	0.052	0.976	0.808	0.125	0.9	0.061	0.982	4	4
HLA-F	HLA-C	9606.ENSP00000259951	9606.ENSP00000365402	0	0	0.053	0.974	0.627	0.51	0.9	0.513	0.99	4	4
IFIT5	RSAD2	9606.ENSP00000360860	9606.ENSP00000371471	0	0	0	0	0.801	0.091	0	0.676	0.936	4	32
IFIT5	DDX58	9606.ENSP00000360860	9606.ENSP00000369213	0	0	0	0	0.812	0	0	0.747	0.95	4	24
MUC1	ICAM1	9606.ENSP00000484824	9606.ENSP00000264832	0	0	0	0	0.117	0	0.4	0.988	0.993	4	6
MUC1	MUC4	9606.ENSP00000484824	9606.ENSP00000417498	0	0	0	0	0.131	0.098	0.5	0.979	0.99	4	2
PARP9	IFIT3	9606.ENSP00000353512	9606.ENSP00000360876	0	0	0	0	0.781	0.072	0	0.661	0.925	4	28
PARP9	IFI44L	9606.ENSP00000353512	9606.ENSP00000359787	0	0	0	0	0.761	0	0	0.723	0.931	4	26
PAX8	TG	9606.ENSP00000263334	9606.ENSP00000220616	0	0	0	0	0.056	0	0	0.932	0.933	4	2
PAX8	PPARG	9606.ENSP00000263334	9606.ENSP00000287820	0	0	0	0	0	0.045	0.9	0.946	0.994	4	2
WHRN	GPSM2	9606.ENSP00000354623	9606.ENSP00000385510	0	0	0	0	0	0.809	0	0.733	0.946	4	2
WHRN	CASK	9606.ENSP00000354623	9606.ENSP00000494788	0	0	0	0	0	0.826	0.8	0.167	0.968	4	2
XDH	GDA	9606.ENSP00000368727	9606.ENSP00000238018	0.111	0	0.217	0	0.109	0	0.956	0.626	0.988	4	2
XDH	NAT1	9606.ENSP00000368727	9606.ENSP00000443194	0	0	0	0	0.1	0	0.9	0.093	0.911	4	2
ALPG	GCH1	9606.ENSP00000295453	9606.ENSP00000477796	0	0	0	0	0.06	0	0.9	0	0.901	2	4
ALPP	GCH1	9606.ENSP00000375881	9606.ENSP00000477796	0	0	0	0	0.06	0	0.9	0	0.901	2	4
CASK	WHRN	9606.ENSP00000494788	9606.ENSP00000354623	0	0	0	0	0	0.826	0.8	0.167	0.968	2	4
CCL2	ICAM1	9606.ENSP00000225831	9606.ENSP00000264832	0	0	0	0	0.36	0	0	0.892	0.928	2	6
CDC6	E2F8	9606.ENSP00000209728	9606.ENSP00000250024	0	0	0	0	0.493	0	0	0.876	0.934	2	2
CLEC7A	LGALS9	9606.ENSP00000302569	9606.ENSP00000378856	0	0	0	0	0.084	0.045	0	0.987	0.987	2	2
CST1	CST4	9606.ENSP00000305731	9606.ENSP00000217423	0	0	0.05	0.98	0.783	0.681	0	0.059	0.929	2	2
CST4	CST1	9606.ENSP00000217423	9606.ENSP00000305731	0	0	0.05	0.98	0.783	0.681	0	0.059	0.929	2	2
DHH	HHIP	9606.ENSP00000497483	9606.ENSP00000296575	0	0	0	0	0	0.966	0.9	0.965	0.999	2	2
DHRS9	AOX1	9606.ENSP00000389241	9606.ENSP00000363832	0	0	0	0	0	0	0.9	0.196	0.916	2	6
DLL4	NOTCH3	9606.ENSP00000249749	9606.ENSP00000263388	0	0	0	0.654	0.05	0	0.9	0.986	0.998	2	2
E2F8	CDC6	9606.ENSP00000250024	9606.ENSP00000209728	0	0	0	0	0.493	0	0	0.876	0.934	2	2
EVPL	PPL	9606.ENSP00000465630	9606.ENSP00000340510	0	0	0.109	0.745	0.137	0.471	0.9	0.98	0.999	2	2
GALNT12	ST6GALNAC1	9606.ENSP00000364150	9606.ENSP00000156626	0	0	0	0	0.109	0	0.9	0.291	0.931	2	2
GDA	XDH	9606.ENSP00000238018	9606.ENSP00000368727	0.111	0	0.217	0	0.109	0	0.956	0.626	0.988	2	4
GPSM2	WHRN	9606.ENSP00000385510	9606.ENSP00000354623	0	0	0	0	0	0.809	0	0.733	0.946	2	4
H2AC6	H2BC5	9606.ENSP00000367022	9606.ENSP00000289316	0	0.018	0	0	0.822	0.967	0.4	0.595	0.998	2	2
H2BC5	H2AC6	9606.ENSP00000289316	9606.ENSP00000367022	0	0.018	0	0	0.822	0.967	0.4	0.595	0.998	2	2
HHIP	DHH	9606.ENSP00000296575	9606.ENSP00000497483	0	0	0	0	0	0.966	0.9	0.965	0.999	2	2
HSD17B6	AOX1	9606.ENSP00000451406	9606.ENSP00000363832	0	0	0	0	0.062	0	0.9	0.202	0.918	2	6
IFITM1	ISG15	9606.ENSP00000330825	9606.ENSP00000496832	0	0	0	0	0.527	0.071	0	0.798	0.903	2	32
ITGAX	ICAM1	9606.ENSP00000454623	9606.ENSP00000264832	0	0	0	0	0.152	0	0	0.979	0.982	2	6
KRT16	KRT6A	9606.ENSP00000301653	9606.ENSP00000369317	0	0	0.09	0.75	0.661	0.084	0	0.775	0.928	2	2
KRT6A	KRT16	9606.ENSP00000369317	9606.ENSP00000301653	0	0	0.09	0.75	0.661	0.084	0	0.775	0.928	2	2
LGALS9	CLEC7A	9606.ENSP00000378856	9606.ENSP00000302569	0	0	0	0	0.084	0.045	0	0.987	0.987	2	2
ME1	PC	9606.ENSP00000358719	9606.ENSP00000498994	0	0	0	0	0.092	0.447	0.965	0.875	0.997	2	2
MUC4	MUC1	9606.ENSP00000417498	9606.ENSP00000484824	0	0	0	0	0.131	0.098	0.5	0.979	0.99	2	4
NAT1	XDH	9606.ENSP00000443194	9606.ENSP00000368727	0	0	0	0	0.1	0	0.9	0.093	0.911	2	4
NOTCH3	DLL4	9606.ENSP00000263388	9606.ENSP00000249749	0	0	0	0.654	0.05	0	0.9	0.986	0.998	2	2
NTN1	UNC5A	9606.ENSP00000173229	9606.ENSP00000332737	0	0	0	0	0	0.304	0.9	0.997	0.999	2	2
PC	ME1	9606.ENSP00000498994	9606.ENSP00000358719	0	0	0	0	0.092	0.447	0.965	0.875	0.997	2	2
PPARG	PAX8	9606.ENSP00000287820	9606.ENSP00000263334	0	0	0	0	0	0.045	0.9	0.946	0.994	2	4
PPL	EVPL	9606.ENSP00000340510	9606.ENSP00000465630	0	0	0.109	0.745	0.137	0.471	0.9	0.98	0.999	2	2
PRICKLE1	VANGL2	9606.ENSP00000345064	9606.ENSP00000357040	0	0	0	0	0.047	0.301	0.9	0.98	0.998	2	2
RDH10	AOX1	9606.ENSP00000240285	9606.ENSP00000363832	0	0	0	0	0	0	0.9	0.14	0.91	2	6
S100A8	S100A9	9606.ENSP00000357721	9606.ENSP00000357727	0	0	0.125	0.794	0.999	0.977	0.9	0.988	0.999	2	2
S100A9	S100A8	9606.ENSP00000357727	9606.ENSP00000357721	0	0	0.125	0.794	0.999	0.977	0.9	0.988	0.999	2	2
SPP1	IRF7	9606.ENSP00000378517	9606.ENSP00000380697	0	0	0	0	0	0	0.9	0.287	0.925	2	24
ST6GALNAC1	GALNT12	9606.ENSP00000156626	9606.ENSP00000364150	0	0	0	0	0.109	0	0.9	0.291	0.931	2	2
STXBP2	UNC13D	9606.ENSP00000413606	9606.ENSP00000207549	0	0	0	0	0.139	0	0	0.967	0.97	2	2
TG	PAX8	9606.ENSP00000220616	9606.ENSP00000263334	0	0	0	0	0.056	0	0	0.932	0.933	2	4
UNC13D	STXBP2	9606.ENSP00000207549	9606.ENSP00000413606	0	0	0	0	0.139	0	0	0.967	0.97	2	2
UNC5A	NTN1	9606.ENSP00000332737	9606.ENSP00000173229	0	0	0	0	0	0.304	0.9	0.997	0.999	2	2
VANGL2	PRICKLE1	9606.ENSP00000357040	9606.ENSP00000345064	0	0	0	0	0.047	0.301	0.9	0.98	0.998	2	2

## Sheet: ALL-string_interactions
#node1	node2	node1_string_id	node2_string_id	neighborhood_on_chromosome	gene_fusion	phylogenetic_cooccurrence	homology	coexpression	experimentally_determined_interaction	database_annotated	automated_textmining	combined_score	a	b
CXCL10	CX3CL1	9606.ENSP00000305651	9606.ENSP00000006053	0	0	0	0	0.145	0	0.5	0.89	0.948	34	12
CXCL10	USP18	9606.ENSP00000305651	9606.ENSP00000215794	0	0	0	0	0.478	0	0	0.496	0.726	34	24
CXCL10	COL1A1	9606.ENSP00000305651	9606.ENSP00000225964	0	0	0	0	0.07	0	0	0.562	0.575	34	14
CXCL10	OAS3	9606.ENSP00000305651	9606.ENSP00000228928	0	0	0	0	0.351	0	0	0.451	0.629	34	26
CXCL10	OASL	9606.ENSP00000305651	9606.ENSP00000257570	0	0	0	0	0.383	0	0	0.561	0.717	34	26
CXCL10	OAS2	9606.ENSP00000305651	9606.ENSP00000342278	0	0	0	0	0.44	0	0	0.576	0.753	34	26
CXCL10	IFI44L	9606.ENSP00000305651	9606.ENSP00000359787	0	0	0	0	0.419	0	0	0.624	0.772	34	24
CXCL10	IRF7	9606.ENSP00000305651	9606.ENSP00000380697	0	0	0	0	0.341	0	0	0.71	0.801	34	28
CXCL10	IFIT3	9606.ENSP00000305651	9606.ENSP00000360876	0	0	0	0	0.521	0	0	0.657	0.829	34	26
CXCL10	IFIT2	9606.ENSP00000305651	9606.ENSP00000490935	0	0	0	0	0.451	0	0	0.741	0.852	34	26
CXCL10	DDX58	9606.ENSP00000305651	9606.ENSP00000369213	0	0	0	0	0.413	0	0	0.762	0.854	34	28
CXCL10	RSAD2	9606.ENSP00000305651	9606.ENSP00000371471	0	0	0	0	0.472	0	0	0.748	0.861	34	26
CXCL10	IFIT1	9606.ENSP00000305651	9606.ENSP00000360869	0	0	0	0	0.379	0	0	0.86	0.91	34	30
CXCL10	ISG15	9606.ENSP00000305651	9606.ENSP00000496832	0	0	0	0	0.56	0	0	0.814	0.914	34	26
CXCL10	CXCL1	9606.ENSP00000305651	9606.ENSP00000379110	0	0	0	0	0.17	0	0.5	0.983	0.992	34	16
CXCL10	CXCR4	9606.ENSP00000305651	9606.ENSP00000386884	0	0	0	0	0.053	0	0.65	0.992	0.997	34	16
CXCL10	CCL5	9606.ENSP00000305651	9606.ENSP00000474412	0	0	0	0	0.362	0.994	0.5	0.95	0.999	34	30
CCL5	CX3CL1	9606.ENSP00000474412	9606.ENSP00000006053	0	0	0	0	0.073	0	0.5	0.942	0.971	30	12
CCL5	OAS3	9606.ENSP00000474412	9606.ENSP00000228928	0	0	0	0	0.092	0	0	0.554	0.577	30	26
CCL5	OASL	9606.ENSP00000474412	9606.ENSP00000257570	0	0	0	0	0.225	0	0	0.372	0.492	30	26
CCL5	KDR	9606.ENSP00000474412	9606.ENSP00000263923	0	0	0	0	0.131	0	0	0.611	0.647	30	8
CCL5	CXCL10	9606.ENSP00000474412	9606.ENSP00000305651	0	0	0	0	0.362	0.994	0.5	0.95	0.999	30	34
CCL5	OAS2	9606.ENSP00000474412	9606.ENSP00000342278	0	0	0	0	0.156	0	0	0.639	0.682	30	26
CCL5	IFIT1	9606.ENSP00000474412	9606.ENSP00000360869	0	0	0	0	0.117	0	0	0.726	0.748	30	30
CCL5	IFIT3	9606.ENSP00000474412	9606.ENSP00000360876	0	0	0	0	0.174	0	0	0.473	0.547	30	26
CCL5	DDX58	9606.ENSP00000474412	9606.ENSP00000369213	0	0	0	0	0.127	0	0	0.75	0.772	30	28
CCL5	RSAD2	9606.ENSP00000474412	9606.ENSP00000371471	0	0	0	0	0.194	0	0	0.475	0.559	30	26
CCL5	CXCL1	9606.ENSP00000474412	9606.ENSP00000379110	0	0	0	0	0.087	0	0.5	0.915	0.958	30	16
CCL5	IRF7	9606.ENSP00000474412	9606.ENSP00000380697	0	0	0	0	0.198	0	0	0.745	0.786	30	28
CCL5	CXCR4	9606.ENSP00000474412	9606.ENSP00000386884	0	0	0	0	0.068	0	0.65	0.997	0.998	30	16
CCL5	IFIT2	9606.ENSP00000474412	9606.ENSP00000490935	0	0	0	0	0.167	0	0	0.664	0.708	30	26
CCL5	ISG15	9606.ENSP00000474412	9606.ENSP00000496832	0	0	0	0	0.158	0	0	0.736	0.768	30	26
IFIT1	USP18	9606.ENSP00000360869	9606.ENSP00000215794	0	0	0	0	0.706	0.071	0.4	0.726	0.949	30	24
IFIT1	COL1A1	9606.ENSP00000360869	9606.ENSP00000225964	0	0	0	0	0.042	0.054	0	0.445	0.453	30	14
IFIT1	OAS3	9606.ENSP00000360869	9606.ENSP00000228928	0	0	0	0	0.789	0.091	0	0.832	0.965	30	26
IFIT1	OASL	9606.ENSP00000360869	9606.ENSP00000257570	0	0	0	0	0.779	0.109	0	0.85	0.968	30	26
IFIT1	COL1A2	9606.ENSP00000360869	9606.ENSP00000297268	0	0	0	0	0	0.054	0	0.438	0.445	30	10
IFIT1	CXCL10	9606.ENSP00000360869	9606.ENSP00000305651	0	0	0	0	0.379	0	0	0.86	0.91	30	34
IFIT1	OAS2	9606.ENSP00000360869	9606.ENSP00000342278	0	0	0	0	0.789	0.091	0	0.837	0.966	30	26
IFIT1	IFI44L	9606.ENSP00000360869	9606.ENSP00000359787	0	0	0	0	0.788	0	0	0.852	0.967	30	24
IFIT1	CCL5	9606.ENSP00000360869	9606.ENSP00000474412	0	0	0	0	0.117	0	0	0.726	0.748	30	30
IFIT1	IRF7	9606.ENSP00000360869	9606.ENSP00000380697	0	0	0	0	0.676	0.052	0	0.882	0.96	30	28
IFIT1	RSAD2	9606.ENSP00000360869	9606.ENSP00000371471	0	0	0	0	0.817	0.091	0	0.837	0.97	30	26
IFIT1	IFIT2	9606.ENSP00000360869	9606.ENSP00000490935	0	0	0.08	0.913	0.805	0.785	0	0.592	0.982	30	26
IFIT1	ISG15	9606.ENSP00000360869	9606.ENSP00000496832	0	0	0	0	0.802	0.109	0.5	0.934	0.993	30	26
IFIT1	DDX58	9606.ENSP00000360869	9606.ENSP00000369213	0	0	0	0	0.815	0	0.4	0.965	0.995	30	28
IFIT1	IFIT3	9606.ENSP00000360869	9606.ENSP00000360876	0	0	0.084	0.895	0.982	0.982	0	0.895	0.999	30	26
DDX58	USP18	9606.ENSP00000369213	9606.ENSP00000215794	0	0	0	0	0.763	0	0.4	0.615	0.94	28	24
DDX58	OAS3	9606.ENSP00000369213	9606.ENSP00000228928	0	0	0	0	0.802	0	0	0.723	0.943	28	26
DDX58	OASL	9606.ENSP00000369213	9606.ENSP00000257570	0	0	0	0	0.783	0.047	0.9	0.974	0.999	28	26
DDX58	CXCL10	9606.ENSP00000369213	9606.ENSP00000305651	0	0	0	0	0.413	0	0	0.762	0.854	28	34
DDX58	OAS2	9606.ENSP00000369213	9606.ENSP00000342278	0	0	0	0	0.809	0	0	0.743	0.949	28	26
DDX58	IFI44L	9606.ENSP00000369213	9606.ENSP00000359787	0	0	0	0	0.773	0	0	0.434	0.866	28	24
DDX58	IFIT1	9606.ENSP00000369213	9606.ENSP00000360869	0	0	0	0	0.815	0	0.4	0.965	0.995	28	30
DDX58	IFIT3	9606.ENSP00000369213	9606.ENSP00000360876	0	0	0	0	0.815	0.292	0	0.764	0.966	28	26
DDX58	CXCL1	9606.ENSP00000369213	9606.ENSP00000379110	0	0	0	0	0.06	0	0	0.417	0.428	28	16
DDX58	CCL5	9606.ENSP00000369213	9606.ENSP00000474412	0	0	0	0	0.127	0	0	0.75	0.772	28	30
DDX58	RSAD2	9606.ENSP00000369213	9606.ENSP00000371471	0	0	0	0	0.824	0	0	0.745	0.953	28	26
DDX58	IFIT2	9606.ENSP00000369213	9606.ENSP00000490935	0	0	0	0	0.83	0.047	0	0.903	0.982	28	26
DDX58	IRF7	9606.ENSP00000369213	9606.ENSP00000380697	0	0	0	0	0.641	0.1	0.5	0.949	0.99	28	28
DDX58	ISG15	9606.ENSP00000369213	9606.ENSP00000496832	0	0	0	0	0.787	0.292	0.9	0.953	0.999	28	26
IRF7	USP18	9606.ENSP00000380697	9606.ENSP00000215794	0	0	0	0	0.725	0.051	0	0.774	0.936	28	24
IRF7	OAS3	9606.ENSP00000380697	9606.ENSP00000228928	0	0	0	0	0.763	0	0	0.628	0.908	28	26
IRF7	OASL	9606.ENSP00000380697	9606.ENSP00000257570	0	0	0	0	0.744	0.045	0	0.675	0.913	28	26
IRF7	CXCL10	9606.ENSP00000380697	9606.ENSP00000305651	0	0	0	0	0.341	0	0	0.71	0.801	28	34
IRF7	OAS2	9606.ENSP00000380697	9606.ENSP00000342278	0	0	0	0	0.778	0	0	0.802	0.954	28	26
IRF7	IFI44L	9606.ENSP00000380697	9606.ENSP00000359787	0	0	0	0	0.766	0	0	0.579	0.897	28	24
IRF7	IFIT1	9606.ENSP00000380697	9606.ENSP00000360869	0	0	0	0	0.676	0.052	0	0.882	0.96	28	30
IRF7	IFIT3	9606.ENSP00000380697	9606.ENSP00000360876	0	0	0	0	0.656	0.052	0	0.699	0.893	28	26
IRF7	DDX58	9606.ENSP00000380697	9606.ENSP00000369213	0	0	0	0	0.641	0.1	0.5	0.949	0.99	28	28
IRF7	RSAD2	9606.ENSP00000380697	9606.ENSP00000371471	0	0	0	0	0.678	0.095	0	0.734	0.915	28	26
IRF7	CXCL1	9606.ENSP00000380697	9606.ENSP00000379110	0	0	0	0	0.075	0	0	0.419	0.44	28	16
IRF7	CCL5	9606.ENSP00000380697	9606.ENSP00000474412	0	0	0	0	0.198	0	0	0.745	0.786	28	30
IRF7	IFIT2	9606.ENSP00000380697	9606.ENSP00000490935	0	0	0	0	0.472	0.052	0	0.7	0.837	28	26
IRF7	ISG15	9606.ENSP00000380697	9606.ENSP00000496832	0	0	0	0	0.809	0.045	0	0.867	0.973	28	26
IFIT2	USP18	9606.ENSP00000490935	9606.ENSP00000215794	0	0	0	0	0.49	0.071	0	0.629	0.809	26	24
IFIT2	OAS3	9606.ENSP00000490935	9606.ENSP00000228928	0	0	0	0	0.757	0.091	0	0.693	0.926	26	26
IFIT2	OASL	9606.ENSP00000490935	9606.ENSP00000257570	0	0	0	0	0.788	0.109	0	0.821	0.963	26	26
IFIT2	CXCL10	9606.ENSP00000490935	9606.ENSP00000305651	0	0	0	0	0.451	0	0	0.741	0.852	26	34
IFIT2	OAS2	9606.ENSP00000490935	9606.ENSP00000342278	0	0	0	0	0.766	0.091	0	0.741	0.94	26	26
IFIT2	IFI44L	9606.ENSP00000490935	9606.ENSP00000359787	0	0	0	0	0.779	0	0	0.66	0.921	26	24
IFIT2	IFIT1	9606.ENSP00000490935	9606.ENSP00000360869	0	0	0.08	0.913	0.805	0.785	0	0.592	0.982	26	30
IFIT2	IFIT3	9606.ENSP00000490935	9606.ENSP00000360876	0	0	0.064	0.943	0.999	0.845	0	0.929	0.999	26	26
IFIT2	DDX58	9606.ENSP00000490935	9606.ENSP00000369213	0	0	0	0	0.83	0.047	0	0.903	0.982	26	28
IFIT2	RSAD2	9606.ENSP00000490935	9606.ENSP00000371471	0	0	0	0	0.816	0.094	0	0.793	0.962	26	26
IFIT2	IRF7	9606.ENSP00000490935	9606.ENSP00000380697	0	0	0	0	0.472	0.052	0	0.7	0.837	26	28
IFIT2	CCL5	9606.ENSP00000490935	9606.ENSP00000474412	0	0	0	0	0.167	0	0	0.664	0.708	26	30
IFIT2	ISG15	9606.ENSP00000490935	9606.ENSP00000496832	0	0	0	0	0.791	0.109	0	0.877	0.975	26	26
IFIT3	USP18	9606.ENSP00000360876	9606.ENSP00000215794	0	0	0	0	0.688	0.071	0	0.69	0.902	26	24
IFIT3	OAS3	9606.ENSP00000360876	9606.ENSP00000228928	0	0	0	0	0.792	0.091	0	0.719	0.942	26	26
IFIT3	OASL	9606.ENSP00000360876	9606.ENSP00000257570	0	0	0	0	0.79	0.109	0	0.826	0.964	26	26
IFIT3	CXCL10	9606.ENSP00000360876	9606.ENSP00000305651	0	0	0	0	0.521	0	0	0.657	0.829	26	34
IFIT3	OAS2	9606.ENSP00000360876	9606.ENSP00000342278	0	0	0	0	0.793	0.091	0	0.741	0.947	26	26
IFIT3	IFI44L	9606.ENSP00000360876	9606.ENSP00000359787	0	0	0	0	0.846	0	0	0.888	0.982	26	24
IFIT3	IFIT1	9606.ENSP00000360876	9606.ENSP00000360869	0	0	0.084	0.895	0.982	0.982	0	0.895	0.999	26	30
IFIT3	CCL5	9606.ENSP00000360876	9606.ENSP00000474412	0	0	0	0	0.174	0	0	0.473	0.547	26	30
IFIT3	IRF7	9606.ENSP00000360876	9606.ENSP00000380697	0	0	0	0	0.656	0.052	0	0.699	0.893	26	28
IFIT3	DDX58	9606.ENSP00000360876	9606.ENSP00000369213	0	0	0	0	0.815	0.292	0	0.764	0.966	26	28
IFIT3	ISG15	9606.ENSP00000360876	9606.ENSP00000496832	0	0	0	0	0.798	0.109	0	0.878	0.976	26	26
IFIT3	RSAD2	9606.ENSP00000360876	9606.ENSP00000371471	0	0	0	0	0.999	0.094	0	0.845	0.999	26	26
IFIT3	IFIT2	9606.ENSP00000360876	9606.ENSP00000490935	0	0	0.064	0.943	0.999	0.845	0	0.929	0.999	26	26
ISG15	USP18	9606.ENSP00000496832	9606.ENSP00000215794	0	0	0	0	0.813	0.921	0.4	0.959	0.999	26	24
ISG15	OAS3	9606.ENSP00000496832	9606.ENSP00000228928	0	0	0	0	0.796	0	0	0.722	0.941	26	26
ISG15	OASL	9606.ENSP00000496832	9606.ENSP00000257570	0	0	0.396	0	0.792	0	0	0.906	0.987	26	26
ISG15	CXCL10	9606.ENSP00000496832	9606.ENSP00000305651	0	0	0	0	0.56	0	0	0.814	0.914	26	34
ISG15	OAS2	9606.ENSP00000496832	9606.ENSP00000342278	0	0	0	0	0.796	0	0	0.773	0.951	26	26
ISG15	IFI44L	9606.ENSP00000496832	9606.ENSP00000359787	0	0	0	0	0.781	0	0	0.84	0.963	26	24
ISG15	IFIT1	9606.ENSP00000496832	9606.ENSP00000360869	0	0	0	0	0.802	0.109	0.5	0.934	0.993	26	30
ISG15	IFIT3	9606.ENSP00000496832	9606.ENSP00000360876	0	0	0	0	0.798	0.109	0	0.878	0.976	26	26
ISG15	DDX58	9606.ENSP00000496832	9606.ENSP00000369213	0	0	0	0	0.787	0.292	0.9	0.953	0.999	26	28
ISG15	RSAD2	9606.ENSP00000496832	9606.ENSP00000371471	0	0	0	0	0.815	0	0	0.889	0.978	26	26
ISG15	IRF7	9606.ENSP00000496832	9606.ENSP00000380697	0	0	0	0	0.809	0.045	0	0.867	0.973	26	28
ISG15	CCL5	9606.ENSP00000496832	9606.ENSP00000474412	0	0	0	0	0.158	0	0	0.736	0.768	26	30
ISG15	IFIT2	9606.ENSP00000496832	9606.ENSP00000490935	0	0	0	0	0.791	0.109	0	0.877	0.975	26	26
OAS2	USP18	9606.ENSP00000342278	9606.ENSP00000215794	0	0	0	0	0.807	0	0	0.583	0.916	26	24
OAS2	OAS3	9606.ENSP00000342278	9606.ENSP00000228928	0	0	0.058	0.91	0.999	0	0.9	0.43	0.999	26	26
OAS2	OASL	9606.ENSP00000342278	9606.ENSP00000257570	0	0	0	0.768	0.784	0	0	0.483	0.884	26	26
OAS2	CXCL10	9606.ENSP00000342278	9606.ENSP00000305651	0	0	0	0	0.44	0	0	0.576	0.753	26	34
OAS2	CCL5	9606.ENSP00000342278	9606.ENSP00000474412	0	0	0	0	0.156	0	0	0.639	0.682	26	30
OAS2	IFI44L	9606.ENSP00000342278	9606.ENSP00000359787	0	0	0	0	0.816	0	0	0.663	0.935	26	24
OAS2	IFIT2	9606.ENSP00000342278	9606.ENSP00000490935	0	0	0	0	0.766	0.091	0	0.741	0.94	26	26
OAS2	IFIT3	9606.ENSP00000342278	9606.ENSP00000360876	0	0	0	0	0.793	0.091	0	0.741	0.947	26	26
OAS2	DDX58	9606.ENSP00000342278	9606.ENSP00000369213	0	0	0	0	0.809	0	0	0.743	0.949	26	28
OAS2	RSAD2	9606.ENSP00000342278	9606.ENSP00000371471	0	0	0	0	0.82	0.094	0	0.718	0.95	26	26
OAS2	ISG15	9606.ENSP00000342278	9606.ENSP00000496832	0	0	0	0	0.796	0	0	0.773	0.951	26	26
OAS2	IRF7	9606.ENSP00000342278	9606.ENSP00000380697	0	0	0	0	0.778	0	0	0.802	0.954	26	28
OAS2	IFIT1	9606.ENSP00000342278	9606.ENSP00000360869	0	0	0	0	0.789	0.091	0	0.837	0.966	26	30
OAS3	USP18	9606.ENSP00000228928	9606.ENSP00000215794	0	0	0	0	0.81	0	0	0.545	0.91	26	24
OAS3	CCL5	9606.ENSP00000228928	9606.ENSP00000474412	0	0	0	0	0.092	0	0	0.554	0.577	26	30
OAS3	CXCL10	9606.ENSP00000228928	9606.ENSP00000305651	0	0	0	0	0.351	0	0	0.451	0.629	26	34
OAS3	OASL	9606.ENSP00000228928	9606.ENSP00000257570	0	0	0.078	0.81	0.783	0	0	0.18	0.822	26	26
OAS3	IRF7	9606.ENSP00000228928	9606.ENSP00000380697	0	0	0	0	0.763	0	0	0.628	0.908	26	28
OAS3	IFI44L	9606.ENSP00000228928	9606.ENSP00000359787	0	0	0	0	0.781	0	0	0.662	0.922	26	24
OAS3	IFIT2	9606.ENSP00000228928	9606.ENSP00000490935	0	0	0	0	0.757	0.091	0	0.693	0.926	26	26
OAS3	ISG15	9606.ENSP00000228928	9606.ENSP00000496832	0	0	0	0	0.796	0	0	0.722	0.941	26	26
OAS3	RSAD2	9606.ENSP00000228928	9606.ENSP00000371471	0	0	0	0	0.823	0.094	0	0.665	0.941	26	26
OAS3	IFIT3	9606.ENSP00000228928	9606.ENSP00000360876	0	0	0	0	0.792	0.091	0	0.719	0.942	26	26
OAS3	DDX58	9606.ENSP00000228928	9606.ENSP00000369213	0	0	0	0	0.802	0	0	0.723	0.943	26	28
OAS3	IFIT1	9606.ENSP00000228928	9606.ENSP00000360869	0	0	0	0	0.789	0.091	0	0.832	0.965	26	30
OAS3	OAS2	9606.ENSP00000228928	9606.ENSP00000342278	0	0	0.058	0.91	0.999	0	0.9	0.43	0.999	26	26
OASL	USP18	9606.ENSP00000257570	9606.ENSP00000215794	0	0	0	0	0.662	0.258	0	0.729	0.926	26	24
OASL	OAS3	9606.ENSP00000257570	9606.ENSP00000228928	0	0	0.078	0.81	0.783	0	0	0.18	0.822	26	26
OASL	CCL5	9606.ENSP00000257570	9606.ENSP00000474412	0	0	0	0	0.225	0	0	0.372	0.492	26	30
OASL	CXCL10	9606.ENSP00000257570	9606.ENSP00000305651	0	0	0	0	0.383	0	0	0.561	0.717	26	34
OASL	OAS2	9606.ENSP00000257570	9606.ENSP00000342278	0	0	0	0.768	0.784	0	0	0.483	0.884	26	26
OASL	IRF7	9606.ENSP00000257570	9606.ENSP00000380697	0	0	0	0	0.744	0.045	0	0.675	0.913	26	28
OASL	IFI44L	9606.ENSP00000257570	9606.ENSP00000359787	0	0	0	0	0.766	0	0	0.8	0.951	26	24
OASL	IFIT2	9606.ENSP00000257570	9606.ENSP00000490935	0	0	0	0	0.788	0.109	0	0.821	0.963	26	26
OASL	IFIT3	9606.ENSP00000257570	9606.ENSP00000360876	0	0	0	0	0.79	0.109	0	0.826	0.964	26	26
OASL	IFIT1	9606.ENSP00000257570	9606.ENSP00000360869	0	0	0	0	0.779	0.109	0	0.85	0.968	26	30
OASL	RSAD2	9606.ENSP00000257570	9606.ENSP00000371471	0	0	0	0	0.795	0	0	0.896	0.977	26	26
OASL	ISG15	9606.ENSP00000257570	9606.ENSP00000496832	0	0	0.396	0	0.792	0	0	0.906	0.987	26	26
OASL	DDX58	9606.ENSP00000257570	9606.ENSP00000369213	0	0	0	0	0.783	0.047	0.9	0.974	0.999	26	28
RSAD2	USP18	9606.ENSP00000371471	9606.ENSP00000215794	0	0	0	0	0.852	0	0	0.703	0.954	26	24
RSAD2	OAS3	9606.ENSP00000371471	9606.ENSP00000228928	0	0	0	0	0.823	0.094	0	0.665	0.941	26	26
RSAD2	OASL	9606.ENSP00000371471	9606.ENSP00000257570	0	0	0	0	0.795	0	0	0.896	0.977	26	26
RSAD2	CXCL10	9606.ENSP00000371471	9606.ENSP00000305651	0	0	0	0	0.472	0	0	0.748	0.861	26	34
RSAD2	OAS2	9606.ENSP00000371471	9606.ENSP00000342278	0	0	0	0	0.82	0.094	0	0.718	0.95	26	26
RSAD2	IFI44L	9606.ENSP00000371471	9606.ENSP00000359787	0	0	0	0	0.999	0	0	0.909	0.999	26	24
RSAD2	IFIT1	9606.ENSP00000371471	9606.ENSP00000360869	0	0	0	0	0.817	0.091	0	0.837	0.97	26	30
RSAD2	IFIT3	9606.ENSP00000371471	9606.ENSP00000360876	0	0	0	0	0.999	0.094	0	0.845	0.999	26	26
RSAD2	DDX58	9606.ENSP00000371471	9606.ENSP00000369213	0	0	0	0	0.824	0	0	0.745	0.953	26	28
RSAD2	CCL5	9606.ENSP00000371471	9606.ENSP00000474412	0	0	0	0	0.194	0	0	0.475	0.559	26	30
RSAD2	IRF7	9606.ENSP00000371471	9606.ENSP00000380697	0	0	0	0	0.678	0.095	0	0.734	0.915	26	28
RSAD2	IFIT2	9606.ENSP00000371471	9606.ENSP00000490935	0	0	0	0	0.816	0.094	0	0.793	0.962	26	26
RSAD2	ISG15	9606.ENSP00000371471	9606.ENSP00000496832	0	0	0	0	0.815	0	0	0.889	0.978	26	26
IFI44L	USP18	9606.ENSP00000359787	9606.ENSP00000215794	0	0	0	0	0.778	0	0	0.583	0.903	24	24
IFI44L	OAS3	9606.ENSP00000359787	9606.ENSP00000228928	0	0	0	0	0.781	0	0	0.662	0.922	24	26
IFI44L	OASL	9606.ENSP00000359787	9606.ENSP00000257570	0	0	0	0	0.766	0	0	0.8	0.951	24	26
IFI44L	CXCL10	9606.ENSP00000359787	9606.ENSP00000305651	0	0	0	0	0.419	0	0	0.624	0.772	24	34
IFI44L	OAS2	9606.ENSP00000359787	9606.ENSP00000342278	0	0	0	0	0.816	0	0	0.663	0.935	24	26
IFI44L	DDX58	9606.ENSP00000359787	9606.ENSP00000369213	0	0	0	0	0.773	0	0	0.434	0.866	24	28
IFI44L	IRF7	9606.ENSP00000359787	9606.ENSP00000380697	0	0	0	0	0.766	0	0	0.579	0.897	24	28
IFI44L	IFIT2	9606.ENSP00000359787	9606.ENSP00000490935	0	0	0	0	0.779	0	0	0.66	0.921	24	26
IFI44L	ISG15	9606.ENSP00000359787	9606.ENSP00000496832	0	0	0	0	0.781	0	0	0.84	0.963	24	26
IFI44L	IFIT1	9606.ENSP00000359787	9606.ENSP00000360869	0	0	0	0	0.788	0	0	0.852	0.967	24	30
IFI44L	IFIT3	9606.ENSP00000359787	9606.ENSP00000360876	0	0	0	0	0.846	0	0	0.888	0.982	24	26
IFI44L	RSAD2	9606.ENSP00000359787	9606.ENSP00000371471	0	0	0	0	0.999	0	0	0.909	0.999	24	26
USP18	CXCL10	9606.ENSP00000215794	9606.ENSP00000305651	0	0	0	0	0.478	0	0	0.496	0.726	24	34
USP18	IFIT2	9606.ENSP00000215794	9606.ENSP00000490935	0	0	0	0	0.49	0.071	0	0.629	0.809	24	26
USP18	IFIT3	9606.ENSP00000215794	9606.ENSP00000360876	0	0	0	0	0.688	0.071	0	0.69	0.902	24	26
USP18	IFI44L	9606.ENSP00000215794	9606.ENSP00000359787	0	0	0	0	0.778	0	0	0.583	0.903	24	24
USP18	OAS3	9606.ENSP00000215794	9606.ENSP00000228928	0	0	0	0	0.81	0	0	0.545	0.91	24	26
USP18	OAS2	9606.ENSP00000215794	9606.ENSP00000342278	0	0	0	0	0.807	0	0	0.583	0.916	24	26
USP18	OASL	9606.ENSP00000215794	9606.ENSP00000257570	0	0	0	0	0.662	0.258	0	0.729	0.926	24	26
USP18	IRF7	9606.ENSP00000215794	9606.ENSP00000380697	0	0	0	0	0.725	0.051	0	0.774	0.936	24	28
USP18	DDX58	9606.ENSP00000215794	9606.ENSP00000369213	0	0	0	0	0.763	0	0.4	0.615	0.94	24	28
USP18	IFIT1	9606.ENSP00000215794	9606.ENSP00000360869	0	0	0	0	0.706	0.071	0.4	0.726	0.949	24	30
USP18	RSAD2	9606.ENSP00000215794	9606.ENSP00000371471	0	0	0	0	0.852	0	0	0.703	0.954	24	26
USP18	ISG15	9606.ENSP00000215794	9606.ENSP00000496832	0	0	0	0	0.813	0.921	0.4	0.959	0.999	24	26
CXCL1	CX3CL1	9606.ENSP00000379110	9606.ENSP00000006053	0	0	0	0	0.056	0	0.5	0.881	0.939	16	12
CXCL1	KDR	9606.ENSP00000379110	9606.ENSP00000263923	0	0	0	0	0.044	0	0	0.404	0.406	16	8
CXCL1	LUM	9606.ENSP00000379110	9606.ENSP00000266718	0	0	0	0	0.073	0	0	0.484	0.502	16	10
CXCL1	CXCL10	9606.ENSP00000379110	9606.ENSP00000305651	0	0	0	0	0.17	0	0.5	0.983	0.992	16	34
CXCL1	DDX58	9606.ENSP00000379110	9606.ENSP00000369213	0	0	0	0	0.06	0	0	0.417	0.428	16	28
CXCL1	IRF7	9606.ENSP00000379110	9606.ENSP00000380697	0	0	0	0	0.075	0	0	0.419	0.44	16	28
CXCL1	CCL5	9606.ENSP00000379110	9606.ENSP00000474412	0	0	0	0	0.087	0	0.5	0.915	0.958	16	30
CXCL1	CXCR4	9606.ENSP00000379110	9606.ENSP00000386884	0	0	0	0	0.09	0	0.65	0.994	0.998	16	16
CXCR4	CX3CL1	9606.ENSP00000386884	9606.ENSP00000006053	0	0	0	0	0.042	0	0.65	0.988	0.995	16	12
CXCR4	COL1A1	9606.ENSP00000386884	9606.ENSP00000225964	0	0	0	0	0.042	0	0	0.593	0.593	16	14
CXCR4	GNB3	9606.ENSP00000386884	9606.ENSP00000229264	0	0	0	0	0.077	0.129	0.9	0.084	0.916	16	10
CXCR4	KDR	9606.ENSP00000386884	9606.ENSP00000263923	0	0	0	0	0.048	0	0	0.673	0.675	16	8
CXCR4	CXCL10	9606.ENSP00000386884	9606.ENSP00000305651	0	0	0	0	0.053	0	0.65	0.992	0.997	16	34
CXCR4	GNG2	9606.ENSP00000386884	9606.ENSP00000334448	0	0	0	0	0.067	0.12	0.9	0.118	0.917	16	12
CXCR4	CXCL1	9606.ENSP00000386884	9606.ENSP00000379110	0	0	0	0	0.09	0	0.65	0.994	0.998	16	16
CXCR4	CCL5	9606.ENSP00000386884	9606.ENSP00000474412	0	0	0	0	0.068	0	0.65	0.997	0.998	16	30
CACNA1C	GNB3	9606.ENSP00000266376	9606.ENSP00000229264	0	0	0	0	0.062	0.045	0.65	0.252	0.734	14	10
CACNA1C	GNG2	9606.ENSP00000266376	9606.ENSP00000334448	0	0	0	0	0.072	0	0.65	0.18	0.71	14	12
CACNA1C	CAMK2B	9606.ENSP00000266376	9606.ENSP00000379098	0	0	0	0	0.081	0.067	0.65	0.358	0.781	14	8
CACNA1C	PRKACA	9606.ENSP00000266376	9606.ENSP00000309591	0	0	0	0	0	0	0.9	0.731	0.971	14	14
CACNA1C	CACNA1D	9606.ENSP00000266376	9606.ENSP00000288139	0	0	0.057	0.966	0	0.522	0.9	0.64	0.981	14	14
CACNA1C	RYR2	9606.ENSP00000266376	9606.ENSP00000355533	0	0	0	0	0.162	0.324	0	0.97	0.981	14	10
CACNA1C	CALML4	9606.ENSP00000266376	9606.ENSP00000419081	0	0	0	0	0	0.136	0.9	0.99	0.999	14	12
CACNA1D	GNB3	9606.ENSP00000288139	9606.ENSP00000229264	0	0	0	0	0	0.045	0.65	0.221	0.716	14	10
CACNA1D	CACNA1C	9606.ENSP00000288139	9606.ENSP00000266376	0	0	0.057	0.966	0	0.522	0.9	0.64	0.981	14	14
CACNA1D	GNG2	9606.ENSP00000288139	9606.ENSP00000334448	0	0	0	0	0	0	0.65	0.119	0.678	14	12
CACNA1D	CAMK2B	9606.ENSP00000288139	9606.ENSP00000379098	0	0	0	0	0.086	0.067	0.65	0.263	0.75	14	8
CACNA1D	PRKACA	9606.ENSP00000288139	9606.ENSP00000309591	0	0	0	0	0	0	0.9	0.382	0.935	14	14
CACNA1D	RYR2	9606.ENSP00000288139	9606.ENSP00000355533	0	0	0	0	0.108	0.353	0	0.911	0.944	14	10
CACNA1D	CALML4	9606.ENSP00000288139	9606.ENSP00000419081	0	0	0	0	0	0.136	0.9	0.846	0.985	14	12
COL1A1	IFIT1	9606.ENSP00000225964	9606.ENSP00000360869	0	0	0	0	0.042	0.054	0	0.445	0.453	14	30
COL1A1	CXCL10	9606.ENSP00000225964	9606.ENSP00000305651	0	0	0	0	0.07	0	0	0.562	0.575	14	34
COL1A1	CXCR4	9606.ENSP00000225964	9606.ENSP00000386884	0	0	0	0	0.042	0	0	0.593	0.593	14	16
COL1A1	FBN1	9606.ENSP00000225964	9606.ENSP00000325527	0	0	0	0	0.517	0.099	0	0.851	0.929	14	8
COL1A1	LUM	9606.ENSP00000225964	9606.ENSP00000266718	0	0	0	0	0.552	0.13	0.72	0.854	0.981	14	10
COL1A1	COL3A1	9606.ENSP00000225964	9606.ENSP00000304408	0	0	0.065	0.95	0.958	0	0.9	0.965	0.999	14	8
COL1A1	COL1A2	9606.ENSP00000225964	9606.ENSP00000297268	0	0	0.061	0.957	0.964	0.649	0.9	0.981	0.999	14	10
PRKACA	GNB3	9606.ENSP00000309591	9606.ENSP00000229264	0	0	0	0	0.12	0	0.65	0.175	0.723	14	10
PRKACA	KDR	9606.ENSP00000309591	9606.ENSP00000263923	0	0	0	0.58	0	0	0.4	0.154	0.47	14	8
PRKACA	CACNA1C	9606.ENSP00000309591	9606.ENSP00000266376	0	0	0	0	0	0	0.9	0.731	0.971	14	14
PRKACA	CACNA1D	9606.ENSP00000309591	9606.ENSP00000288139	0	0	0	0	0	0	0.9	0.382	0.935	14	14
PRKACA	GNG2	9606.ENSP00000309591	9606.ENSP00000334448	0	0	0	0	0.043	0	0.65	0.056	0.656	14	12
PRKACA	CALML4	9606.ENSP00000309591	9606.ENSP00000419081	0	0	0	0	0	0	0.65	0.971	0.989	14	12
PRKACA	RYR2	9606.ENSP00000309591	9606.ENSP00000355533	0	0	0	0	0	0.571	0.9	0.871	0.994	14	10
CALML4	CACNA1C	9606.ENSP00000419081	9606.ENSP00000266376	0	0	0	0	0	0.136	0.9	0.99	0.999	12	14
CALML4	CACNA1D	9606.ENSP00000419081	9606.ENSP00000288139	0	0	0	0	0	0.136	0.9	0.846	0.985	12	14
CALML4	PRKACA	9606.ENSP00000419081	9606.ENSP00000309591	0	0	0	0	0	0	0.65	0.971	0.989	12	14
CALML4	RYR2	9606.ENSP00000419081	9606.ENSP00000355533	0	0	0	0	0	0.218	0.9	0.993	0.999	12	10
CALML4	ASPM	9606.ENSP00000419081	9606.ENSP00000356379	0	0	0	0	0	0.094	0	0.527	0.553	12	8
CALML4	CAMK2B	9606.ENSP00000419081	9606.ENSP00000379098	0	0	0	0	0	0.254	0.9	0.796	0.983	12	8
CX3CL1	CENPE	9606.ENSP00000006053	9606.ENSP00000265148	0	0	0.403	0	0	0.094	0	0.048	0.44	12	8
CX3CL1	GNG2	9606.ENSP00000006053	9606.ENSP00000334448	0	0	0	0	0	0.8	0	0	0.8	12	12
CX3CL1	CXCL1	9606.ENSP00000006053	9606.ENSP00000379110	0	0	0	0	0.056	0	0.5	0.881	0.939	12	16
CX3CL1	CXCL10	9606.ENSP00000006053	9606.ENSP00000305651	0	0	0	0	0.145	0	0.5	0.89	0.948	12	34
CX3CL1	CCL5	9606.ENSP00000006053	9606.ENSP00000474412	0	0	0	0	0.073	0	0.5	0.942	0.971	12	30
CX3CL1	CXCR4	9606.ENSP00000006053	9606.ENSP00000386884	0	0	0	0	0.042	0	0.65	0.988	0.995	12	16
GNG2	CX3CL1	9606.ENSP00000334448	9606.ENSP00000006053	0	0	0	0	0	0.8	0	0	0.8	12	12
GNG2	GNB3	9606.ENSP00000334448	9606.ENSP00000229264	0	0	0	0	0.055	0.996	0.54	0.626	0.999	12	10
GNG2	CACNA1C	9606.ENSP00000334448	9606.ENSP00000266376	0	0	0	0	0.072	0	0.65	0.18	0.71	12	14
GNG2	CACNA1D	9606.ENSP00000334448	9606.ENSP00000288139	0	0	0	0	0	0	0.65	0.119	0.678	12	14
GNG2	PRKACA	9606.ENSP00000334448	9606.ENSP00000309591	0	0	0	0	0.043	0	0.65	0.056	0.656	12	14
GNG2	CXCR4	9606.ENSP00000334448	9606.ENSP00000386884	0	0	0	0	0.067	0.12	0.9	0.118	0.917	12	16
COL1A2	COL1A1	9606.ENSP00000297268	9606.ENSP00000225964	0	0	0.061	0.957	0.964	0.649	0.9	0.981	0.999	10	14
COL1A2	LUM	9606.ENSP00000297268	9606.ENSP00000266718	0	0	0	0	0.964	0.098	0.9	0.817	0.999	10	10
COL1A2	IFIT1	9606.ENSP00000297268	9606.ENSP00000360869	0	0	0	0	0	0.054	0	0.438	0.445	10	30
COL1A2	FBN1	9606.ENSP00000297268	9606.ENSP00000325527	0	0	0	0	0.677	0.099	0	0.891	0.965	10	8
COL1A2	COL3A1	9606.ENSP00000297268	9606.ENSP00000304408	0	0	0.076	0.928	0.999	0.229	0.9	0.966	0.999	10	8
GNB3	CACNA1D	9606.ENSP00000229264	9606.ENSP00000288139	0	0	0	0	0	0.045	0.65	0.221	0.716	10	14
GNB3	PRKACA	9606.ENSP00000229264	9606.ENSP00000309591	0	0	0	0	0.12	0	0.65	0.175	0.723	10	14
GNB3	CACNA1C	9606.ENSP00000229264	9606.ENSP00000266376	0	0	0	0	0.062	0.045	0.65	0.252	0.734	10	14
GNB3	CXCR4	9606.ENSP00000229264	9606.ENSP00000386884	0	0	0	0	0.077	0.129	0.9	0.084	0.916	10	16
GNB3	GNG2	9606.ENSP00000229264	9606.ENSP00000334448	0	0	0	0	0.055	0.996	0.54	0.626	0.999	10	12
LUM	COL1A1	9606.ENSP00000266718	9606.ENSP00000225964	0	0	0	0	0.552	0.13	0.72	0.854	0.981	10	14
LUM	CXCL1	9606.ENSP00000266718	9606.ENSP00000379110	0	0	0	0	0.073	0	0	0.484	0.502	10	16
LUM	FBN1	9606.ENSP00000266718	9606.ENSP00000325527	0	0	0	0	0.904	0.099	0	0.708	0.972	10	8
LUM	COL3A1	9606.ENSP00000266718	9606.ENSP00000304408	0	0	0	0	0.82	0.094	0.72	0.739	0.986	10	8
LUM	COL1A2	9606.ENSP00000266718	9606.ENSP00000297268	0	0	0	0	0.964	0.098	0.9	0.817	0.999	10	10
RYR2	CACNA1C	9606.ENSP00000355533	9606.ENSP00000266376	0	0	0	0	0.162	0.324	0	0.97	0.981	10	14
RYR2	CACNA1D	9606.ENSP00000355533	9606.ENSP00000288139	0	0	0	0	0.108	0.353	0	0.911	0.944	10	14
RYR2	PRKACA	9606.ENSP00000355533	9606.ENSP00000309591	0	0	0	0	0	0.571	0.9	0.871	0.994	10	14
RYR2	CAMK2B	9606.ENSP00000355533	9606.ENSP00000379098	0	0	0	0	0.102	0.069	0.9	0.209	0.925	10	8
RYR2	CALML4	9606.ENSP00000355533	9606.ENSP00000419081	0	0	0	0	0	0.218	0.9	0.993	0.999	10	12
ASPM	CENPE	9606.ENSP00000356379	9606.ENSP00000265148	0	0	0	0	0.954	0.078	0	0.589	0.981	8	8
ASPM	CENPF	9606.ENSP00000356379	9606.ENSP00000355922	0	0	0	0	0.938	0	0	0.802	0.987	8	6
ASPM	CALML4	9606.ENSP00000356379	9606.ENSP00000419081	0	0	0	0	0	0.094	0	0.527	0.553	8	12
ASPM	TTK	9606.ENSP00000356379	9606.ENSP00000358813	0	0	0	0	0.912	0	0	0.53	0.957	8	6
CAMK2B	CACNA1C	9606.ENSP00000379098	9606.ENSP00000266376	0	0	0	0	0.081	0.067	0.65	0.358	0.781	8	14
CAMK2B	CACNA1D	9606.ENSP00000379098	9606.ENSP00000288139	0	0	0	0	0.086	0.067	0.65	0.263	0.75	8	14
CAMK2B	RYR2	9606.ENSP00000379098	9606.ENSP00000355533	0	0	0	0	0.102	0.069	0.9	0.209	0.925	8	10
CAMK2B	CALML4	9606.ENSP00000379098	9606.ENSP00000419081	0	0	0	0	0	0.254	0.9	0.796	0.983	8	12
CENPE	CX3CL1	9606.ENSP00000265148	9606.ENSP00000006053	0	0	0.403	0	0	0.094	0	0.048	0.44	8	12
CENPE	TTK	9606.ENSP00000265148	9606.ENSP00000358813	0	0	0	0	0.864	0	0	0.776	0.968	8	6
CENPE	ASPM	9606.ENSP00000265148	9606.ENSP00000356379	0	0	0	0	0.954	0.078	0	0.589	0.981	8	8
CENPE	CENPF	9606.ENSP00000265148	9606.ENSP00000355922	0	0	0	0	0.926	0.23	0	0.986	0.999	8	6
COL3A1	COL1A1	9606.ENSP00000304408	9606.ENSP00000225964	0	0	0.065	0.95	0.958	0	0.9	0.965	0.999	8	14
COL3A1	LUM	9606.ENSP00000304408	9606.ENSP00000266718	0	0	0	0	0.82	0.094	0.72	0.739	0.986	8	10
COL3A1	COL1A2	9606.ENSP00000304408	9606.ENSP00000297268	0	0	0.076	0.928	0.999	0.229	0.9	0.966	0.999	8	10
COL3A1	FBN1	9606.ENSP00000304408	9606.ENSP00000325527	0	0	0	0	0.555	0.099	0	0.931	0.97	8	8
FBN1	COL1A1	9606.ENSP00000325527	9606.ENSP00000225964	0	0	0	0	0.517	0.099	0	0.851	0.929	8	14
FBN1	LUM	9606.ENSP00000325527	9606.ENSP00000266718	0	0	0	0	0.904	0.099	0	0.708	0.972	8	10
FBN1	COL1A2	9606.ENSP00000325527	9606.ENSP00000297268	0	0	0	0	0.677	0.099	0	0.891	0.965	8	10
FBN1	COL3A1	9606.ENSP00000325527	9606.ENSP00000304408	0	0	0	0	0.555	0.099	0	0.931	0.97	8	8
KDR	CXCL1	9606.ENSP00000263923	9606.ENSP00000379110	0	0	0	0	0.044	0	0	0.404	0.406	8	16
KDR	PRKACA	9606.ENSP00000263923	9606.ENSP00000309591	0	0	0	0.58	0	0	0.4	0.154	0.47	8	14
KDR	CCL5	9606.ENSP00000263923	9606.ENSP00000474412	0	0	0	0	0.131	0	0	0.611	0.647	8	30
KDR	CXCR4	9606.ENSP00000263923	9606.ENSP00000386884	0	0	0	0	0.048	0	0	0.673	0.675	8	16
CENPF	CENPE	9606.ENSP00000355922	9606.ENSP00000265148	0	0	0	0	0.926	0.23	0	0.986	0.999	6	8
CENPF	TTK	9606.ENSP00000355922	9606.ENSP00000358813	0	0	0	0	0.886	0	0	0.723	0.967	6	6
CENPF	ASPM	9606.ENSP00000355922	9606.ENSP00000356379	0	0	0	0	0.938	0	0	0.802	0.987	6	8
TTK	CENPE	9606.ENSP00000358813	9606.ENSP00000265148	0	0	0	0	0.864	0	0	0.776	0.968	6	8
TTK	CENPF	9606.ENSP00000358813	9606.ENSP00000355922	0	0	0	0	0.886	0	0	0.723	0.967	6	6
TTK	ASPM	9606.ENSP00000358813	9606.ENSP00000356379	0	0	0	0	0.912	0	0	0.53	0.957	6	8
DNAH5	DNAI1	9606.ENSP00000265104	9606.ENSP00000480538	0	0	0.231	0	0.134	0.263	0.54	0.983	0.995	2	2
DNAI1	DNAH5	9606.ENSP00000480538	9606.ENSP00000265104	0	0	0.231	0	0.134	0.263	0.54	0.983	0.995	2	2

## Sheet: ALL
PRKACA	GNG2	COL1A1	ISG15			d	PRKACA	-0.624111			CST1		SERPINA1			id	NC_D_1	NC_D_2	NC_D_3	HG_D_1	HG_D_2	HG_D_3
CALML4	CXCL10	COL1A2	RSAD2				CALML4	-0.729915			-		ALPP			PRKACA	36.443	34.373	36.596	22.765	24.525	22.401
CACNA1C	CXCR4	CENPE	IFIT1				CACNA1C	-0.788658			SLC14A1		-			CALML4	8.549	11.286	6.768	5.542	5.546	4.952
CACNA1D	IFIT1	ASPM	IFIT3				CACNA1D	-0.947882			COL1A1		SLC1A3			CACNA1C	1.383	2.395	2.7	1.077	1.789	0.884
DNAI1	IFIT3	CENPF	OAS2				DNAI1	-1.66194			CLDN2		ALPG			CACNA1D	1.055	1.374	1.404	0.499	0.834	0.654
RYR2	ISG15	COL3A1	IFI44L				RYR2	-1.82965			VTCN1		PSCA			DNAI1	4.672	6.041	3.78	1.208	1.546	1.826
CAMK2B	RSAD2	FBN1	DDX58				CAMK2B	-0.99203			VWA5B1		SCO2			RYR2	0.809	1.835	1.529	0.384	0.603	0.187
CCL5	CCL5	KDR	IRF7				CCL5	1.83317			FAM81B		HSD3B1			CAMK2B	6.965	8.774	8.27	3.977	5.325	2.769
COL1A1	CX3CL1	LUM	OAS3				COL1A1	-1.09168			TPPP3		CLTRN			CCL5	0.33	0.261	0.881	1.772	1.007	2.466
CXCL1	GNB3	TTK	USP18				CXCL1	0.927629			ADAMTS12		PCSK9			COL1A1	84.036	127.054	173.828	52.55	83.427	44.632
DNAH5	IFIT2						DNAH5	-0.7558			SPAG17		FGFBP1			CXCL1	4.854	4.701	5.723	7.699	8.133	13.229
	OASL										PTPRN2		CSF2			DNAH5	0.425	0.44	0.42	0.33	0.202	0.229
GNG2						s	GNG2	-1.52919			NOS3		TGM1
CXCL10							CXCL10	1.06759			SLC16A10		GRAMD1B			id	NC_S_1	NC_S_2	NC_S_3	HG_S_1	HG_S_2	HG_S_3
CXCR4							CXCR4	-2.18928			HCLS1		CALB1			GNG2	1.372	2.225	5.206	1.171	0.833	1.046
IFIT1							IFIT1	0.669534			PLXNA4		DMBT1			CXCL10	2.385	1.583	1.911	4.283	3.209	4.83
IFIT3							IFIT3	0.664665			NTM		CLEC7A			CXCR4	0.327	2.589	1.736	0.272	0.409	0.339
ISG15							ISG15	0.651788			SIGLEC15		C15orf48			IFIT1	54.2	42.86	47.171	83.818	65.819	79.771
RSAD2							RSAD2	0.948371			GASK1B		MMP3			IFIT3	116.107	88.122	98.51	171.066	155.988	152.848
CCL5							CCL5	1.33423			POSTN		PLAAT2			ISG15	151.696	150.935	137.682	233.706	217.758	240.318
CX3CL1							CX3CL1	-0.944537			CXCL14		EPGN			RSAD2	39.118	27.426	33.332	71.438	55.176	66.116
GNB3							GNB3	-0.788605			MMP7		TNFAIP6			CCL5	2.507	1.707	1.601	4.227	4.596	5.839
IFIT2							IFIT2	0.935774			ATP1A3		CCL5			CX3CL1	0.508	0.829	2.031	0.645	0.489	0.616
OASL							OASL	1.00769			UBE2F-SCLY		CXCL6			GNB3	1.789	1.883	2.329	0.689	1.774	1.011
											AK7		PLAT			IFIT2	56.265	38.561	41.629	98.234	75.906	86.887
COL1A1						ep	COL1A1	-0.783327			KNDC1		AKR1B1			OASL	44.654	35.439	42.315	87.921	68.995	89.208
COL1A2							COL1A2	-0.82492			PRR29		RPS10-NUDT3
CENPE							CENPE	-1.74143			RAB3C		AVPI1			id	NC_Ep_1	NC_Ep_2	NC_Ep_3	HG_Ep_1	HG_Ep_2	HG_Ep_3
ASPM							ASPM	-1.42144			VSTM2L		CALB2			COL1A1	61.498	68.49	69.055	53.497	40.009	22.143
CENPF							CENPF	-1.52474			GLT8D2		PI3			COL1A2	64.383	63.393	81.537	54.048	42.375	21.737
COL3A1							COL3A1	-0.949994			CHD9NB		IFI44L			CENPE	2.467	2.237	1.017	0.409	0.897	0.405
FBN1							FBN1	-0.969534			CFAP46		CAPN6			ASPM	9.469	7.746	3.099	1.644	3.808	2.132
KDR							KDR	-1.99734			HTR2C		H2AC6			CENPF	11.653	9.597	4.37	1.851	4.709	2.344
LUM							LUM	-0.75981			FOXJ1		RHOF			COL3A1	16.675	27.238	19.854	14.499	12.259	6.25
TTK							TTK	-0.664461			ROR2		TMEM38A			FBN1	3.268	2.385	4.14	1.851	2.198	0.952
											CHST1		LIPG			KDR	0.599	3.339	0.394	0.405	0.444	0.236
ISG15						en	ISG15	0.754456			VAT1L		KLHDC7B			LUM	6.618	6.209	7.924	4.353	5.796	2.106
RSAD2							RSAD2	1.57144			SYT13		STS			TTK	16.475	17.78	13.429	6.278	12.444	11.363
IFIT1							IFIT1	1.24258			SYT5		ADAM8
IFIT3							IFIT3	0.704452			TMEM151B		OSBP2			id	NC_En_1	NC_En_2	NC_En_3	HG_En_1	HG_En_2	HG_En_3
OAS2							OAS2	0.748975			CLCN4		LYPD3			ISG15	37.45	49.681	45.979	55.37	87.113	82.073
IFI44L							IFI44L	0.937832			NEFM		LRRC61			RSAD2	0.686	2.264	1.625	2.138	8.588	2.871
DDX58							RIGI	0.640573			SLC13A4		IFIT1			IFIT1	10.186	11.241	11.679	24.849	25.396	28.091
IRF7							IRF7	0.72813			TENM2		SLC15A3			IFIT3	49.682	36.894	36.701	67.693	61.844	71.346
OAS3							OAS3	0.829766			ECEL1		IFIT2			OAS2	58.552	58.272	51.666	88.879	89.566	104.719
USP18							USP18	1.02614			SIX3		STEAP4			IFI44L	29.963	25.733	24.136	58.867	39.599	54.464
											KIAA1549L		MYPN			RIGI	13.358	11.025	12.853	22.427	16.631	18.991
											FRMPD3		RSAD2			IRF7	18.482	20.639	16.563	29.657	28.969	33.614
											SCUBE1		OASL			OAS3	24.977	29.561	27.761	39.449	59.932	46.897
											DNALI1		ISG15			USP18	10	11.971	10.821	16.791	27.038	22.954
											ZCCHC12		IFIT3
											RPE65		SLCO4A1
											HRH2		KRT14
											TRPV2		S100P
											PRR36		UNC5A
											SLC4A5		SPRR2D
											CELF5		TNFRSF11B
											STOML3		KRT16
											ATP2B2		TNS4
											NECAB2		PAX8
											CD248		RARRES1
											CERKL		S100A8
											TANC2		KRT6A
											CADPS		ARNT2
											CFAP43
											GRIN2B
											SHANK1
											SPAG6
											NEGR1
											PAK3
											LINGO1
											RUNX1T1
											TNFAIP8L1
											BAIAP3
											SSTR3
											ROPN1L
											GNG2
											PCDH11X
											TEKT2
											MAP6
											PHF24
											CUX2
											KCNIP1
											PRICKLE2
											SLIT1
											PIFO
											CCDC8
											CLDN19
											CACNA2D2
											SYP
											ARHGAP20
											SHD
											C1QTNF4
											COL5A3
											TMEM178B
											ARMC3
											ASXL3
											ADGB
											SEPTIN5
											CCL18
											AFF2
											TRIM67
											PTPRD
											OGN
											MAOB
											ATP1A2
											TNFSF4
											DRC1
											SLC6A1
											CADM3
											POTEF
											PNMA8B
											CDHR4
											KRT6C
											CLXN
											CX3CL1
											GPR50
											NRG3
											C21orf62
											PCDHB16
											NME5
											CSPG5
											DYNC1I1
											TNRC6C
											SPON2
											PKIA
											TRPM3
											SEZ6L
											C9orf24
											CNTNAP5
											FNDC10
											ACTG2
											MAP1LC3A
											MAGEL2
											CFAP77
											IQSEC3
											KCNB1
											GRP
											PDLIM3
											FAM107A
											ADGRA1
											GABBR2
											COL10A1
											SMIM10L2A
											SOBP
											PLPPR4
											DOCK3
											KCNJ5
											PTCHD1
											EMILIN3
											CDC20B
											TNR
											CELF4
											TUBB4A
											APC2
											NRXN2
											CFAP45
											MEF2C
											FAM216B
											CBFA2T3
											SCN3B
											APBA1
											KCNMA1
											MNS1
											CDH13
											ACVRL1
											APCDD1L
											LTBP1
											IGFBP7
											PAPPA
											GLB1L
											ADAMTS2
											EGR1
											ECM1
											TTLL7
											THY1
											ENKUR
											MAP1A
											TM4SF18
											CD93
											CDH11
											GIMAP6
											MME
											CHST2
											FBN1
											EGR3
											ATG9B
											COLEC12
											LUM
											CFAP47
											DAB2
											CEND1
											DGKI
											PIH1D2
											LYVE1
											DNAH9
											SHISA9
											HOATZ
											MCC
											FGF5
											SLITRK1
											COL6A3
											ZNF789
											ONECUT2
											GALNT16
											DPYSL3
											P3R3URF-PIK3R3
											TENM1
											FOXL1
											ABI3BP
											LRP1
											KSR2
											TPPP
											KLHL13
											ERG
											FAT4
											JAM3
											TSC22D3
											EEIG2
											TCF4
											BMERB1
											VIM
											SH2D3C
											SRGN
											PRUNE2
											SHC3
											ZNF521
											DAAM2
											COL3A1
											SYT1
											PDE2A
											PLCB1
											CLEC14A
											ZMAT1
											GIMAP4
											CNTRL
											CNTNAP2
											FAM43A
											FAT3
											RHOJ
											PDE4B
											ANKRD12
											VCAN
											MAP1B
											SHROOM4
											LRRIQ1
											LOX
											SCN8A
											PREX1
											MMRN1
											GMNC
											PMP22
											GALNT1
											DNER
											PEAR1
											TCN2
											CP
											CCDC88A
											ESM1
											EPHA5
											ADGRB3
											SCG2
											FMN2
											ERV3-1
											AADAC
											SERPINB2
											PTX3
											AMTN
											HRNR
											GPR137C
											ACP5
											RTEL1-TNFRSF6B
											FLRT2
											NAV3
											GLIPR1
